# Supplementary material for: Spatial transcriptomics reveals heterogeneity of histological subtypes between lepidic and acinar lung adenocarcinoma
Source: Clin Transl Med. 2024 Feb 6;14(2):e1573. doi: 10.1002/ctm2.1573 (PMC10844893; doi:10.1002/ctm2.1573)
Supplement: Supplementary file 7 — Supporting information [file CTM2-14-e1573-s006.xlsx]

## Sheet: Sheet1
Supplementary Table S1
Lepidic signiture genes	Acinar signature genes
CTSZ	S100A6
TNC	SSR2
CD38	PYCR1
MPZL2	KDELR2
	GRB14
	MMP15
	KDELR3
	SMPDL3B
	GSTA1
	ILF2
	MIF
	HSP90AA1
	COA3
	TRIM2
	NQO1
	SPAG9
	MRM2
	PLA2G10
	NELL1
	FGD6
	ESRP1
	TSPAN6
	CAMK1D
	PRRC1
	IARS2
	IGFBP2
	IMPA2
