# Supplementary material for: Spatial transcriptomics reveals heterogeneity of histological subtypes between lepidic and acinar lung adenocarcinoma
Source: Clin Transl Med. 2024 Feb 6;14(2):e1573. doi: 10.1002/ctm2.1573 (PMC10844893; doi:10.1002/ctm2.1573)
Supplement: Supplementary file 8 — Supporting information [file CTM2-14-e1573-s011.xlsx]

## Sheet: Percentage of lepidic component
Supplementary Table S2
Percentage of lepidic component
Sample	Pathology (%)	scRNA-seq (%)
#1	0.5	0.362745
#2	0.4	0.339698
#3	0.1	0.444561
#4	0.6	0.0119522
#5	0.4	0.156146
#6	0.4	0.229907
#7	0.1	0.0741365
#8	0.2	0.443846
#9	0.2	0.320079
#10	0.2	0.24559
#11	0.1	0.252788

## Sheet: Percentage of acinar component
Supplementary Table S2
Percentage of acinar component
Sample	Pathology (%)	scRNA-seq (%)
#1	0.5	0.521915
#2	0.6	0.610385
#3	0.8	0.482741
#4	0.4	0.988048
#5	0.55	0.647841
#6	0.5	0.574143
#7	0.8	0.902275
#8	0.6	0.423846
#9	0.8	0.542404
#10	0.8	0.713026
#11	0.9	0.680297
