# Supplementary material for: Spatial transcriptomics reveals heterogeneity of histological subtypes between lepidic and acinar lung adenocarcinoma
Source: Clin Transl Med. 2024 Feb 6;14(2):e1573. doi: 10.1002/ctm2.1573 (PMC10844893; doi:10.1002/ctm2.1573)
Supplement: Supplementary file 9 — Supporting information [file CTM2-14-e1573-s004.xlsx]

## Sheet: GSE50081
Supplementary Table S3
GSE50081
	Contact country	Survival status	Age	Overall survival years	Gender	Stage	Smoking	Acinar-score	Lepidic-score	Group
GSM1213670	Canada	alive	68.15	7.52	F	1A	Current	48.5862	3.19447	acinar-high-lepidic-low
GSM1213671	Canada	alive	69.15	7.32	M	1B	Current	49.5726	3.25059	acinar-high-lepidic-low
GSM1213677	Canada	alive	44.21	6.22	F	1B	Never	48.9124	2.1559	acinar-high-lepidic-low
GSM1213699	Canada	dead	61.13	1.88	M	1A	Never	50.0032	2.77859	acinar-high-lepidic-low
GSM1213717	Canada	dead	63.41	4.91	M	1B	Ex-smoker	49.4678	3.08193	acinar-high-lepidic-low
GSM1213736	Canada	dead	54.09	0.91	F	1B	Ex-smoker	50.7728	2.96977	acinar-high-lepidic-low
GSM1213737	Canada	alive	64.19	2.95	F	1A	Never	50.0806	3.31498	acinar-high-lepidic-low
GSM1213752	Canada	dead	64.73	0.97	M	1B	Ex-smoker	51.7563	2.99891	acinar-high-lepidic-low
GSM1213777	Canada	alive	66.69	5.45	M	1B	Ex-smoker	49.8413	3.05289	acinar-high-lepidic-low
GSM1213794	Canada	alive	56.71	4.99	F	1A	Never	48.1957	2.70382	acinar-high-lepidic-low
GSM1213819	Canada	dead	75.7	1.52	M	1B	Unable to determine	51.5154	3.20173	acinar-high-lepidic-low
GSM1213826	Canada	dead	71.7	0.57	M	1B	Ex-smoker	53.2655	3.24485	acinar-high-lepidic-low
GSM1213833	Canada	dead	68.95	0.56	F	1B	Ex-smoker	50.1741	2.71161	acinar-high-lepidic-low
GSM1213682	Canada	alive	72.96	5.56	F	1A	Ex-smoker	46.7934	3.57681	lepidic-high-acianr-low
GSM1213683	Canada	alive	79.28	5.02	M	1B	Ex-smoker	44.3269	3.90681	lepidic-high-acianr-low
GSM1213687	Canada	alive	76.93	6.46	M	1B	Current	47.8143	3.4725	lepidic-high-acianr-low
GSM1213697	Canada	alive	79.71	6.37	M	1B	Current	45.8093	3.61799	lepidic-high-acianr-low
GSM1213724	Canada	alive	76.91	6.28	M	1A	Ex-smoker	47.3353	3.82363	lepidic-high-acianr-low
GSM1213728	Canada	alive	75.89	5.39	M	1A	Ex-smoker	44.8051	3.62032	lepidic-high-acianr-low
GSM1213739	Canada	alive	74.91	0.12	F	1B	Ex-smoker	47.5343	3.73759	lepidic-high-acianr-low
GSM1213741	Canada	dead	80.61	6.35	M	1B	Never	47.8892	4.10008	lepidic-high-acianr-low
GSM1213782	Canada	alive	74.74	3.21	M	1A	Ex-smoker	47.5511	3.46604	lepidic-high-acianr-low
GSM1213797	Canada	alive	70.91	5.84	M	1A	Current	47.8477	3.37825	lepidic-high-acianr-low
GSM1213800	Canada	alive	84.48	0.51	F	1A	Never	46.0518	4.24619	lepidic-high-acianr-low
GSM1213803	Canada	alive	73.69	1.54	M	1B	Current	47.8203	3.61682	lepidic-high-acianr-low
GSM1213814	Canada	alive	70.82	5.1	F	1B	Ex-smoker	45.5756	3.4486	lepidic-high-acianr-low
GSM1213825	Canada	alive	64.13	7.38	F	1A	Ex-smoker	41.5404	3.58791	lepidic-high-acianr-low
Note: Columns in yellow represent that confounding factor affecting prognosis in that database, included in the next step of the analysis

## Sheet: GSE31210
Supplementary Table S3
GSE31210
	Contact country	Survival status	Age	Overall survival days	Gender	Stage	Smoking	Acinar-score	Lepidic-score	Group
GSM773553	Japan	dead	46	1311	female	I	Never-smoker	14.9738	9.37802	acinar-high-lepidic-low
GSM773564	Japan	alive	53	1826	male	I	Ever-smoker	8.31942	11.4484	lepidic-high-acinar-low
GSM773565	Japan	alive	67	2191	male	I	Never-smoker	10.2201	10.8183	acinar-high-lepidic-low
GSM773567	Japan	alive	64	1328	male	I	Ever-smoker	8.3309	11.8177	lepidic-high-acinar-low
GSM773568	Japan	alive	69	2925	female	I	Never-smoker	6.95672	11.602	lepidic-high-acinar-low
GSM773570	Japan	alive	70	1724	female	I	Never-smoker	9.50477	10.1978	acinar-high-lepidic-low
GSM773582	Japan	alive	64	565	male	I	Ever-smoker	10.1375	10.8066	acinar-high-lepidic-low
GSM773590	Japan	alive	52	2252	female	I	Never-smoker	7.9869	11.2761	lepidic-high-acinar-low
GSM773592	Japan	dead	66	1346	female	I	Never-smoker	11.581	10.7241	acinar-high-lepidic-low
GSM773594	Japan	alive	64	2386	male	I	Never-smoker	9.18818	10.3965	acinar-high-lepidic-low
GSM773595	Japan	alive	54	1560	male	I	Never-smoker	6.072	11.353	lepidic-high-acinar-low
GSM773607	Japan	alive	58	2425	female	I	Never-smoker	6.02582	12.281	lepidic-high-acinar-low
GSM773611	Japan	alive	61	2354	male	I	Never-smoker	7.40417	11.7004	lepidic-high-acinar-low
GSM773612	Japan	alive	61	818	male	I	Ever-smoker	6.82277	11.2247	lepidic-high-acinar-low
GSM773615	Japan	alive	64	3411	male	I	Ever-smoker	11.4575	9.58957	acinar-high-lepidic-low
GSM773616	Japan	alive	50	1806	male	I	Ever-smoker	10.3517	10.8135	acinar-high-lepidic-low
GSM773618	Japan	alive	56	1520	male	I	Never-smoker	10.1601	10.6692	acinar-high-lepidic-low
GSM773620	Japan	alive	56	1756	female	I	Never-smoker	10.3874	10.4702	acinar-high-lepidic-low
GSM773625	Japan	alive	66	1196	male	I	Ever-smoker	7.23499	11.4122	lepidic-high-acinar-low
GSM773626	Japan	alive	57	1702	male	I	Never-smoker	8.31291	11.0135	lepidic-high-acinar-low
GSM773635	Japan	alive	64	1881	female	I	Never-smoker	6.31265	11.093	lepidic-high-acinar-low
GSM773637	Japan	alive	55	2034	female	I	Never-smoker	4.58332	11.1061	lepidic-high-acinar-low
GSM773652	Japan	alive	67	1936	female	I	Never-smoker	6.56099	11.0707	lepidic-high-acinar-low
GSM773653	Japan	alive	69	871	male	I	Ever-smoker	6.5213	11.1022	lepidic-high-acinar-low
GSM773655	Japan	alive	64	1482	female	I	Ever-smoker	10.7142	10.7087	acinar-high-lepidic-low
GSM773658	Japan	dead	52	1229	male	I	Never-smoker	13.9484	10.8828	acinar-high-lepidic-low
GSM773663	Japan	alive	62	1988	female	I	Never-smoker	6.74812	11.1138	lepidic-high-acinar-low
GSM773664	Japan	alive	63	1434	female	I	Ever-smoker	5.08182	11.057	lepidic-high-acinar-low
GSM773666	Japan	alive	62	1537	female	I	Never-smoker	7.05255	11.2403	lepidic-high-acinar-low
GSM773684	Japan	alive	58	1803	male	I	Ever-smoker	9.3092	10.3961	acinar-high-lepidic-low
GSM773685	Japan	alive	62	1912	male	I	Ever-smoker	10.6046	10.5336	acinar-high-lepidic-low
GSM773686	Japan	alive	66	1481	female	I	Never-smoker	8.54831	10.5638	acinar-high-lepidic-low
GSM773687	Japan	alive	68	1231	female	I	Ever-smoker	6.16579	11.1904	lepidic-high-acinar-low
GSM773688	Japan	alive	68	1964	male	I	Never-smoker	7.25379	11.8378	lepidic-high-acinar-low
GSM773689	Japan	alive	72	3352	male	I	Ever-smoker	9.49599	10.7518	acinar-high-lepidic-low
GSM773690	Japan	alive	62	2158	male	I	Ever-smoker	8.857	10.7928	acinar-high-lepidic-low
GSM773694	Japan	alive	59	1856	female	I	Never-smoker	8.17632	11.0633	lepidic-high-acinar-low
GSM773697	Japan	alive	56	1998	male	I	Ever-smoker	8.637	10.7078	acinar-high-lepidic-low
GSM773698	Japan	alive	69	1852	female	I	Ever-smoker	9.2824	10.0919	acinar-high-lepidic-low
GSM773702	Japan	alive	45	3189	female	I	Never-smoker	8.17612	11.2144	lepidic-high-acinar-low
GSM773703	Japan	alive	55	1822	female	I	Never-smoker	11.0132	10.6602	acinar-high-lepidic-low
GSM773704	Japan	alive	61	1809	female	I	Never-smoker	8.34654	11.0804	lepidic-high-acinar-low
GSM773706	Japan	alive	65	2968	male	I	Never-smoker	4.24918	10.9634	lepidic-high-acinar-low
GSM773713	Japan	alive	65	1426	female	I	Never-smoker	6.76291	11.0485	lepidic-high-acinar-low
GSM773715	Japan	alive	56	1848	female	I	Never-smoker	6.73535	11.2735	lepidic-high-acinar-low
GSM773718	Japan	alive	59	2084	male	I	Never-smoker	6.58644	11.2083	lepidic-high-acinar-low
GSM773726	Japan	alive	57	1917	female	I	Ever-smoker	8.02504	11.3207	lepidic-high-acinar-low
GSM773737	Japan	alive	35	3219	male	I	Ever-smoker	8.31385	11.1095	lepidic-high-acinar-low
GSM773738	Japan	alive	59	2585	female	I	Never-smoker	7.13276	11.1365	lepidic-high-acinar-low
GSM773740	Japan	alive	56	1910	female	I	Ever-smoker	6.80464	11.143	lepidic-high-acinar-low
GSM773742	Japan	alive	46	2918	female	I	Never-smoker	5.04385	11.0384	lepidic-high-acinar-low
GSM773749	Japan	alive	56	2409	male	I	Ever-smoker	4.24186	11.8988	lepidic-high-acinar-low
GSM773750	Japan	alive	56	1624	female	I	Never-smoker	7.76643	11.1265	lepidic-high-acinar-low
GSM773752	Japan	alive	59	1856	male	I	Ever-smoker	10.3763	10.3508	acinar-high-lepidic-low
GSM773755	Japan	alive	55	2413	male	I	Never-smoker	8.87667	10.4048	acinar-high-lepidic-low
GSM773757	Japan	alive	65	2181	male	I	Never-smoker	6.45781	11.1652	lepidic-high-acinar-low
GSM773762	Japan	alive	61	2137	male	I	Never-smoker	9.99489	10.5896	acinar-high-lepidic-low

## Sheet: GSE42127
Supplementary Table S3
GSE42127
	Contact country	Survival status	Age	Overall survival months	Gender	Stage	Histology	Acinar-score	Lepidic-core	Group
GSM1032881	USA	D	63.8	33.6	M	IB	Adenocarcinoma	-4.67131	0.986955	acinar-high-lepidic-low
GSM1032882	USA	D	60.4	33.6	F	IB	Adenocarcinoma	-7.79321	1.07959	acinar-high-lepidic-low
GSM1032886	USA	A	53.5	117.6	F	IB	Adenocarcinoma	-7.53451	1.10487	acinar-high-lepidic-low
GSM1032894	USA	A	46.9	91.2	M	IB	Adenocarcinoma	-7.10341	0.499027	acinar-high-lepidic-low
GSM1032895	USA	D	70.8	27.6	M	IA	Adenocarcinoma	-6.55488	1.01505	acinar-high-lepidic-low
GSM1032899	USA	A	47.4	7.2	M	IB	Adenocarcinoma	-7.43891	1.05363	acinar-high-lepidic-low
GSM1032939	USA	D	61.2	55.2	F	IA	Adenocarcinoma	-6.21521	0.876421	acinar-high-lepidic-low
GSM1032951	USA	D	77	26.4	F	IB	Adenocarcinoma	-4.02893	1.06157	acinar-high-lepidic-low
GSM1032953	USA	A	71.3	74.4	F	IB	Adenocarcinoma	-6.16618	1.04516	acinar-high-lepidic-low
GSM1032954	USA	A	75	64.8	M	IB	Adenocarcinoma	-7.68567	1.04275	acinar-high-lepidic-low
GSM1032975	USA	A	73.4	60	F	IB	Adenocarcinoma	-7.64278	0.911549	acinar-high-lepidic-low
GSM1032987	USA	A	81.7	56.4	M	IB	Adenocarcinoma	-6.82186	0.781643	acinar-high-lepidic-low
GSM1032995	USA	A	56.4	39.6	F	IA	Adenocarcinoma	-7.68603	0.982608	acinar-high-lepidic-low
GSM1033003	USA	D	80	8.4	M	IB	Adenocarcinoma	-3.01516	0.796408	acinar-high-lepidic-low
GSM1033013	USA	A	62.7	43.2	F	IB	Adenocarcinoma	-5.98323	1.09498	acinar-high-lepidic-low
GSM1033038	USA	A	52.6	28.8	F	IB	Adenocarcinoma	-5.0958	0.63412	acinar-high-lepidic-low
GSM1033044	USA	D	64.6	22.8	F	IA	Adenocarcinoma	-3.83076	1.08367	acinar-high-lepidic-low
GSM1032892	USA	A	51.4	127.2	M	IA	Adenocarcinoma	-8.44705	1.25459	lepidic-high-acinar-low
GSM1032904	USA	A	60.3	118.8	M	IB	Adenocarcinoma	-9.01344	1.21614	lepidic-high-acinar-low
GSM1032946	USA	A	65.2	66	M	IA	Adenocarcinoma	-8.08107	1.30553	lepidic-high-acinar-low
GSM1032950	USA	A	69	66	M	IA	Adenocarcinoma	-12.6443	1.19345	lepidic-high-acinar-low
GSM1032952	USA	A	48.2	64.8	F	IA	Adenocarcinoma	-9.58372	1.14941	lepidic-high-acinar-low
GSM1032962	USA	A	60	63.6	F	IB	Adenocarcinoma	-10.4968	1.14956	lepidic-high-acinar-low
GSM1032970	USA	A	73.7	70.8	F	IB	Adenocarcinoma	-10.711	1.16697	lepidic-high-acinar-low
GSM1032977	USA	A	68.2	68.4	F	IB	Adenocarcinoma	-9.11942	1.16879	lepidic-high-acinar-low
GSM1032985	USA	A	75.5	61.2	F	IA	Adenocarcinoma	-11.8449	1.19713	lepidic-high-acinar-low
GSM1033007	USA	A	75.1	50.4	F	IA	Adenocarcinoma	-8.22653	1.23124	lepidic-high-acinar-low
GSM1033011	USA	D	76.1	14.4	M	IA	Adenocarcinoma	-8.2465	1.11807	lepidic-high-acinar-low
GSM1033014	USA	A	63.1	50.4	M	IA	Adenocarcinoma	-8.70125	1.20226	lepidic-high-acinar-low
GSM1033015	USA	A	60.7	31.2	F	IA	Adenocarcinoma	-7.85783	1.2051	lepidic-high-acinar-low
GSM1033021	USA	A	50.2	34.8	F	IB	Adenocarcinoma	-8.53688	1.17006	lepidic-high-acinar-low
GSM1033025	USA	A	61.3	43.2	F	IB	Adenocarcinoma	-9.8742	1.14972	lepidic-high-acinar-low
GSM1033032	USA	A	68.3	32.4	M	IA	Adenocarcinoma	-10.1534	1.25648	lepidic-high-acinar-low
GSM1033045	USA	A	55.5	25.2	M	IA	Adenocarcinoma	-8.18884	1.31282	lepidic-high-acinar-low
GSM1033046	USA	A	81.8	24	F	IA	Adenocarcinoma	-9.43588	1.36492	lepidic-high-acinar-low
GSM1033056	USA	A	59.8	20.4	F	IB	Adenocarcinoma	-8.15746	1.23947	lepidic-high-acinar-low
