# Supplementary material for: Spatial transcriptomics reveals heterogeneity of histological subtypes between lepidic and acinar lung adenocarcinoma
Source: Clin Transl Med. 2024 Feb 6;14(2):e1573. doi: 10.1002/ctm2.1573 (PMC10844893; doi:10.1002/ctm2.1573)
Supplement: Supplementary file 10 — Supporting information [file CTM2-14-e1573-s002.xlsx]

## Sheet: CD31+DEGs (lepidic vs normal)
Supplementary Table S4
CD31+ DEGs (lepidic vs normal)
	logFC	logCPM	LR	PValue	FDR
ACKR1	2.82526	7.67569	56.428	5.82945e-14	1.08877e-09
COL3A1	2.49169	6.65442	50.4064	1.24987e-12	1.16719e-08
PLVAP	2.92365	7.29777	49.0304	2.52028e-12	1.56904e-08
HSPG2	2.81321	7.93479	45.8088	1.30375e-11	5.46524e-08
IGFBP3	2.37437	6.89348	45.2259	1.75571e-11	5.46524e-08
PLAT	2.27105	6.39783	44.4145	2.65718e-11	7.08974e-08
ADAMTS9	2.5709	7.24383	44.0258	3.24076e-11	7.56596e-08
C7	2.36258	7.47679	41.4189	1.22863e-10	2.29471e-07
IGFBP7	3.38586	9.71555	37.8435	7.66548e-10	1.30153e-06
ACTN1	1.92876	6.52405	37.4403	9.42541e-10	1.46699e-06
SELE	1.94501	6.67852	36.0948	1.8795e-09	2.70026e-06
IGHM	2.17169	6.88319	35.8318	2.15112e-09	2.86974e-06
MMP2	2.3279	7.29344	34.3594	4.58179e-09	5.34838e-06
INSR	1.88675	6.54592	30.3511	3.60498e-08	3.9606e-05
MGP	2.45169	8.73117	29.5851	5.35148e-08	5.55275e-05
ADAMTS1	1.88867	7.74491	29.446	5.7496e-08	5.65186e-05
IGHG2	6.62727	11.5747	29.0047	7.22016e-08	6.45053e-05
COL15A1	1.84759	5.96114	28.996	7.25283e-08	6.45053e-05
IGHG1	6.24965	11.5101	28.7845	8.08965e-08	6.86774e-05
NR4A2	1.80646	7.16644	28.4046	9.84309e-08	7.99301e-05
CCL14	2.33941	7.85125	27.8164	1.33388e-07	9.96514e-05
CD34	1.66753	6.63529	27.1507	1.88194e-07	0.000135188
LTBP2	1.89643	7.1149	26.8909	2.15271e-07	0.000148912
ENPP2	1.59752	6.40366	26.6086	2.49127e-07	0.000157169
GRINA	1.66304	6.01052	26.583	2.52453e-07	0.000157169
SOX18	1.5875	6.6853	26.3739	2.81321e-07	0.000169491
THY1	1.8656	6.55055	26.3012	2.92114e-07	0.000170494
IGHG3	6.309	11.514	26.195	3.08623e-07	0.000174672
CCL19	1.77984	6.99813	25.9914	3.42948e-07	0.000188389
IGHG4	6.62347	12.0049	25.4944	4.4367e-07	0.000236755
STAB1	1.63957	6.56249	25.3764	4.71651e-07	0.000244695
VWF	2.53522	9.01369	25.2866	4.94124e-07	0.000249413
CLU	2.16106	7.6868	24.9492	5.88595e-07	0.000281877
IGFBP5	1.73173	6.67423	24.8311	6.25787e-07	0.000288326
RPS2	1.8374	8.02692	24.8092	6.32937e-07	0.000288326
TPSAB1	2.35151	7.19431	24.5403	7.27708e-07	0.000323605
UGCG	1.56335	6.45323	23.9788	9.74038e-07	0.000423072
FLT1	1.63906	6.96992	23.825	1.05503e-06	0.000447835
IGKC	6.31344	12.1576	23.3634	1.34107e-06	0.000548283
NME2	1.4864	6.74897	23.3501	1.35038e-06	0.000548283
FSCN1	1.47701	6.36601	23.1435	1.50353e-06	0.000597476
LAMB1	1.58359	7.01437	22.0712	2.62728e-06	0.00102229
LUM	2.05914	7.92446	21.9633	2.77921e-06	0.00105933
FBLN1	1.71239	7.0369	21.5833	3.38785e-06	0.00124068
GNAS	1.63812	7.60868	21.2853	3.95763e-06	0.00142148
BHLHE40	1.66495	7.22406	20.9314	4.76037e-06	0.00158767
MFGE8	1.40928	6.18188	20.7608	5.20384e-06	0.00170513
ENTPD1	1.39004	6.44781	20.5188	5.90488e-06	0.00190147
SIK1	1.45357	7.34319	20.2363	6.84421e-06	0.0021666
SHC1	1.3591	6.73713	20.1433	7.18516e-06	0.00223662
NBL1	1.60165	7.16666	20.0416	7.57754e-06	0.00232009
CRTAP	1.38963	6.19922	19.9891	7.78836e-06	0.00234618
SNHG32	1.4629	6.06672	19.7882	8.65162e-06	0.00249409
COL1A1	1.36945	6.28186	19.7819	8.67996e-06	0.00249409
PDLIM1	1.53875	7.82609	19.6064	9.51522e-06	0.00265247
NDRG1	1.77474	7.44917	19.5752	9.67181e-06	0.00265648
COL4A1	1.97209	7.67773	19.534	9.88227e-06	0.00267494
IGLL5	5.1216	9.88293	19.4323	1.0423e-05	0.00278099
SPARCL1	1.88301	8.40295	19.3539	1.08595e-05	0.00281993
PMPCA	1.57731	5.89524	19.3519	1.08708e-05	0.00281993
SELENON	1.38085	6.62356	19.2654	1.13749e-05	0.00288012
ADAMTS4	1.58044	7.20022	19.2593	1.14113e-05	0.00288012
GOLM1	1.66361	5.54907	19.145	1.21154e-05	0.00301706
FBLN2	1.70135	5.62921	19.0862	1.24943e-05	0.00304968
RPL13	1.69708	8.06951	19.0743	1.2573e-05	0.00304968
SSBP4	1.36354	6.19004	18.8923	1.38309e-05	0.0033118
HSPB1	1.48344	7.06334	18.7598	1.48257e-05	0.00346124
GEM	1.30863	6.38329	18.5216	1.67987e-05	0.00387345
RPS4Y1	1.28047	6.52526	18.2696	1.9174e-05	0.00430268
ACKR3	1.43573	5.78715	18.2521	1.93513e-05	0.00430268
GSN	1.76487	7.56872	18.1966	1.9923e-05	0.00437766
SLC2A3	1.50754	7.36862	18.0989	2.09721e-05	0.00450226
MCF2L	1.35395	6.0269	17.9623	2.25327e-05	0.0047823
FOSL2	1.54934	8.21481	17.9055	2.32145e-05	0.00487166
TXNDC5	1.6273	7.14214	17.7511	2.51777e-05	0.00522493
PNN	1.28603	6.45025	17.6705	2.62667e-05	0.00539102
MYC	1.37816	7.28089	17.5945	2.73371e-05	0.00554973
ARPC1B	1.31801	6.56497	17.5083	2.86057e-05	0.00574483
POU2AF1	1.66083	5.33205	17.487	2.89278e-05	0.0057477
RPLP0	1.76383	7.87891	17.405	3.02038e-05	0.0058762
RPS21	1.49029	7.91278	17.3483	3.11172e-05	0.0059915
MPZL2	1.24935	6.6826	17.2861	3.21537e-05	0.00612791
VPS13C	1.31822	6.03626	17.1749	3.40918e-05	0.00636732
VASH1	1.43675	6.04891	16.9023	3.93538e-05	0.00707974
MXRA8	1.37748	5.92475	16.8808	3.98015e-05	0.00707974
EHD4	1.24328	6.39714	16.6309	4.54059e-05	0.00800043
RGS5	1.65989	6.26116	16.507	4.84706e-05	0.00846062
IGFBP4	2.13904	8.91424	16.4774	4.92329e-05	0.0085141
CXCL12	1.32679	5.98423	16.301	5.4036e-05	0.009259
CALU	1.39449	5.89928	16.2675	5.49993e-05	0.00933839
TM4SF1	1.29077	7.39691	16.2073	5.67748e-05	0.00955301
SPRY1	1.62593	7.28219	15.9949	6.35135e-05	0.0104977
MZB1	1.79945	5.98402	15.9477	6.51158e-05	0.0106681
GLS	1.21685	6.36491	15.8917	6.70724e-05	0.0108931
ARF5	1.25337	6.03457	15.7927	7.06765e-05	0.0113655
RPS23	1.78055	8.3477	15.7787	7.11979e-05	0.0113655
HTRA1	1.27341	6.52706	15.7322	7.29714e-05	0.0115499
RACK1	1.55955	7.57771	15.6654	7.55944e-05	0.0118645
MARCKSL1	1.2359	6.8676	15.5999	7.82576e-05	0.0121801
IVNS1ABP	1.31117	6.33203	15.5187	8.16942e-05	0.0126099
CLSTN3	1.31121	5.97677	15.4431	8.50263e-05	0.0130167
RPS9	1.49752	8.20957	15.3994	8.7015e-05	0.013156
EIF2S2	1.22784	6.02064	15.3923	8.73447e-05	0.013156
RPL13A	1.16191	6.56978	15.2869	9.2357e-05	0.0137996
CHST15	1.22011	5.99232	15.1672	9.83976e-05	0.0143576
EEF1G	1.5964	8.1685	15.0951	0.000102226	0.0148006
SNX3	1.22111	6.53733	14.9911	0.000108019	0.015519
ACTA2	2.29305	7.90485	14.946	0.000110633	0.0157733
DNAJC10	1.36786	5.56611	14.873	0.000114999	0.0162715
MMRN2	1.15242	6.49936	14.8052	0.000119208	0.0165571
SRGN	1.35244	7.35085	14.7978	0.000119677	0.0165571
HSP90B1	1.22981	6.46756	14.7344	0.00012377	0.0169975
EMP1	1.42789	8.22167	14.643	0.000129917	0.0177114
EGR3	1.25552	6.20858	14.5649	0.000135416	0.0182089
PRKCSH	1.18178	6.70245	14.5634	0.000135518	0.0182089
GJA1	1.276	7.15772	14.5427	0.000137022	0.0182089
RPL17	1.54779	8.04431	14.5366	0.000137466	0.0182089
RPS25	1.26141	7.66001	14.4811	0.00014157	0.0186204
NDUFA13	1.24738	6.08217	14.4256	0.000145807	0.0190436
TIAM1	1.40384	5.58993	14.395	0.000148196	0.019217
CLEC14A	1.42389	7.09578	14.3824	0.000149192	0.019217
C1S	1.48027	6.9791	14.3374	0.000152798	0.0195467
CDKN1A	1.21525	7.0294	14.2726	0.000158151	0.019958
SEPTIN9	1.1536	6.44977	14.1856	0.000165633	0.0206235
PRG4	1.43817	6.00286	14.102	0.000173162	0.0214181
RPL27A	1.60199	8.16178	14.0781	0.000175377	0.0215495
CREB3L2	1.19592	6.18599	14.0303	0.00017989	0.021835
TIMP1	1.31611	7.20547	13.9938	0.000183413	0.0221006
COL6A1	1.15389	6.99373	13.9382	0.000188916	0.0226178
COL4A2	1.46987	7.15119	13.9072	0.000192062	0.0227452
NNMT	1.25287	7.28453	13.9037	0.000192415	0.0227452
COL6A3	1.12472	6.46689	13.8663	0.000196287	0.023057
DNAJB6	1.17818	6.47968	13.8062	0.000202664	0.0234399
H4C12	1.18811	6.93202	13.7978	0.000203575	0.0234399
FAU	1.25255	7.56991	13.7887	0.000204567	0.0234399
ANXA5	1.20862	6.7649	13.7649	0.000207168	0.0234501
NOTCH3	1.22887	6.5568	13.7116	0.000213139	0.0239808
SEC61A1	1.1233	6.20115	13.4698	0.000242431	0.0266346
VIM	2.08305	10.1701	13.421	0.000248818	0.0271329
EEF2K	1.32318	5.50741	13.4041	0.000251079	0.0271329
RPL10A	1.24506	7.69964	13.4022	0.000251324	0.0271329
PRRC2A	1.1201	6.17992	13.3819	0.000254067	0.0272714
RELL1	1.09481	6.38777	13.3678	0.000255976	0.0273192
RPS6	1.70314	9.09163	13.3399	0.00025982	0.0275719
TIMM13	1.22404	5.75265	13.309	0.000264138	0.0278718
SFRP4	1.57053	5.57264	13.2083	0.000278717	0.0292449
ACSF2	1.24123	5.89911	13.1754	0.000283654	0.0294186
FIP1L1	1.45498	5.46692	13.0432	0.000304383	0.0307295
RPLP1	1.65443	8.85144	13.0127	0.000309384	0.0309004
DIPK2B	1.19386	6.15487	12.996	0.000312165	0.0310123
ABCG1	1.10412	6.041	12.9852	0.000313957	0.0310252
RPS8	1.40816	8.52707	12.9393	0.000321758	0.0316288
DYSF	1.30295	6.10087	12.9283	0.000323653	0.0316485
CST2	1.07886	6.3307	12.8462	0.000338171	0.0328959
EIF2S3B	1.09424	6.3954	12.8314	0.000340855	0.0329853
COL1A2	1.47166	7.31696	12.7986	0.000346879	0.0333951
TSHZ1	1.57798	5.62522	12.7272	0.000360366	0.0341653
TGFB1	1.33384	6.98727	12.7086	0.000363971	0.0343328
SPARC	1.8217	8.64107	12.6803	0.000369535	0.0345364
A2M	2.14236	10.1456	12.6515	0.000375273	0.0345364
C3	1.09987	6.78295	12.6507	0.000375427	0.0345364
PRPF3	1.20919	5.71876	12.6381	0.000377955	0.0345364
ECSCR	1.05594	6.44435	12.6325	0.000379097	0.0345364
PABPN1	1.17204	5.81646	12.6296	0.000379692	0.0345364
APOLD1	1.085	6.167	12.6211	0.000381414	0.0345364
ATP5MC2	1.13126	7.26805	12.6145	0.000382772	0.0345364
COX7C	1.14731	6.85968	12.5936	0.000387073	0.0347566
RPL8	1.46872	8.12496	12.5641	0.000393229	0.0351403
GNS	1.06868	6.16617	12.4932	0.00040843	0.0362335
SWAP70	1.11417	6.49547	12.4837	0.000410515	0.0362335
APOD	1.29852	5.91928	12.4744	0.00041257	0.0362335
PPP1CB	1.13784	7.18507	12.4471	0.000418632	0.0365364
IL6ST	1.10611	7.09487	12.3125	0.000449939	0.0387259
TIMP2	1.09017	6.9204	12.2836	0.000456954	0.0389704
CDC40	1.32771	5.37935	12.2317	0.000469844	0.0398542
PLXND1	1.25203	7.22307	12.2248	0.000471585	0.0398542
RPS13	1.42744	8.05377	12.1775	0.000483701	0.0406941
PPP1R15B	1.04028	6.40471	12.1671	0.000486408	0.0407383
GATAD2B	1.14833	5.96902	12.1213	0.000498485	0.041223
TRIM8	1.10003	6.28607	12.1201	0.000498817	0.041223
MPRIP	1.09615	6.81506	12.1021	0.000503647	0.0413473
P4HB	1.08571	7.119	12.098	0.000504748	0.0413473
RPL26	1.38412	8.3407	12.0822	0.000509049	0.0415175
CRY2	1.27174	5.81048	11.992	0.000534304	0.0428262
PTPRM	1.10322	6.82552	11.9906	0.000534706	0.0428262
TMED9	1.05917	6.5242	11.988	0.00053545	0.0428262
SNCG	1.23805	5.69776	11.9633	0.000542586	0.0430301
RPL7A	1.35773	8.65007	11.9594	0.000543722	0.0430301
NR4A1	1.78591	9.46943	11.8964	0.00056242	0.0437731
ENG	1.44092	7.72934	11.8962	0.000562485	0.0437731
DAZAP1	1.05674	6.21809	11.8793	0.0005676	0.0439489
ENO1	1.10633	6.76384	11.7995	0.000592456	0.0455362
RPS5	1.36819	7.80157	11.7597	0.000605271	0.0461414
HYOU1	1.23237	6.34982	11.7474	0.000609273	0.0462577
IFITM1	1.35508	7.71005	11.7157	0.000619745	0.0468622
SUPT7L	1.12411	6.85585	11.6865	0.000629565	0.0474128
ZNF502	1.54685	5.03277	11.6522	0.000641269	0.0481003
RPS28	1.56908	8.97208	11.5845	0.000665028	0.0492886
SFTPA2	-3.89789	9.07113	45.3875	1.61659e-11	5.46524e-08
SFTPA1	-3.35363	8.30954	42.945	5.63017e-11	1.16839e-07
AGER	-2.86722	7.30065	34.6175	4.0129e-09	4.99659e-06
FCN3	-2.6357	7.08104	28.2684	1.05606e-07	8.21839e-05
SLC6A4	-2.5467	6.83661	26.69	2.38856e-07	0.000157169
VIPR1	-1.82272	6.59259	25.2353	5.07452e-07	0.000249413
BMX	-1.63463	5.98643	21.9112	2.85559e-06	0.00106668
SLC39A8	-1.8669	6.33235	21.1079	4.34143e-06	0.0015299
FOXF1	-1.63902	6.28758	20.9893	4.61867e-06	0.00158216
MKRN2OS	-1.77856	5.51829	20.9725	4.65916e-06	0.00158216
LYPD4	-1.51449	5.91348	19.8385	8.42693e-06	0.00249409
PRX	-1.81673	5.71756	19.7369	8.88676e-06	0.00251482
ZP3	-1.49231	5.80943	18.8271	1.4312e-05	0.0033836
HMGA2	-1.37864	6.00542	18.286	1.90096e-05	0.00430268
HPGD	-1.30942	6.394	18.1376	2.05505e-05	0.00446304
CNGA1	-1.27819	6.25203	17.4154	3.00376e-05	0.0058762
TMEM100	-1.70104	6.54163	17.2323	3.30767e-05	0.00624014
SDHAF1	-1.38263	5.9957	17.1293	3.49201e-05	0.00645745
SFTPC	-4.20813	10.7043	17.0517	3.63756e-05	0.00666065
CLIC5	-1.42542	6.23175	16.8989	3.94237e-05	0.00707974
H3-5	-1.73997	5.37271	16.1712	5.78658e-05	0.00964964
UNC13D	-1.63314	5.35013	15.2665	9.33573e-05	0.0138384
EVI5L	-1.52106	5.47187	15.2108	9.61517e-05	0.0141404
TNNC1	-1.22283	6.14091	14.8222	0.000118135	0.0165571
IRF1	-1.18613	6.95199	14.3035	0.000155573	0.0197662
CA4	-1.19185	6.10792	14.203	0.00016411	0.0205711
IL1RL1	-1.28044	6.05308	14.0287	0.000180039	0.021835
MASP2	-1.17746	5.99715	13.8159	0.000201619	0.0234399
NCCRP1	-1.70141	5.05305	13.7767	0.000205879	0.0234463
TTC30A	-1.35606	5.71459	13.6637	0.000218643	0.0244526
CXCR2	-1.32983	5.56753	13.6417	0.000221213	0.0245929
HS2ST1	-1.24548	5.66067	13.484	0.000240607	0.0265907
B3GALT5	-1.45379	5.36494	13.1921	0.00028113	0.0293333
RTKN2	-1.14976	6.31478	13.165	0.000285224	0.0294186
DPYSL4	-1.19876	5.96315	13.1555	0.000286673	0.0294186
GPRC5A	-1.08994	6.69827	13.1143	0.000293058	0.0298673
TNFSF18	-1.13733	6.0409	13.1067	0.000294243	0.0298673
OR1K1	-1.16214	5.9736	13.0209	0.000308031	0.0309004
MIA	-1.33972	5.4657	12.773	0.000351654	0.0335382
MAP1LC3B2	-1.09905	6.14412	12.7714	0.000351956	0.0335382
B3GAT2	-1.32821	5.743	12.6146	0.000382744	0.0345364
SCP2D1	-1.9542	4.63349	12.4714	0.000413222	0.0362335
IQCF2	-1.54426	5.19535	12.4202	0.000424716	0.0368949
LGSN	-1.14512	5.87654	12.3515	0.000440637	0.0381008
ICAM1	-1.71852	7.47472	12.2998	0.000453019	0.0388121
C17orf50	-1.04165	6.44801	12.1427	0.000492799	0.0410893
SLC8A2	-1.2881	5.56019	12.0101	0.000529131	0.0428262
GRIP2	-1.70058	5.44611	11.9841	0.00053656	0.0428262
ADPRHL1	-1.52527	5.05027	11.9204	0.000555217	0.0437544
TMC1	-1.16226	5.74063	11.8973	0.000562149	0.0437731
SAPCD2	-1.21232	5.7157	11.8733	0.000569451	0.0439489
SMIM41	-1.18714	5.62381	11.7748	0.000600364	0.0459549
DNTT	-1.16068	5.69638	11.6208	0.00065217	0.0485725
TTBK1	-1.48919	5.30175	11.6191	0.000652765	0.0485725
C6orf120	-1.21571	5.57957	11.528	0.000685558	0.0506094
RPS19	1.517	8.65079	11.4747	0.000705507	0.051877
OR5P2	-1.14629	5.86564	11.459	0.000711472	0.052048
CCM2L	1.20646	5.88606	11.454	0.000713406	0.052048
SRP14	1.14652	7.13248	11.4423	0.000717926	0.052174
SMIM3	-1.51035	5.14377	11.4004	0.000734268	0.0530015
KPNB1	1.07588	6.20322	11.3986	0.000734989	0.0530015
MCOLN3	-1.57664	4.97128	11.381	0.000741977	0.0532997
HSPA12A	-1.34421	5.5273	11.348	0.000755273	0.0539039
WDR87	-1.30545	5.66649	11.3459	0.000756161	0.0539039
INF2	1.02924	6.27513	11.3285	0.000763282	0.0542047
GPR119	-1.51785	5.04489	11.3105	0.000770715	0.0543433
RPS4X	1.30308	8.05596	11.3096	0.000771054	0.0543433
RPL11	1.16314	7.6309	11.2817	0.000782733	0.0547029
UROD	1.18288	5.89287	11.2743	0.00078586	0.0547029
ADGRL4	1.08293	6.17526	11.2676	0.000788727	0.0547029
C11orf96	1.33745	7.69159	11.2628	0.000790752	0.0547029
HELT	-1.15764	5.82122	11.2627	0.0007908	0.0547029
RPL38	1.33647	7.95498	11.2214	0.000808585	0.0557267
CFH	1.00311	6.24293	11.2023	0.000816964	0.0560972
NRXN3	-1.11695	5.9102	11.1628	0.000834535	0.0570938
NES	1.05216	6.41851	11.0915	0.000867238	0.0591146
CLIC3	-1.11969	5.95747	11.0603	0.000881965	0.0598998
FCER2	-1.03352	6.09384	11.0345	0.000894295	0.0603866
ANKRD23	-1.20707	5.6538	11.0318	0.000895598	0.0603866
TMEM127	1.10656	5.81013	11.0088	0.000906789	0.0609212
OSTN	-1.35986	5.19282	10.9812	0.000920394	0.0616136
RASIP1	-1.07945	6.19525	10.9374	0.000942407	0.0628619
SMC5	-1.09481	5.84488	10.9258	0.000948341	0.062888
NFE2L1	1.06581	6.67688	10.9235	0.000949532	0.062888
MPZL1	1.03241	5.97683	10.8678	0.000978489	0.0645768
RPS24	1.04439	6.98753	10.8262	0.00100076	0.0652536
C3AR1	-1.00566	6.38455	10.8251	0.00100135	0.0652536
KMT2E	0.989615	6.26564	10.8229	0.0010025	0.0652536
PLXNA3	-1.02068	6.12516	10.8225	0.00100272	0.0652536
REV3L	1.12068	5.68696	10.8128	0.00100803	0.0653713
TEFM	-1.17561	5.50376	10.7767	0.00102785	0.0658019
CYTL1	-1.06176	5.84995	10.7741	0.00102928	0.0658019
TRIM28	0.990116	6.40345	10.7724	0.00103023	0.0658019
VAX2	-1.17854	5.6783	10.7674	0.00103304	0.0658019
GCDH	-1.06674	6.06223	10.7615	0.00103634	0.0658019
CTSD	1.1123	7.82599	10.7612	0.00103648	0.0658019
GPI	1.0735	6.33379	10.7492	0.00104322	0.0658019
RPS15	1.40981	8.12255	10.743	0.00104676	0.0658019
GHITM	1.08231	5.89516	10.7424	0.00104707	0.0658019
C1R	0.970988	6.75118	10.7374	0.0010499	0.0658019
DES	1.22727	6.38785	10.6961	0.00107363	0.0670643
OR11A1	-1.33018	5.26086	10.6737	0.00108668	0.0676531
NPDC1	1.10947	7.36421	10.6525	0.0010992	0.0682054
EDARADD	-1.53464	4.88159	10.6443	0.0011041	0.0682824
SLC25A6	1.06671	7.19995	10.6273	0.00111431	0.0686861
JCHAIN	2.98266	8.9329	10.6153	0.00112154	0.0689044
FAM241A	1.0129	5.99414	10.5945	0.00113426	0.0690555
PDIA4	1.10424	6.23207	10.5939	0.00113462	0.0690555
TMEM25	-1.74869	4.96017	10.5905	0.00113673	0.0690555
EZHIP	-1.09614	5.86011	10.5871	0.00113879	0.0690555
DPH3	-1.03715	6.24453	10.5456	0.00116467	0.070359
RPL5	1.13038	8.00157	10.535	0.00117136	0.070359
SUMF2	0.994838	6.3468	10.5346	0.00117158	0.070359
MALL	1.06035	6.51031	10.5216	0.00117986	0.0704343
SHROOM2	-0.97523	6.30383	10.5208	0.00118038	0.0704343
RFLNA	-1.35333	5.36184	10.4995	0.00119405	0.0710231
BGN	1.66053	8.04131	10.4896	0.00120051	0.0711808
FXYD3	-1.48119	5.31644	10.4647	0.00121679	0.0719175
IGHA1	3.77389	10.6845	10.4077	0.00125488	0.0739349
PNP	1.04419	6.8474	10.3949	0.00126365	0.0740717
RPS3	1.27588	8.43242	10.3927	0.00126513	0.0740717
TRIB2	1.05964	5.92413	10.3558	0.00129071	0.0752675
FATE1	-1.55673	5.04493	10.3516	0.00129362	0.0752675
EIF3D	0.982662	6.07772	10.3459	0.00129765	0.0752679
HS1BP3	-1.00627	6.23393	10.3332	0.00130658	0.075551
FAM110D	1.06855	6.11356	10.3214	0.00131494	0.0758
SLC25A5	0.969984	6.07742	10.307	0.0013253	0.0761617
APOE	0.976765	6.56966	10.2889	0.00133832	0.0764536
RPS27A	1.31522	7.66262	10.2886	0.00133856	0.0764536
RGS2	1.21859	6.57984	10.2568	0.00136181	0.0775203
CDKN1B	0.968482	6.30751	10.2518	0.00136554	0.0775203
TBX1	-1.21065	5.36564	10.2364	0.00137699	0.0777836
TMEM204	1.0396	6.17401	10.2281	0.00138319	0.0777836
SIRT6	0.968383	6.4918	10.2242	0.00138608	0.0777836
PIGR	1.52735	7.61264	10.2232	0.00138684	0.0777836
ARL13A	-1.51415	4.93149	10.1487	0.00144403	0.0807488
ZNF546	-1.53506	4.85306	10.1364	0.00145369	0.0810462
CANX	1.15202	7.4125	10.1287	0.00145977	0.0811431
ZNF517	-0.965563	6.1596	10.1197	0.00146695	0.0813005
RPS12	1.39404	8.46401	10.0792	0.00149951	0.0828591
RPS16	1.22972	7.79905	10.0684	0.00150838	0.0831032
HLA-DMA	0.945386	6.70652	10.0575	0.00151732	0.08335
COPS8	1.02678	6.2233	10.0119	0.00155528	0.0851848
RHOJ	1.06974	5.84538	9.98865	0.00157508	0.0860169
DHX9	0.96122	6.2479	9.97631	0.00158568	0.0862638
NPM1	1.03848	6.93395	9.97263	0.00158884	0.0862638
ARG2	-1.39705	5.28324	9.94264	0.00161494	0.0874266
UPK3B	-1.01402	5.91558	9.92936	0.00162663	0.0877632
DCDC1	-0.966129	6.27141	9.9091	0.00164464	0.0877632
DCP1A	-1.1661	5.81362	9.90591	0.00164749	0.0877632
GAP43	-1.09519	5.56523	9.90175	0.00165121	0.0877632
NPR2	1.08003	5.67174	9.9004	0.00165243	0.0877632
NFATC4	0.970279	6.13808	9.89986	0.00165291	0.0877632
EFCAB7	-1.07307	5.68578	9.8986	0.00165405	0.0877632
COL5A2	1.09322	5.69379	9.87779	0.00167286	0.0883273
MAGI1	1.0527	6.26663	9.87383	0.00167646	0.0883273
NPIPB6	0.990506	6.81879	9.87119	0.00167887	0.0883273
CTSB	0.941462	6.84031	9.86498	0.00168454	0.0883769
ZNRF4	1.63071	4.78781	9.84817	0.00170001	0.0889385
PPP2R1A	0.934142	6.45854	9.8315	0.00171548	0.0894975
HSD17B12	0.957358	6.31539	9.82526	0.00172132	0.0895411
TNFRSF10A	1.16378	5.40655	9.81558	0.0017304	0.0895411
KLHDC8A	-1.31779	5.23322	9.81525	0.0017307	0.0895411
WDR3	1.24617	5.29462	9.80815	0.0017374	0.0896394
EXOC3L2	1.16587	5.43732	9.77416	0.00176982	0.0910604
HAS2	1.19556	5.36547	9.75819	0.00178525	0.091602
GBP2	0.922991	6.47097	9.74197	0.00180108	0.0921611
CD80	1.14927	5.55531	9.72974	0.0018131	0.0925224
CLECL1	-1.23696	5.34324	9.71192	0.00183076	0.0931693
PRKCQ	-1.08309	5.83754	9.69621	0.00184648	0.0936732
YWHAB	0.942044	6.29905	9.69202	0.00185069	0.0936732
ACAD10	-1.08618	5.59213	9.67902	0.00186384	0.0940834
LRPAP1	0.990568	5.92904	9.66629	0.0018768	0.0944824
PDLIM7	0.969025	6.3168	9.65326	0.00189016	0.0948991
PREPL	0.978574	5.99936	9.63452	0.00190954	0.0954011
TNIP3	-1.47906	5.09995	9.63372	0.00191037	0.0954011
XPO6	-0.96715	6.29871	9.61392	0.00193108	0.0961637
RPL36A	1.0582	7.35344	9.6093	0.00193594	0.0961637
C4B	0.985927	5.91787	9.56817	0.0019798	0.0980813
NECTIN2	0.94658	6.79061	9.53378	0.00201725	0.0996353
CD63	1.27485	7.76704	9.529	0.0020225	0.0996353
ALDH5A1	-1.02767	5.99488	9.52477	0.00202717	0.0996353
NUP88	1.15995	5.59273	9.49758	0.00205743	0.100857
NDUFS5	0.931205	6.2138	9.4811	0.002076	0.101501
PRR18	-1.33498	5.24377	9.47504	0.00208286	0.101571
NRP1	0.94022	6.81868	9.46275	0.00209686	0.101748
THBS1	0.974056	7.17707	9.46229	0.00209739	0.101748
TCEAL1	1.04941	5.98717	9.443	0.00211956	0.102557
RPS18	1.42371	8.47655	9.43802	0.00212532	0.10257
HNRNPUL2	0.920451	6.19855	9.405	0.00216395	0.104165
ARPC3	0.950553	6.89734	9.38684	0.00218549	0.104932
CYYR1	1.19256	5.60488	9.37827	0.00219572	0.10502
PKNOX1	-2.75675	7.8479	9.37588	0.00219859	0.10502
SERBP1	1.09539	6.96165	9.34144	0.00224029	0.106665
LMAN2	1.0212	5.80028	9.33079	0.00225335	0.106665
NF1	1.12508	5.50166	9.33002	0.0022543	0.106665
CTSG	0.924343	6.16224	9.32525	0.00226017	0.106665
PLK2	1.02007	6.11676	9.32231	0.00226381	0.106665
CCDC17	-0.948464	6.15158	9.31949	0.00226729	0.106665
SRP9	0.949145	6.39668	9.29724	0.00229499	0.107613
APP	1.195	8.182	9.29407	0.00229896	0.107613
BOLL	-1.23997	5.18432	9.28832	0.0023062	0.107682
RBM26	1.06273	5.62277	9.27564	0.00232222	0.10816
SLFN13	1.1356	5.40649	9.26212	0.00233943	0.10869
CADM2	-1.65154	5.0501	9.24271	0.00236435	0.109576
OCM	-0.913933	6.30791	9.23106	0.00237944	0.110002
SLC25A39	1.0207	5.78775	9.2212	0.00239228	0.110323
ITGA2	-0.960782	6.339	9.21439	0.00240121	0.110461
DCAF1	-1.0167	5.84772	9.20871	0.00240866	0.110532
NOS3	0.939166	6.31774	9.1985	0.00242214	0.110817
CKB	0.914276	6.51778	9.19162	0.00243125	0.110817
GJB7	1.22052	5.29245	9.19055	0.00243268	0.110817
STMN1	0.970296	6.06021	9.1723	0.00245705	0.111655
TRIM67	-0.930383	6.25001	9.16163	0.00247143	0.111869
ZC2HC1C	-0.991196	5.86595	9.15992	0.00247373	0.111869
BOD1L1	0.980542	6.02704	9.1504	0.00248664	0.112181
PIM2	1.15556	5.87524	9.13897	0.00250221	0.112612
YPEL2	1.11187	5.42096	9.12025	0.00252795	0.113496
ZNF709	-1.76896	6.79366	9.11313	0.00253781	0.113621
CFAP61	-1.26301	5.17832	9.10745	0.00254571	0.113621
KDELR1	0.989993	6.12299	9.10257	0.00255251	0.113621
RDH12	-0.928238	6.17593	9.1005	0.0025554	0.113621
FILIP1L	0.924839	6.34842	9.09456	0.0025637	0.113621
ZNF385D	1.19311	5.69659	9.09205	0.00256723	0.113621
LMNA	1.21053	8.51685	9.07319	0.00259385	0.114528
CCDC198	-1.14602	5.66023	9.05877	0.00261438	0.115162
RPL15	1.20074	8.31839	9.05381	0.00262148	0.115203
CLIC4	0.931299	6.5472	9.04753	0.0026305	0.115328
ABCA13	-1.1288	5.90605	9.03969	0.00264181	0.115553
ORC1	-1.09211	5.66801	9.02322	0.00266572	0.116326
UCN2	-1.0686	5.50168	9.01253	0.00268135	0.11648
WWTR1	1.06095	7.0434	9.01228	0.00268171	0.11648
CLDN18	-1.2776	5.14146	9.00057	0.00269895	0.116957
YBX1	0.971462	7.42487	8.9765	0.00273475	0.118233
RPL37	1.27988	8.52235	8.96786	0.00274771	0.118326
NGF	-0.942176	5.96294	8.96663	0.00274955	0.118326
GLG1	0.929858	6.20448	8.95218	0.00277139	0.118896
SPDEF	-0.966283	5.96514	8.94628	0.00278035	0.118896
CADM3	1.18088	5.70255	8.943	0.00278534	0.118896
SMYD4	-1.01176	5.97173	8.94108	0.00278827	0.118896
HSPA5	0.991746	6.67808	8.93307	0.00280053	0.119083
TRPM3	-1.05975	5.52976	8.9299	0.0028054	0.119083
CDC73	1.0017	5.86541	8.90719	0.0028405	0.1203
USP22	0.878047	6.48936	8.87446	0.00289187	0.121981
INHBB	0.976039	5.89215	8.87359	0.00289326	0.121981
NCSTN	1.00219	5.91906	8.8656	0.00290594	0.122239
BAZ1B	1.07824	5.61844	8.85976	0.00291526	0.122356
TTBK2	-0.91017	6.36332	8.83714	0.00295162	0.123604
NEIL3	1.27176	5.16348	8.82748	0.00296728	0.123982
MAGEA11	-1.00079	5.88479	8.81952	0.00298025	0.124246
PKP3	-1.04636	5.63987	8.81079	0.00299454	0.124306
SLC39A10	1.24911	5.20702	8.8105	0.00299501	0.124306
HYPK	-1.38308	5.03965	8.79125	0.00302678	0.125346
NACA	1.01083	7.20611	8.78331	0.00303998	0.125615
NWD1	-1.00265	5.72448	8.77907	0.00304707	0.125629
ANXA3	-1.13887	6.00372	8.7616	0.00307638	0.126559
OR4F15	-0.979785	5.82202	8.74825	0.00309899	0.127209
FUNDC2	0.998513	5.74301	8.73992	0.00311319	0.127347
POLR2K	1.32459	5.69864	8.73704	0.0031181	0.127347
TRIM61	-1.23478	5.41957	8.73259	0.00312572	0.127347
TMEM184B	0.898818	6.22471	8.73031	0.00312963	0.127347
CRIM1	0.866829	6.62303	8.7242	0.00314013	0.127496
ZFP14	1.14063	5.68846	8.71926	0.00314866	0.127565
ADAR	0.910596	6.63814	8.71341	0.00315877	0.127698
KIF20A	-1.35206	4.94142	8.69265	0.00319495	0.128882
PEX10	-1.04605	5.52108	8.68775	0.00320356	0.12895
ATG13	-0.916589	6.01097	8.67818	0.00322042	0.129181
MYH8	-0.916648	5.95682	8.67665	0.00322313	0.129181
ITIH6	-0.945826	5.82685	8.66077	0.00325134	0.129727
ARL15	1.07482	6.14332	8.65851	0.00325537	0.129727
GPR20	-1.02058	5.89783	8.65724	0.00325765	0.129727
ELOVL1	0.884112	6.17628	8.64989	0.00327081	0.129727
FKBP1A	0.986027	7.5035	8.64952	0.00327148	0.129727
ZNF449	-0.965003	5.71336	8.64073	0.0032873	0.129992
EXD1	-1.03262	5.96411	8.63808	0.00329209	0.129992
BRD3	0.992765	5.80695	8.62671	0.00331269	0.13053
OR2T29	-0.984242	5.78752	8.61612	0.003332	0.131014
CDK10	-0.98302	5.67184	8.59623	0.0033686	0.132175
OLFML2A	0.884508	6.34978	8.58061	0.00339762	0.133034
SLX1A	1.07931	6.68529	8.56635	0.00342434	0.133744
GAS2L1	-0.942892	5.95293	8.56166	0.00343316	0.133744
CXCL10	-1.05155	5.52513	8.5595	0.00343724	0.133744
NRIP2	-1.05645	5.89755	8.54207	0.0034703	0.13475
MYMX	-1.14019	5.30472	8.53649	0.00348097	0.134769
SH3PXD2B	0.876576	6.17335	8.53427	0.00348521	0.134769
ETS2	1.15313	7.63909	8.52268	0.00350748	0.13535
FBN1	1.07468	5.89176	8.51482	0.00352267	0.135474
YJEFN3	-1.00442	5.8404	8.51349	0.00352522	0.135474
CEP68	1.08878	5.43528	8.50411	0.00354346	0.135712
FTCD	-1.19199	5.31931	8.50283	0.00354595	0.135712
GPC3	1.29663	5.67899	8.4915	0.0035681	0.136281
PCDH17	1.01167	6.97706	8.46465	0.00362116	0.138025
PON1	-1.01352	5.57561	8.46011	0.00363019	0.138028
SYNM	-0.89787	5.98766	8.45564	0.00363913	0.138028
TOMM6	0.868626	6.09412	8.45351	0.00364339	0.138028
NR3C1	0.938163	5.91613	8.448	0.00365445	0.138166
GOLGA7	0.874655	6.27101	8.43095	0.00368888	0.138926
DHFR	-0.925156	5.92889	8.42843	0.00369399	0.138926
RPL32	1.15315	8.03333	8.42701	0.00369687	0.138926
TAPBP	1.03553	7.36569	8.40943	0.0037328	0.13909
ARL4A	0.902859	5.97347	8.40939	0.00373287	0.13909
MAPKAP1	-0.955573	5.94839	8.40855	0.00373461	0.13909
MCAM	1.17711	7.42384	8.40804	0.00373565	0.13909
COL6A2	1.07334	7.16074	8.40667	0.00373846	0.13909
GFOD1	1.16501	5.52655	8.39567	0.00376117	0.139535
SPP2	-1.02453	5.61159	8.39364	0.00376537	0.139535
PTOV1	0.914475	6.37522	8.38188	0.00378979	0.140162
VRK1	-0.900812	6.00144	8.37728	0.0037994	0.140205
CATSPERB	-0.924941	5.84984	8.36777	0.00381933	0.140205
PRRX1	0.955823	5.83731	8.36503	0.00382511	0.140205
SOCS3	1.38585	9.48048	8.35776	0.00384043	0.140205
LAMP3	-1.01914	5.79776	8.35544	0.00384535	0.140205
KIRREL1	1.011	5.76308	8.35469	0.00384693	0.140205
CDC42EP3	1.13626	5.7725	8.35359	0.00384926	0.140205
OTUD4	0.96149	6.04667	8.35081	0.00385515	0.140205
MZT2B	1.72649	11.1837	8.34922	0.00385852	0.140205
CCDC174	-1.21643	5.77936	8.33223	0.00389478	0.140609
PTGS1	1.00444	5.55211	8.33202	0.00389523	0.140609
RPL28	1.50459	8.27296	8.31974	0.00392166	0.140609
MDK	0.8792	6.5157	8.3181	0.00392519	0.140609
TUFM	0.888742	6.17361	8.31619	0.00392933	0.140609
PLCG2	0.929744	6.13737	8.31517	0.00393153	0.140609
PROCR	1.00363	5.72091	8.31494	0.00393203	0.140609
TMEM108	-1.05975	5.44864	8.31427	0.00393348	0.140609
NDUFS1	-1.00964	5.80633	8.31247	0.00393739	0.140609
DOCK7	-1.13304	5.26069	8.30743	0.00394833	0.140731
LRP5	0.933174	6.03552	8.29814	0.00396857	0.141183
CEP290	-0.938091	5.91399	8.28995	0.00398651	0.141551
ZFYVE27	-1.11718	5.32566	8.27785	0.00401315	0.142227
MYO3A	-1.03314	5.60123	8.26825	0.00403444	0.142711
ANKRD31	-1.25821	5.10732	8.25438	0.00406538	0.143014
DLL4	0.882347	6.26902	8.25324	0.00406792	0.143014
ELN	0.941601	6.5853	8.25316	0.00406811	0.143014
TSSK2	-1.08329	5.57321	8.25069	0.00407365	0.143014
KNDC1	-1.05433	5.6312	8.24614	0.00408388	0.143074
SF3A2	-0.966226	5.85291	8.23677	0.004105	0.143074
SLC39A7	1.01926	5.7751	8.23623	0.00410622	0.143074
ZNF559	-1.06021	5.51118	8.23352	0.00411237	0.143074
SWSAP1	-0.914473	5.97768	8.23023	0.00411984	0.143074
SPSB4	-0.980265	5.65447	8.22958	0.00412131	0.143074
SF3B2	0.868875	6.11951	8.21337	0.00415828	0.143945
BTG1	0.973643	7.08313	8.20904	0.00416822	0.143945
SULT1A2	-0.873089	6.3831	8.20847	0.00416952	0.143945
RPS6KA3	1.01096	5.71864	8.20366	0.00418059	0.144035
PRELID1	0.878372	6.18288	8.19937	0.0041905	0.144035
ITIH1	-0.938472	5.7739	8.1973	0.00419528	0.144035
TNS2	0.992389	6.73752	8.18518	0.0042234	0.144735
AMFR	0.957446	5.88697	8.17668	0.00424323	0.145148
CBLC	-0.937291	5.90339	8.15962	0.00428334	0.146252
ADD1	0.952926	6.02018	8.13715	0.00433674	0.147805
SCGB1A1	2.31187	7.56077	8.13243	0.00434805	0.147825
SLC25A36	-1.14649	5.2094	8.13011	0.0043536	0.147825
EMG1	0.972201	5.79436	8.12589	0.00436377	0.147825
SCAMP2	0.858066	6.23276	8.12372	0.00436898	0.147825
PRKCH	0.872791	6.23906	8.11408	0.00439227	0.148341
EIF4G2	0.913581	6.88936	8.11085	0.00440011	0.148341
ZNF605	-1.10951	5.44782	8.10498	0.00441438	0.148554
ART4	-1.04028	5.51702	8.08849	0.00445472	0.149642
FBXO43	-1.17076	5.36245	8.08522	0.00446278	0.149643
TMEM179B	1.05858	6.08777	8.08078	0.00447371	0.149741
REPS2	-1.12669	5.23882	8.05378	0.00454087	0.151195
SH3D21	-1.09404	5.55098	8.05321	0.0045423	0.151195
GADD45GIP1	-0.920219	5.9497	8.0492	0.00455237	0.151195
OGFOD3	-1.06782	5.63928	8.04831	0.0045546	0.151195
CMPK1	1.03806	5.67011	8.04081	0.00457351	0.151195
SIM2	1.26997	5.03955	8.03923	0.00457751	0.151195
ZNF154	-1.05169	5.45851	8.0389	0.00457834	0.151195
ARL6IP4	0.855906	6.52524	8.03748	0.00458191	0.151195
STX12	-1.00013	6.17398	8.02855	0.00460456	0.151523
RP9	-1.12297	5.25503	8.02653	0.00460972	0.151523
GGT6	-1.12297	5.25503	8.02275	0.00461933	0.151523
TMED2	0.902681	6.12962	8.02081	0.0046243	0.151523
LMO7	-1.15498	5.9665	7.99228	0.00469772	0.153659
LRTM1	-1.38524	5.257	7.98684	0.00471187	0.153852
SULF2	0.876796	6.20301	7.95802	0.00478747	0.155981
FTSJ3	0.931233	5.73635	7.94935	0.00481045	0.155981
CD93	1.11818	7.47777	7.94908	0.00481118	0.155981
STC1	1.11156	5.95567	7.94774	0.00481476	0.155981
BCKDK	-0.929807	5.73067	7.94621	0.00481881	0.155981
NXF3	-0.9712	5.75673	7.93827	0.00484002	0.156134
COPA	0.917257	6.43418	7.93763	0.00484173	0.156134
BACH1	1.00065	5.92665	7.93468	0.00484963	0.156134
EPB41L4A	0.872988	6.35686	7.93194	0.00485698	0.156134
METTL5	-0.855639	6.16007	7.92588	0.00487326	0.156388
ZNF469	-1.13224	5.49609	7.91577	0.00490056	0.156994
ECE1	0.842088	6.30979	7.90291	0.00493553	0.157716
RNF152	0.892856	5.98313	7.89765	0.0049499	0.157716
EDF1	0.85732	6.67989	7.89548	0.00495584	0.157716
DDX21	0.968316	5.81532	7.89024	0.00497022	0.157716
ESD	0.933623	5.94508	7.88954	0.00497214	0.157716
PDGFC	-1.0222	5.72025	7.88681	0.00497967	0.157716
NDUFB11	0.846327	6.32644	7.88457	0.00498582	0.157716
ARFGAP3	1.04419	6.16735	7.88047	0.00499715	0.157716
ZMYM4	1.20737	5.69294	7.87845	0.00500272	0.157716
F13B	-0.941618	5.81247	7.87672	0.00500751	0.157716
POSTN	0.849228	6.25557	7.86452	0.00504143	0.158516
LYRM4	1.12032	5.31891	7.85488	0.00506838	0.159096
SYNPO	1.05879	7.41205	7.84809	0.00508745	0.15915
RPS20	1.2334	8.14668	7.84616	0.00509287	0.15915
RTKN	-0.856377	6.04521	7.84357	0.00510019	0.15915
TMEM255A	-1.21628	5.3905	7.83777	0.00511656	0.15915
INPP5D	1.27372	5.55348	7.8373	0.00511789	0.15915
STAT5B	0.946282	5.77857	7.83612	0.00512124	0.15915
C8G	-1.0769	5.47769	7.83064	0.00513678	0.159202
COX5B	0.878356	6.16433	7.82953	0.00513993	0.159202
PARS2	-0.91738	5.87961	7.82628	0.0051492	0.159224
POLR1C	-1.01734	5.83659	7.81674	0.00517646	0.159354
AMN	-0.820812	6.41952	7.8143	0.00518343	0.159354
FSTL1	0.844562	6.62063	7.81247	0.00518869	0.159354
SP5	-1.25492	5.25654	7.81074	0.00519366	0.159354
MACROH2A1	1.02453	5.64102	7.80991	0.00519606	0.159354
RBP5	0.942057	5.95661	7.80232	0.00521791	0.159567
A4GNT	-1.17246	5.18672	7.80048	0.00522323	0.159567
OGT	0.91138	6.23174	7.79862	0.00522861	0.159567
TPM4	1.11085	7.67881	7.78162	0.00527805	0.160563
SRSF5	0.902424	7.5955	7.78147	0.00527847	0.160563
PLEC	0.955973	7.85657	7.77849	0.00528719	0.160567
PRCP	1.0052	6.83513	7.77274	0.00530405	0.160818
MUC2	-0.954957	5.95988	7.7658	0.00532447	0.161175
ATPSCKMT	0.942635	5.61534	7.74968	0.00537221	0.162357
SRP68	0.828652	6.45244	7.74263	0.00539322	0.162729
OS9	0.872145	7.01808	7.73531	0.00541513	0.163127
IGLON5	-1.14476	5.36328	7.73192	0.00542532	0.16317
IL5RA	-1.00044	5.69539	7.72569	0.00544407	0.163471
NLRP10	-0.927483	5.73027	7.72242	0.00545394	0.163504
DENND2D	-0.994289	5.82242	7.71737	0.00546921	0.163612
REXO2	0.992958	5.47916	7.71544	0.00547505	0.163612
ANKRD50	-0.852358	5.98234	7.70479	0.00550746	0.164318
ZNF91	-1.01552	5.42094	7.70063	0.00552015	0.164434
LRRC2	-0.901896	6.17958	7.68128	0.00557965	0.165941
SCGB3A2	1.01963	6.76587	7.67371	0.00560311	0.166374
CSHL1	-1.00722	5.64531	7.66577	0.00562781	0.166842
WDR45B	0.822405	6.24064	7.65972	0.00564674	0.167136
MORF4L2	0.907633	6.21397	7.65689	0.00565561	0.167136
CYP4B1	-0.93769	6.60513	7.64583	0.00569038	0.167898
THPO	-1.20668	5.07649	7.63865	0.00571308	0.168184
PARN	0.986991	5.56627	7.63535	0.00572353	0.168184
ZNF90	-0.830136	6.33171	7.63422	0.00572711	0.168184
MEF2C	0.837019	6.10922	7.62805	0.00574674	0.168496
LAMC1	0.827269	6.47088	7.61908	0.00577539	0.16907
AP2A1	0.953628	5.56053	7.60239	0.00582911	0.17028
SLBP	-1.03111	5.67533	7.60058	0.00583494	0.17028
RPL4	1.10599	8.04637	7.59481	0.00585366	0.17056
PAGE2B	-1.14324	5.145	7.58937	0.00587136	0.170779
ZNF821	-1.07843	5.28446	7.58617	0.00588178	0.170779
PDLIM5	0.993612	5.90418	7.58407	0.00588863	0.170779
CACNA1H	1.19599	5.39593	7.58022	0.00590122	0.170879
KCNAB1	-0.978137	5.50842	7.56681	0.00594528	0.171727
MICALCL	-1.02494	5.68416	7.56436	0.00595337	0.171727
RBM25	0.831477	6.03668	7.56054	0.005966	0.171727
RBM48	-0.958888	5.59918	7.55933	0.00597001	0.171727
DCTN1	0.823128	6.17184	7.55738	0.00597648	0.171727
RNF181	0.867238	6.88436	7.54963	0.00600225	0.172203
HEPH	-0.854062	6.06466	7.53803	0.00604099	0.172802
ARMC5	-1.00632	5.41591	7.53784	0.00604163	0.172802
TNIP1	0.868781	5.9962	7.53388	0.00605493	0.172814
NRROS	-0.923248	5.88317	7.53221	0.00606057	0.172814
NUP98	0.843524	6.0101	7.52809	0.00607442	0.172945
NPY	1.28839	5.07374	7.50587	0.00614981	0.174705
OPN1LW	-0.924437	6.05638	7.50438	0.00615493	0.174705
HLA-DPB1	1.06496	7.70408	7.49523	0.00618628	0.175192
MPP3	-0.828612	6.08738	7.49389	0.00619087	0.175192
NPIPA1	1.05114	7.05695	7.48023	0.00623799	0.176259
MOG	-0.842764	6.1053	7.47665	0.00625042	0.176343
SEMG2	-0.956245	5.54105	7.47375	0.00626051	0.176361
PTMA	1.42625	9.5091	7.46368	0.00629562	0.177083
PLCXD1	-0.940986	5.90769	7.45784	0.00631606	0.177391
ZNF415	-1.2615	5.08823	7.45123	0.0063393	0.177776
DAPK2	-0.930785	5.69345	7.42569	0.00642993	0.179835
SAE1	0.966502	5.86402	7.42512	0.00643197	0.179835
OTUD7B	-1.19678	5.13777	7.41852	0.00645558	0.180001
RPL34	1.28711	8.92502	7.41565	0.00646591	0.180001
UCHL5	0.956931	5.59664	7.41539	0.00646682	0.180001
IPPK	1.07285	5.27212	7.4046	0.00650573	0.180815
CSGALNACT1	0.869211	6.05776	7.38369	0.00658179	0.182657
RPL41	1.32013	9.1854	7.37397	0.00661747	0.183375
TRIM47	0.956039	5.78684	7.35684	0.00668082	0.18469
MRPS10	-0.905619	5.83886	7.35579	0.00668472	0.18469
RGS1	0.810363	6.51699	7.34957	0.0067079	0.185057
ACP4	-0.928022	5.66416	7.3428	0.00673318	0.185402
NPPC	-0.867448	5.98199	7.34091	0.00674026	0.185402
CHSY1	0.819724	6.36073	7.32814	0.00678831	0.185721
BMS1	1.06363	5.38704	7.32743	0.00679101	0.185721
LRP10	0.828295	6.23497	7.3274	0.00679114	0.185721
EIF4G1	0.900709	6.4836	7.32727	0.00679163	0.185721
AP3B1	0.809281	6.25506	7.30966	0.00685849	0.18709
SCN3B	-0.952518	5.68132	7.3072	0.00686789	0.18709
ORAI3	-1.03068	5.71622	7.30484	0.00687692	0.18709
NUP54	1.09109	5.31888	7.30076	0.00689253	0.18709
PRMT2	0.865216	6.42159	7.29899	0.00689932	0.18709
KLF16	0.896598	5.87423	7.29835	0.0069018	0.18709
COA8	-1.12797	5.44283	7.29382	0.00691924	0.187176
RGS8	-0.908008	5.71866	7.29232	0.00692501	0.187176
GTPBP6	0.832096	6.04646	7.28788	0.00694212	0.187367
CELSR1	-0.970342	5.86663	7.28032	0.00697142	0.1877
KRTCAP2	0.864087	6.25698	7.27699	0.00698434	0.1877
GLRA1	-1.14795	5.19166	7.27637	0.00698677	0.1877
TSR2	-0.818914	6.08141	7.27325	0.0069989	0.1877
SEC31A	0.865111	6.29551	7.27176	0.0070047	0.1877
CCZ1	0.823563	6.14986	7.26761	0.00702093	0.187784
SOX21	-0.937858	5.88219	7.26581	0.00702794	0.187784
DCANP1	-1.03355	5.49875	7.25125	0.00708518	0.189043
CPA3	0.951061	5.71696	7.2396	0.0071313	0.190002
DERL3	0.933002	5.73727	7.23238	0.00716001	0.190153
SLC16A5	-1.13963	5.56338	7.23188	0.00716201	0.190153
ZFYVE1	-0.921753	5.63527	7.22679	0.00718237	0.190153
FKBP2	0.834779	6.43544	7.2263	0.00718433	0.190153
PPP2CA	0.801129	6.46756	7.22381	0.0071943	0.190153
STKLD1	1.17558	5.36949	7.22287	0.00719805	0.190153
PWWP2B	0.956594	5.48324	7.21034	0.00724848	0.191214
SERPINB2	-0.846616	6.36535	7.20448	0.0072722	0.19157
ITGB5	0.893334	6.05568	7.199	0.00729442	0.191696
NRCAM	-0.956613	5.70889	7.19486	0.00731128	0.191696
WFDC2	0.855022	5.98228	7.19352	0.00731672	0.191696
CYB5R3	0.958484	6.85157	7.1929	0.00731927	0.191696
CHRDL1	0.913206	6.05999	7.19068	0.00732831	0.191696
DHX15	0.798155	6.3468	7.17975	0.00737309	0.192592
RPL21	1.01178	8.31259	7.17698	0.00738449	0.192592
TNFRSF19	0.926042	5.60542	7.17479	0.00739352	0.192592
NPAT	1.18645	5.25709	7.17079	0.00741003	0.192646
SNAPIN	0.886804	5.69734	7.16734	0.00742427	0.192646
EML5	-1.27935	4.95144	7.16257	0.00744404	0.192646
FUS	0.854222	7.32915	7.16174	0.0074475	0.192646
MORF4L1	0.823458	6.79778	7.15889	0.00745934	0.192646
SH3BGRL2	-0.854232	5.90972	7.15763	0.00746457	0.192646
HNRNPCL1	-1.06165	5.21761	7.15291	0.00748426	0.192646
SPATC1L	-1.22731	4.94425	7.15199	0.00748809	0.192646
C12orf60	-0.921347	5.92944	7.15191	0.00748842	0.192646
TWIST1	-0.820438	6.35103	7.14846	0.00750284	0.192752
TAGLN	1.4403	7.88304	7.13848	0.0075447	0.192949
NAP1L4	0.780978	6.4987	7.13435	0.0075621	0.192949
ST6GAL2	-0.856972	5.87756	7.13058	0.00757804	0.192949
BCAM	0.909062	7.44094	7.12972	0.00758166	0.192949
FTO	0.900711	6.01749	7.12702	0.00759307	0.192949
THAP10	-1.01392	5.45482	7.12679	0.00759406	0.192949
EPHB4	0.786245	6.41325	7.12649	0.00759534	0.192949
RPL6	1.17005	8.35259	7.12552	0.00759945	0.192949
PPIAL4F	0.798086	6.18031	7.12456	0.0076035	0.192949
ZNF800	-0.8327	6.08111	7.11876	0.00762817	0.193312
TTYH3	0.894668	6.76962	7.10833	0.00767265	0.193657
C19orf33	-0.872931	5.87714	7.10784	0.00767476	0.193657
NDST1	0.793644	6.57793	7.10776	0.00767512	0.193657
RSPH1	-0.997614	5.36027	7.10585	0.00768326	0.193657
SPHKAP	-1.09257	5.36902	7.10078	0.00770504	0.193945
NR2F2	0.891397	7.17914	7.08947	0.00775381	0.194443
OR2T1	-1.03102	5.54422	7.0808	0.00779141	0.194443
GTF2H1	0.872318	5.7956	7.07837	0.00780198	0.194443
PTGFRN	-1.04072	5.88696	7.07723	0.00780694	0.194443
RPP40	-0.905351	5.59652	7.07651	0.00781008	0.194443
NAAA	-0.933789	5.52781	7.07514	0.00781605	0.194443
TNNI3	0.989431	5.3753	7.07452	0.00781878	0.194443
SEMA6B	0.815379	6.08555	7.07408	0.00782068	0.194443
ANKRD13B	-1.01649	5.71994	7.0733	0.00782412	0.194443
SH3GL1	0.810068	6.08233	7.06984	0.00783922	0.194443
ATP10A	-0.93339	5.73385	7.06981	0.00783936	0.194443
MFAP5	-0.986676	5.43717	7.05997	0.00788254	0.194697
RPS14	1.16275	8.33728	7.05982	0.00788319	0.194697
AVPR2	-0.986675	5.43717	7.05965	0.00788393	0.194697
EXOSC10	-1.11737	5.27326	7.0562	0.00789914	0.194697
ACVR1	0.996993	5.43935	7.05396	0.00790901	0.194697
GPT	-0.945934	5.55134	7.05325	0.00791214	0.194697
IRF2BPL	0.799394	6.49717	7.0499	0.00792696	0.194805
OPN1MW2	-1.28647	5.17126	7.04148	0.00796432	0.195466
EIF3K	0.807253	6.79283	7.03508	0.00799285	0.195909
STRIP1	-0.912969	5.89066	7.02978	0.00801651	0.196231
PIM1	0.970701	5.87754	7.02605	0.00803322	0.196358
SCGB3A1	1.24327	6.85478	7.02394	0.00804271	0.196358
SNRNP25	-1.0042	5.57272	7.01777	0.00807045	0.196556
FKBP9	0.805429	6.70833	7.01746	0.00807187	0.196556
STYXL1	1.10113	5.1721	7.01092	0.00810141	0.197018
NID1	0.819487	6.48556	7.00587	0.00812429	0.197318
CTHRC1	1.05071	5.36691	6.99356	0.00818036	0.198405
ARL14EP	-0.878052	5.69968	6.99139	0.0081903	0.198405
AQP10	-1.01445	5.31789	6.98716	0.00820967	0.198491
SLC2A12	-1.17274	5.00698	6.98447	0.008222	0.198491
CST1	1.21988	6.14464	6.98365	0.00822574	0.198491
MAFA	1.03127	5.51329	6.98098	0.00823805	0.198532
SH3TC1	0.894804	5.6456	6.97826	0.00825059	0.198578
RASSF2	-0.869022	5.73234	6.97551	0.00826324	0.198626
SEMA6A	-0.807604	6.16715	6.97097	0.00828428	0.198876
SLCO2A1	1.05362	6.81102	6.96685	0.00830335	0.199078
PSMC4	0.88802	5.77606	6.95874	0.00834108	0.199726
TIE1	0.786707	6.60262	6.95593	0.00835417	0.199783
SERPINB10	-0.923692	5.81293	6.94823	0.0083902	0.199926
RBM3	0.895151	7.06859	6.94779	0.0083923	0.199926
TBC1D3C	0.782252	6.37101	6.94718	0.00839514	0.199926
NKX2-1	-0.978865	5.95117	6.94552	0.00840296	0.199926
PUF60	0.911778	5.57348	6.92374	0.00850588	0.202117
MCL1	0.913447	7.78789	6.92021	0.00852268	0.202259
MBD3	0.802669	6.21285	6.9041	0.00859981	0.202726
RPN2	0.797284	6.60328	6.90166	0.00861157	0.202726
GALR3	0.835321	5.94296	6.8991	0.00862389	0.202726
KCND2	-1.11288	5.21174	6.89605	0.00863863	0.202726
RPL35A	1.12198	7.99082	6.89515	0.00864298	0.202726
P2RX6	-1.4026	4.92141	6.89334	0.00865177	0.202726
TCF12	0.898549	5.80511	6.89088	0.00866367	0.202726
HNRNPH2	0.863431	6.04065	6.88823	0.00867652	0.202726
NUMA1	0.890603	6.26702	6.88309	0.00870148	0.202726
HTRA3	0.878324	5.91786	6.88281	0.00870285	0.202726
CCDC110	-1.56481	4.51717	6.88155	0.00870899	0.202726
PEA15	0.777707	6.77978	6.88122	0.00871059	0.202726
BIRC6	0.846826	5.80317	6.88084	0.00871245	0.202726
EIF4G3	0.820562	6.08876	6.87896	0.00872164	0.202726
DCAF4L2	-0.928027	5.67818	6.87817	0.00872547	0.202726
SORBS2	0.883324	5.81615	6.87776	0.0087275	0.202726
PDC	-0.883423	5.69139	6.87474	0.00874224	0.202726
RPS3A	1.20476	8.51462	6.87432	0.00874429	0.202726
RNMT	0.999779	5.41375	6.87345	0.00874858	0.202726
PPARD	-0.889794	5.7309	6.86454	0.00879231	0.203487
SLC34A2	1.26862	7.41762	6.85584	0.0088352	0.204227
SAT1	1.02605	7.6037	6.85294	0.00884957	0.204306
PLEKHG5	0.805075	6.09886	6.83986	0.00891457	0.205552
RNF40	0.791831	6.19823	6.83177	0.00895505	0.206231
ADGB	-0.974858	5.66344	6.80947	0.00906755	0.208429
CCK	-0.886233	5.75497	6.80643	0.00908302	0.208429
STPG3	-1.37214	4.75236	6.80582	0.00908612	0.208429
CRYGC	-0.968055	5.37722	6.80405	0.00909513	0.208429
NMRK2	-0.869288	5.88468	6.79344	0.00914934	0.209355
TRPV4	1.23529	4.90253	6.79176	0.00915797	0.209355
SNORC	-1.10411	5.24363	6.7801	0.00921795	0.210201
MYOZ3	-0.806132	6.22484	6.77707	0.00923366	0.210201
HMBOX1	-1.00216	5.66752	6.77543	0.00924211	0.210201
PLD6	-0.84637	5.95918	6.77392	0.00924993	0.210201
MADCAM1	-0.858114	5.93447	6.77367	0.00925124	0.210201
LDHAL6A	-0.851387	5.82986	6.76935	0.00927367	0.210361
AHDC1	-0.827723	6.04922	6.76606	0.00929076	0.210361
TRIM4	0.946482	5.47725	6.76516	0.00929547	0.210361
CPXM1	-0.798485	5.98067	6.76365	0.00930333	0.210361
CNIH2	-0.867986	5.84029	6.76015	0.00932161	0.21052
STMND1	-1.20386	4.95269	6.75522	0.00934737	0.210846
FAM53B	0.895781	5.60085	6.74543	0.00939882	0.211534
PARP15	-0.772058	6.18858	6.74263	0.00941357	0.211534
CD59	0.832774	7.6158	6.74166	0.00941868	0.211534
CRACD	-0.884262	5.91522	6.74023	0.00942625	0.211534
TCTN2	-0.902687	5.55209	6.73867	0.00943449	0.211534
TOP2A	-1.27533	4.78449	6.72749	0.00949382	0.212609
H4C3	0.864042	5.71742	6.7236	0.00951452	0.212748
SSTR4	-1.12137	5.53882	6.72205	0.00952281	0.212748
OR4E2	-0.959527	5.42222	6.70833	0.00959638	0.214136
PARD6A	-1.12838	5.22146	6.70334	0.00962324	0.214479
ZNF506	0.902996	5.53047	6.69913	0.00964599	0.21473
KDELR2	1.0273	5.81777	6.68693	0.00971224	0.215423
CARD11	-1.11386	5.32773	6.68649	0.00971463	0.215423
APC2	0.896413	5.70614	6.6855	0.00972004	0.215423
TOX4	0.906668	5.66232	6.6849	0.0097233	0.215423
SF3B3	0.872154	5.8268	6.67954	0.00975261	0.215817
TRIM40	0.982113	5.32581	6.67398	0.00978306	0.21596
HSP90AA1	0.867775	7.30485	6.67356	0.00978533	0.21596
KIR2DS1	-0.920288	5.57914	6.67203	0.00979376	0.21596
VWA3A	-0.904339	5.64872	6.66982	0.00980588	0.215972
CD6	-0.91447	5.71048	6.66525	0.0098311	0.216014
EMP2	-0.994012	7.2334	6.66374	0.0098394	0.216014
KHSRP	0.792292	6.3298	6.66319	0.00984248	0.216014
CDC37	0.969972	7.37168	6.65652	0.00987939	0.216539
TTF2	-1.15341	4.97389	6.65468	0.00988957	0.216539
RNASEK	0.777809	6.74932	6.65004	0.00991538	0.21685
SGMS2	-0.765648	6.12301	6.64319	0.00995356	0.217415
FCGR3A	-0.880252	5.88099	6.63983	0.00997233	0.217415
MRPS21	0.804906	6.13012	6.63915	0.00997613	0.217415
SLC22A13	-0.864112	5.65366	6.6355	0.0099966	0.217607
TPST2	0.948699	6.24877	6.6255	0.0100529	0.218578
PLA2G7	-0.880093	5.64981	6.61304	0.0101234	0.219722
WSB1	0.762325	6.57649	6.61205	0.0101291	0.219722
ARF1	0.996045	7.20724	6.60859	0.0101488	0.219894
FLNB	0.766709	6.29343	6.60434	0.0101731	0.220165
VSIG4	-1.16701	5.30297	6.5918	0.010245	0.221465
CAPZA1	0.869048	5.61737	6.58595	0.0102787	0.22183
TEDC1	-0.764372	6.3783	6.58321	0.0102945	0.22183
TIPRL	0.997509	5.46273	6.58269	0.0102975	0.22183
OR2T35	-0.841735	5.71674	6.57584	0.0103372	0.222429
HIF3A	-0.890563	5.66952	6.57291	0.0103543	0.222539
EEF1B2	0.853529	6.88615	6.56488	0.0104011	0.222705
FAM102A	0.847739	5.67428	6.56456	0.010403	0.222705
ATRX	0.80313	6.90257	6.56292	0.0104126	0.222705
RPL37A	1.2517	9.16034	6.56243	0.0104154	0.222705
SLC9A4	-1.16196	5.65452	6.56137	0.0104216	0.222705
FN1	1.21412	7.96525	6.5586	0.0104378	0.222797
ZBTB6	-1.10785	5.14749	6.54991	0.0104889	0.223632
CDH18	-1.20664	5.14286	6.54498	0.0105181	0.223718
COTL1	0.817341	6.47029	6.54335	0.0105277	0.223718
ZNF330	0.899754	5.82354	6.54169	0.0105375	0.223718
COL5A1	0.948531	5.47836	6.54113	0.0105408	0.223718
ALAS1	0.923176	5.73134	6.53359	0.0105856	0.224413
MGAT4B	0.80165	6.16732	6.53133	0.0105991	0.224443
CDC42EP1	0.800839	6.63978	6.52855	0.0106156	0.22454
ZNF441	-0.992818	5.79497	6.51943	0.0106702	0.225411
ABL1	0.824206	6.32142	6.51641	0.0106883	0.225411
SPSB3	0.90914	5.82014	6.51563	0.010693	0.225411
MGAT1	-0.746886	6.42656	6.50315	0.0107683	0.226742
BCL7C	0.810095	6.00528	6.4991	0.0107929	0.226907
TCP11	-1.33401	4.72934	6.49748	0.0108028	0.226907
CDRT4	-0.833422	5.78447	6.49577	0.0108131	0.226907
CAV1	-1.12811	8.32305	6.49219	0.010835	0.226907
SERPINA1	-0.897893	7.00597	6.49107	0.0108418	0.226907
ATP6AP1	0.806188	6.04581	6.48987	0.0108491	0.226907
LMOD1	1.1397	5.73526	6.4859	0.0108734	0.227076
RMND5A	0.826804	6.01543	6.48133	0.0109013	0.227076
EED	-0.791841	5.94644	6.48003	0.0109093	0.227076
KIAA0100	0.926503	5.83969	6.47803	0.0109216	0.227076
LDB2	1.02918	7.10827	6.47584	0.0109351	0.227076
MIXL1	-0.927715	5.41797	6.47169	0.0109606	0.227076
DEFB134	-0.930927	5.45261	6.47128	0.0109631	0.227076
EVL	0.821137	6.71245	6.4707	0.0109667	0.227076
SELENOF	0.758712	6.09422	6.46675	0.0109912	0.227076
SLC35F1	-0.760442	6.24061	6.46656	0.0109923	0.227076
RASAL3	0.757145	6.17906	6.46577	0.0109972	0.227076
S100A11	0.861366	6.98412	6.46482	0.0110031	0.227076
TXNRD2	0.946163	5.53123	6.45304	0.0110763	0.228298
OVCA2	0.773034	6.02791	6.45003	0.0110951	0.228298
GKN1	0.91865	5.4862	6.44941	0.0110989	0.228298
SGSM3	0.909477	6.05782	6.44496	0.0111267	0.228619
INAFM1	-0.979794	5.28115	6.4306	0.0112171	0.2301
GADD45A	0.787493	6.13669	6.42958	0.0112235	0.2301
SMOC1	-0.998372	5.32912	6.42677	0.0112413	0.230212
TMEM214	0.765699	6.1908	6.42005	0.0112839	0.230727
CUL1	0.790122	6.44836	6.41773	0.0112987	0.230727
JMJD1C	0.779776	6.67115	6.41697	0.0113035	0.230727
NDUFAF5	0.818758	5.7866	6.41338	0.0113264	0.23076
ARHGEF11	0.834229	5.69983	6.41284	0.0113298	0.23076
ST6GAL1	0.983326	5.75932	6.40682	0.0113683	0.231291
TLN1	0.796907	6.64862	6.393	0.0114571	0.232845
H1-0	0.737912	6.49751	6.39098	0.0114702	0.232857
ITGA9	0.941809	5.36352	6.3881	0.0114888	0.232982
DUSP5	0.805858	6.94014	6.37693	0.0115613	0.233861
OR5K3	-0.998585	5.27555	6.37555	0.0115703	0.233861
GZMA	-0.764455	6.12288	6.37444	0.0115776	0.233861
NPW	-1.01728	5.83753	6.37142	0.0115972	0.233861
MIF	0.76119	6.58144	6.37114	0.0115991	0.233861
MYH11	1.638	6.9977	6.36989	0.0116073	0.233861
ALDH9A1	0.817651	5.88367	6.36222	0.0116576	0.234406
MPC1L	-0.866318	5.67851	6.36194	0.0116594	0.234406
HNMT	1.01531	5.28147	6.35404	0.0117115	0.235199
PGM2	-0.886572	5.76641	6.34986	0.0117391	0.2355
RPL9	1.00791	8.49024	6.33932	0.011809	0.236488
RPL24	0.860115	7.6542	6.33787	0.0118187	0.236488
SLITRK2	-1.19224	4.84524	6.33673	0.0118263	0.236488
STAR	-0.917861	5.72349	6.32555	0.0119011	0.237729
AMER2	1.09194	5.28333	6.31803	0.0119516	0.238035
TMEM109	0.749433	6.26181	6.31795	0.0119521	0.238035
ADAM15	1.14929	9.28256	6.31758	0.0119547	0.238035
ATP2A2	0.840012	6.0678	6.30616	0.0120319	0.239319
TMPRSS4	-0.917716	5.53417	6.30205	0.0120599	0.239431
COL4A6	-0.766667	6.0509	6.30155	0.0120632	0.239431
FGD4	-0.793479	5.94667	6.29949	0.0120773	0.239456
RPL23	0.951987	7.40301	6.29527	0.0121061	0.239772
MOCOS	0.993277	5.59232	6.29148	0.012132	0.240031
GPR108	-0.787449	6.1106	6.2843	0.0121812	0.240506
PIM3	0.884153	6.86425	6.28422	0.0121818	0.240506
UBA52	1.11917	7.50578	6.27203	0.0122659	0.241911
NRTN	-0.823839	5.79994	6.26823	0.0122922	0.242175
PCYT1B	1.03034	5.16362	6.26468	0.0123168	0.242404
FFAR1	-1.16244	4.97951	6.25952	0.0123528	0.242856
BASP1	0.732681	6.64832	6.24579	0.0124489	0.244487
MMAA	-0.891959	5.53367	6.24078	0.0124842	0.244923
ARFIP1	-0.918997	5.96118	6.23698	0.0125109	0.245047
TPP1	0.811053	6.4731	6.23382	0.0125333	0.245047
CDK2AP1	0.753186	6.36687	6.23261	0.0125419	0.245047
KRT17	0.887186	5.53508	6.23246	0.012543	0.245047
OLFM4	-0.745698	6.12993	6.22757	0.0125776	0.245339
AOX1	0.973995	5.33781	6.22665	0.0125842	0.245339
ADAP1	-0.821572	5.70503	6.21689	0.0126537	0.245741
NPLOC4	0.913015	5.74439	6.21626	0.0126582	0.245741
COL12A1	-0.904745	5.73924	6.21622	0.0126585	0.245741
CA9	-1.05657	5.07375	6.21324	0.0126799	0.245741
FNBP4	0.858013	5.92453	6.21299	0.0126816	0.245741
STRA8	-1.05657	5.07375	6.21269	0.0126838	0.245741
ELK3	0.741102	6.30656	6.20582	0.0127331	0.246442
NPC1	-0.963888	5.39122	6.19935	0.0127797	0.247088
GNA15	-0.995041	5.25259	6.19216	0.0128318	0.247779
PIP4K2B	0.847218	5.66154	6.19075	0.012842	0.247779
ERF	0.737868	6.60777	6.1845	0.0128874	0.248335
ANKRD10	0.743375	6.54772	6.18313	0.0128974	0.248335
UQCC1	0.922285	5.53114	6.17511	0.012956	0.24887
MYL5	-0.971914	5.41092	6.17427	0.0129621	0.24887
SCAI	0.943398	5.33653	6.17285	0.0129726	0.24887
MAEA	0.837024	5.8193	6.17204	0.0129785	0.24887
KRR1	-1.01727	5.24781	6.16971	0.0129956	0.248942
NOL11	0.904919	5.77655	6.16239	0.0130495	0.249488
LHX6	1.09252	4.9728	6.16013	0.0130662	0.249488
UBALD1	0.808862	5.74958	6.15967	0.0130696	0.249488
RPL30	1.06939	8.27498	6.1576	0.0130848	0.249488
TRMT112	0.737787	6.26998	6.15679	0.0130909	0.249488
BMP4	0.881304	5.64074	6.15495	0.0131045	0.249493
AGT	-0.83455	5.72448	6.14925	0.0131468	0.250043
LACRT	-0.959929	5.51488	6.14187	0.0132017	0.250833
NSG2	-0.916356	5.91599	6.13734	0.0132356	0.251221
LRP5L	-0.999036	5.21995	6.13435	0.013258	0.251232
CHMP4C	-1.01422	5.17216	6.13205	0.0132753	0.251232
HNRNPA1	1.08446	8.59456	6.13144	0.0132799	0.251232
HSD3B7	-0.988416	5.21411	6.13009	0.01329	0.251232
TCP10L	-1.02439	5.42665	6.12812	0.0133048	0.251258
MEIS3	-0.876247	5.67521	6.11527	0.0134019	0.252728
PHF1	0.807964	5.72891	6.11219	0.0134252	0.252728
ITGA1	0.731608	6.19321	6.11029	0.0134397	0.252728
WDR75	-1.00408	5.296	6.10964	0.0134447	0.252728
USP43	-0.975118	5.3146	6.10817	0.0134558	0.252728
HUWE1	-0.866773	5.99296	6.10679	0.0134664	0.252728
PABPC5	-0.907686	5.58422	6.10368	0.01349	0.252728
C10orf99	-0.816556	5.70139	6.10357	0.0134909	0.252728
IL9	-0.832652	5.64625	6.10114	0.0135095	0.25275
NLRP3	-0.832651	5.64625	6.09987	0.0135192	0.25275
NUP214	0.833203	5.65673	6.09546	0.013553	0.253129
PGLYRP1	-1.07188	5.18279	6.08786	0.0136114	0.253967
CYBA	0.74508	6.57179	6.08326	0.0136469	0.254374
TMEM179	-0.961067	5.3728	6.07747	0.0136916	0.254496
SF3B4	-0.844064	5.89285	6.07683	0.0136967	0.254496
EIF4A3	0.817591	5.67788	6.0758	0.0137047	0.254496
FBXO28	0.817589	5.67788	6.07254	0.0137299	0.254496
PFDN2	0.868073	5.97164	6.066	0.0137808	0.254496
CHMP1A	0.946483	5.60153	6.06517	0.0137874	0.254496
PODN	0.826804	5.88708	6.065	0.0137886	0.254496
CRISP2	-0.978032	5.46583	6.06472	0.0137909	0.254496
TSC22D1	1.00528	7.78887	6.0637	0.0137988	0.254496
SELENOV	-1.05632	5.19607	6.06341	0.0138011	0.254496
SPACA9	-0.892563	5.52026	6.06273	0.0138064	0.254496
SRPRB	0.796929	5.77382	6.06138	0.013817	0.254496
TAOK1	0.750075	6.14508	6.05809	0.0138428	0.25472
SLC2A14	0.901044	5.71806	6.05434	0.0138722	0.255011
SRRM3	-0.915761	5.36241	6.05082	0.0138998	0.25512
SELENOM	0.771646	6.21021	6.05011	0.0139055	0.25512
OR2T27	0.799692	5.82509	6.04531	0.0139433	0.255415
CELF5	-0.857599	5.82264	6.04369	0.0139561	0.255415
CD226	-1.17404	4.9583	6.04265	0.0139643	0.255415
FOLR2	1.03118	5.18308	6.04114	0.0139762	0.255415
SEZ6L2	-0.842829	5.75335	6.03885	0.0139944	0.255497
BCAR1	0.72192	6.36898	6.03091	0.0140575	0.256398
SETDB2	-0.866114	5.89596	6.02852	0.0140765	0.25649
ANKH	0.830864	5.83491	6.02677	0.0140905	0.25649
BRPF3	-0.881698	5.57027	6.02235	0.0141258	0.25649
RPS17	1.18099	8.67358	6.02232	0.014126	0.25649
MTAP	0.837743	5.63421	6.0208	0.0141382	0.25649
GRIN3B	-0.794243	6.30814	6.01707	0.0141681	0.25649
TFAP2B	-0.874233	5.59375	6.01517	0.0141834	0.25649
RPL29	1.04547	8.00405	6.0136	0.0141961	0.25649
ASB7	-0.824004	5.70545	6.01159	0.0142122	0.25649
RBX1	0.725985	6.33144	6.01071	0.0142193	0.25649
SMTN	0.786987	6.30634	6.01	0.014225	0.25649
TARDBP	0.773197	6.39888	6.00914	0.014232	0.25649
ARHGDIB	0.863264	6.88834	6.00719	0.0142477	0.25649
BACE2	0.749107	6.11264	6.00251	0.0142855	0.25649
FBLIM1	0.799469	5.7325	6.00178	0.0142915	0.25649
SPIN2B	0.989785	5.60623	6.00008	0.0143052	0.25649
EEF1AKMT2	-1.10965	5.0395	5.99961	0.014309	0.25649
GC	-0.802298	5.88932	5.99953	0.0143097	0.25649
NUTF2	1.06542	5.87345	5.99714	0.0143291	0.256592
TGM2	1.12377	8.21531	5.99282	0.0143642	0.256973
HES2	-0.801803	6.09131	5.9887	0.0143978	0.257329
TIMM29	-0.80285	5.78854	5.98192	0.0144533	0.257773
PTK2B	0.853965	5.7087	5.98123	0.0144589	0.257773
TRIP4	0.875116	5.46059	5.9806	0.0144641	0.257773
DDX55	-0.834774	5.66326	5.97848	0.0144815	0.257836
CCR9	-1.01302	5.13001	5.97613	0.0145008	0.257935
CCR8	-0.809728	5.75712	5.96889	0.0145604	0.258749
ANKRD2	-1.11536	5.56626	5.96693	0.0145767	0.258791
OR13C5	0.819929	5.68257	5.96442	0.0145974	0.258914
TMEM123	0.884415	6.30713	5.95935	0.0146394	0.259002
TAS2R39	-0.779367	5.87565	5.95902	0.0146422	0.259002
FBH1	0.871264	5.93574	5.9588	0.014644	0.259002
SMAD1	0.942601	5.62309	5.95548	0.0146716	0.259245
IFIT5	-0.756585	6.07353	5.95324	0.0146903	0.259329
FUZ	-0.80747	5.80438	5.95153	0.0147045	0.259336
MRPL33	0.814516	5.88395	5.94867	0.0147284	0.259511
SLC5A5	-0.923126	5.35183	5.94338	0.0147726	0.259924
RPL18A	1.06551	8.32337	5.94156	0.0147879	0.259924
NLRC5	0.758826	6.40369	5.93949	0.0148053	0.259924
ST18	-1.01508	5.98462	5.93923	0.0148075	0.259924
NENF	-0.928081	5.48229	5.93679	0.014828	0.26004
HUS1B	-0.922698	5.49018	5.93504	0.0148427	0.260054
MRPL57	0.942874	5.84014	5.93329	0.0148575	0.260069
SMAD6	-0.732087	6.35799	5.93136	0.0148737	0.260109
VENTX	-0.837712	5.77265	5.92648	0.014915	0.260383
SRSF2	0.71568	6.56584	5.92621	0.0149173	0.260383
SKI	0.792165	6.81902	5.9206	0.0149649	0.260863
LRRC41	-0.932066	5.43844	5.91968	0.0149727	0.260863
JMY	1.09841	5.39894	5.91706	0.0149949	0.261007
TMEM120A	0.83922	5.6035	5.91403	0.0150207	0.261213
CCSAP	-0.734518	6.19255	5.91131	0.015044	0.261336
ATIC	0.822048	5.60289	5.90993	0.0150558	0.261336
ARL6IP5	0.726016	6.29766	5.90825	0.0150701	0.261338
STAT3	0.730818	6.96192	5.90433	0.0151037	0.261338
PABPC1	0.996162	8.1737	5.90327	0.0151128	0.261338
OR4N4	-0.848464	5.52103	5.90321	0.0151133	0.261338
CMC2	-0.740029	6.16902	5.90175	0.0151259	0.261338
DDB1	0.775608	6.64666	5.89179	0.0152117	0.261884
ILF3	0.773572	6.1172	5.89152	0.0152139	0.261884
SARDH	-0.718479	6.22521	5.89115	0.0152171	0.261884
RBM4	0.807367	5.8673	5.89009	0.0152263	0.261884
FAM104B	0.891813	5.47044	5.88994	0.0152276	0.261884
RIN1	1.02173	5.20481	5.8856	0.0152652	0.261981
ZSCAN31	-1.13253	5.20487	5.8854	0.015267	0.261981
PLBD1	-1.12626	5.63616	5.88081	0.0153067	0.261981
CAPN1	0.725596	6.2197	5.87864	0.0153256	0.261981
RBM6	0.778706	6.67058	5.87792	0.0153319	0.261981
ENOSF1	-0.823981	5.99628	5.87681	0.0153416	0.261981
SYNCRIP	0.72748	6.33142	5.87679	0.0153417	0.261981
CHUK	0.952918	5.3419	5.87634	0.0153457	0.261981
EID1	0.802246	6.73874	5.87396	0.0153664	0.261981
PIGS	-0.808421	5.82642	5.87276	0.0153769	0.261981
USP39	-0.758884	6.07281	5.87155	0.0153875	0.261981
TGFBR2	0.976913	7.25911	5.86984	0.0154024	0.261995
TRIM55	-0.906054	5.40426	5.85846	0.0155023	0.263032
BCL2L12	-0.746475	5.99858	5.85651	0.0155195	0.263032
CPE	0.908473	5.92928	5.85617	0.0155226	0.263032
P2RY14	-0.872046	5.60598	5.85604	0.0155237	0.263032
KDR	0.827285	6.11234	5.8549	0.0155338	0.263032
LXN	1.04536	5.53849	5.8528	0.0155523	0.263107
RARRES1	-0.955467	5.30369	5.85098	0.0155684	0.263141
PGM3	0.893383	5.37837	5.8444	0.0156267	0.263887
SCTR	-0.716204	6.25622	5.8412	0.0156552	0.263987
ADRB3	-0.859116	5.68827	5.84056	0.0156608	0.263987
LMO2	0.719839	6.13417	5.83442	0.0157156	0.264671
RAG1	-0.764597	6.10405	5.83163	0.0157405	0.264852
GNAI3	0.767642	5.89306	5.82665	0.0157852	0.265161
ADGRG1	-0.708767	6.72115	5.82641	0.0157873	0.265161
LSM4	-0.968438	5.29139	5.81977	0.015847	0.265925
DPYSL3	0.749432	6.57458	5.81409	0.0158983	0.266431
TDRD6	-1.11429	5.19405	5.81264	0.0159114	0.266431
ZC3H12A	-0.880067	5.46856	5.80906	0.0159439	0.266431
ITGA4	0.903612	6.14777	5.80879	0.0159463	0.266431
C5	-0.880068	5.46856	5.80854	0.0159485	0.266431
PXDNL	-0.812943	5.84184	5.80451	0.0159851	0.266805
OR2AT4	-0.830098	5.58108	5.8017	0.0160107	0.266838
SCRIB	-0.830098	5.58108	5.8002	0.0160244	0.266838
GPR180	-1.06257	5.95068	5.79958	0.01603	0.266838
TRIM68	-1.07125	5.06196	5.79457	0.0160758	0.267362
PLEKHG6	-0.794867	5.76204	5.78805	0.0161355	0.267628
PTPN11	-0.77363	6.34344	5.78744	0.0161411	0.267628
TRAC	0.837365	6.20497	5.78722	0.0161431	0.267628
PKP1	-0.867781	5.47412	5.78657	0.0161491	0.267628
FAM171A1	0.892988	5.76732	5.78387	0.0161739	0.267801
FXYD5	0.725844	6.19907	5.7812	0.0161985	0.267971
ZMIZ1	0.719307	6.25796	5.7717	0.0162863	0.269185
ZNF827	0.78771	5.8288	5.76082	0.0163874	0.270533
CISD3	0.78771	5.8288	5.75978	0.0163972	0.270533
RPIA	-0.788209	5.68544	5.75812	0.0164126	0.270533
HNRNPDL	0.770242	7.04945	5.7563	0.0164296	0.270533
SEC23IP	0.829956	5.80183	5.75412	0.0164501	0.270533
PI3	-1.15541	4.82365	5.75362	0.0164547	0.270533
ANGPTL2	0.876994	5.50093	5.74722	0.0165147	0.27128
NFE2L2	0.713135	6.31681	5.74347	0.0165501	0.271571
ADAMTS8	0.817741	5.93047	5.74225	0.0165615	0.271571
DUOXA2	-0.763134	5.91963	5.73815	0.0166003	0.27177
TM9SF2	0.768356	6.27914	5.73613	0.0166194	0.27177
MROH8	-0.717609	6.12145	5.73363	0.016643	0.27177
MYO1B	0.849567	6.18672	5.73333	0.0166459	0.27177
AIRE	-0.95741	5.35627	5.73328	0.0166464	0.27177
EPS8	0.827439	5.6868	5.72914	0.0166856	0.27198
POLR2A	0.70643	6.18641	5.72885	0.0166884	0.27198
ARHGEF38	-0.80285	5.90111	5.72711	0.016705	0.271991
ATP1B3	0.790424	6.24359	5.72325	0.0167417	0.271991
UBE2J2	0.806254	5.82893	5.72201	0.0167536	0.271991
HAX1	0.840411	5.50386	5.7189	0.0167832	0.271991
RPS10	0.931077	7.81138	5.71635	0.0168076	0.271991
AFM	-0.953017	5.47981	5.71592	0.0168118	0.271991
LRRC32	-0.788367	6.65215	5.71563	0.0168145	0.271991
VOPP1	1.04685	5.40001	5.71546	0.0168162	0.271991
ZNF564	0.902464	5.38359	5.71491	0.0168214	0.271991
C3orf38	-1.09593	5.00973	5.71353	0.0168347	0.271991
CAPRIN1	0.703849	6.38461	5.70434	0.016923	0.273062
NHP2	0.730841	6.27863	5.70129	0.0169524	0.273062
PHF21B	-0.788656	5.69742	5.7001	0.016964	0.273062
ZNF169	-0.861893	5.54468	5.69723	0.0169917	0.273062
CCL21	1.05541	6.04793	5.69432	0.0170199	0.273062
BARX1	-0.87752	5.38894	5.69127	0.0170495	0.273062
C11orf58	0.84155	6.66564	5.69098	0.0170523	0.273062
IL2	-1.1852	5.17369	5.68994	0.0170624	0.273062
MYO1H	-0.758771	5.98826	5.68973	0.0170645	0.273062
ATG4A	0.870381	5.78768	5.68889	0.0170726	0.273062
ZEB1	0.810754	6.09845	5.68786	0.0170826	0.273062
CTSS	0.720333	6.23716	5.68707	0.0170904	0.273062
REC114	-0.751273	5.8911	5.687	0.0170911	0.273062
RPS6KC1	-0.884364	5.51559	5.67939	0.0171654	0.273641
NKD2	0.798081	6.18663	5.6753	0.0172054	0.273641
CNTN1	-0.942145	5.25961	5.67316	0.0172264	0.273641
PCLO	-0.751034	5.97145	5.67259	0.017232	0.273641
MDM4	0.711392	6.19577	5.67222	0.0172356	0.273641
BRSK1	-0.751033	5.97145	5.67158	0.0172419	0.273641
LMX1A	-1.048	5.04881	5.67136	0.0172441	0.273641
TRIM42	-0.912949	5.31008	5.67132	0.0172445	0.273641
NREP	0.916003	5.54851	5.66833	0.0172739	0.273768
ANO2	0.826377	6.01014	5.66753	0.0172818	0.273768
NEURL3	0.884196	5.41478	5.66578	0.017299	0.273808
NCF2	-1.1129	5.46789	5.66337	0.0173228	0.273953
TMEM272	-0.85446	5.52508	5.65799	0.017376	0.274455
PRDX1	0.771392	6.9917	5.65649	0.0173909	0.274455
IL6	-0.93877	6.58214	5.65571	0.0173987	0.274455
AICDA	-0.820644	6.05162	5.64957	0.0174596	0.275184
HSPA9	0.709565	6.37448	5.64657	0.0174895	0.275423
ETFBKMT	-1.01175	6.28554	5.64352	0.01752	0.275671
SIGLEC8	-0.844946	5.54876	5.63519	0.0176034	0.27675
NBPF14	-0.829028	6.25935	5.63327	0.0176227	0.276769
ENSA	0.700576	6.68227	5.63163	0.0176392	0.276769
GPR22	-0.763361	5.90826	5.63065	0.0176491	0.276769
SIGLEC16	-0.720732	6.25077	5.62828	0.017673	0.276769
C9orf43	-1.15545	5.49665	5.62771	0.0176787	0.276769
HAAO	-0.782502	5.75461	5.62347	0.0177216	0.276997
CTNNB1	1.00175	7.66375	5.62333	0.017723	0.276997
BAK1	0.781171	5.91876	5.61681	0.017789	0.277797
PLAC8L1	-0.794808	5.73771	5.61218	0.017836	0.278151
ANGEL1	0.780059	5.66827	5.61126	0.0178454	0.278151
COX8A	0.727846	6.70377	5.60892	0.0178693	0.278151
PLA2G2D	-0.94268	5.41215	5.60872	0.0178713	0.278151
SEPTIN2	0.787587	6.94829	5.60559	0.0179032	0.278417
ZNF660	-0.866244	5.42933	5.60223	0.0179376	0.278693
WNT1	0.912041	5.28478	5.5972	0.0179892	0.278693
CLK1	0.832206	6.26824	5.597	0.0179913	0.278693
RPS27	0.863239	8.32842	5.59668	0.0179945	0.278693
TRIO	0.714781	6.42845	5.59631	0.0179983	0.278693
LPP	0.786377	6.3116	5.59479	0.018014	0.278693
UBTD2	0.70944	6.21024	5.59185	0.0180442	0.278693
ATP5F1E	1.29651	4.67049	5.59112	0.0180518	0.278693
CST7	-0.762441	5.98771	5.59078	0.0180553	0.278693
PHOSPHO1	-0.791799	6.0182	5.5882	0.0180818	0.278872
SKIDA1	-0.734366	5.99205	5.5855	0.0181097	0.279072
MYH9	1.21704	9.04549	5.58233	0.0181425	0.279312
LY6G6F	-0.777323	5.82062	5.57882	0.0181789	0.279312
TMEM79	-0.827349	5.65906	5.57548	0.0182137	0.279312
MANF	0.771551	6.2886	5.57462	0.0182227	0.279312
SKIL	0.697203	6.52027	5.57313	0.0182381	0.279312
ZC3HC1	-0.707478	6.17589	5.5726	0.0182437	0.279312
SYN1	-0.716881	6.23921	5.57214	0.0182484	0.279312
ZCWPW1	-0.965882	5.57628	5.57076	0.0182628	0.279312
CYP3A43	-0.789865	5.90423	5.56913	0.0182798	0.279312
RNASE2	-0.854673	5.49799	5.56877	0.0182836	0.279312
ZNF787	0.734399	5.97215	5.56676	0.0183046	0.279312
PALMD	-0.712193	6.53778	5.56543	0.0183185	0.279312
SVIL	0.978824	5.24715	5.56532	0.0183197	0.279312
NCBP2AS2	-1.00818	5.2643	5.55575	0.0184201	0.280351
H2AC7	-1.01692	5.05	5.55561	0.0184216	0.280351
SLC22A5	-1.33483	4.75686	5.55453	0.0184329	0.280351
FAM118A	0.851805	6.14952	5.55297	0.0184493	0.280373
MERTK	1.08174	4.86246	5.54885	0.0184929	0.280806
LUC7L3	0.68554	6.57649	5.5441	0.0185431	0.281118
ASIC5	-0.75065	6.0762	5.54406	0.0185435	0.281118
ACP1	-0.7375	6.38373	5.54125	0.0185733	0.281222
ATP6V0A1	0.757001	6.04389	5.53897	0.0185975	0.281222
FGF13	0.861	5.50565	5.53846	0.018603	0.281222
ANO3	0.827051	5.52383	5.53681	0.0186205	0.281222
C17orf100	-0.937707	5.53291	5.53616	0.0186274	0.281222
CDC42BPB	0.734506	5.98891	5.53491	0.0186407	0.281222
AFMID	-0.910788	5.62817	5.52945	0.018699	0.281716
SLC6A13	-1.10751	4.79547	5.52775	0.0187172	0.281716
RAPGEF2	0.769285	5.77719	5.52627	0.018733	0.281716
WWOX	0.836556	5.78796	5.52256	0.0187728	0.281716
ARV1	-1.02089	5.48686	5.52177	0.0187813	0.281716
ZDHHC24	-0.910304	5.2936	5.51865	0.0188147	0.281716
COMP	0.735867	6.02426	5.51769	0.0188251	0.281716
USP36	0.870411	5.6805	5.51625	0.0188406	0.281716
ZNF720	-0.984535	5.09446	5.51544	0.0188493	0.281716
HRH3	-0.931692	5.72894	5.51516	0.0188523	0.281716
RAB3IP	-1.06354	4.92117	5.51501	0.0188539	0.281716
PLS3	0.745746	6.36214	5.51497	0.0188544	0.281716
RFXANK	1.06582	4.95726	5.51081	0.0188993	0.282161
ANKRD30B	-0.897871	5.44776	5.50501	0.0189621	0.282647
NDUFA4L2	0.826626	6.08514	5.505	0.0189622	0.282647
NYX	-1.17249	4.83304	5.50194	0.0189954	0.282916
BST1	-0.99853	5.60001	5.49475	0.0190736	0.28367
PPP3CC	-0.750504	5.8806	5.49353	0.019087	0.28367
NFE4	-0.855768	5.46863	5.49311	0.0190916	0.28367
ZNF853	-0.768739	5.71078	5.49023	0.019123	0.283912
MIDN	0.741133	7.39161	5.48666	0.0191621	0.284106
CCDC14	-0.903209	5.52324	5.48626	0.0191666	0.284106
FDPS	0.793707	5.92779	5.48408	0.0191904	0.284234
MBTPS2	-0.77857	5.91924	5.48067	0.0192279	0.284344
SSX4B	-0.737106	6.08988	5.48064	0.0192283	0.284344
NOSTRIN	0.733044	6.02987	5.47381	0.0193035	0.284656
TBC1D10C	-0.778101	5.99713	5.47282	0.0193145	0.284656
RPS15A	0.974794	7.70248	5.47233	0.0193199	0.284656
CTSZ	0.701329	6.86387	5.47158	0.0193282	0.284656
CDRT15	-0.700944	6.04944	5.47093	0.0193353	0.284656
UBR1	1.08039	5.29055	5.47043	0.0193408	0.284656
DDX39A	0.928755	5.59605	5.46867	0.0193604	0.28472
PHLPP1	-0.836154	5.58499	5.4657	0.0193932	0.284928
RNF139	0.751725	6.00637	5.46349	0.0194178	0.284928
LENG8	0.78213	7.06184	5.4624	0.01943	0.284928
SERPINB9	0.825905	6.17354	5.46058	0.0194502	0.284928
FDX2	-1.31288	4.86517	5.46052	0.0194508	0.284928
PGC	-0.791345	6.58923	5.45611	0.0195	0.285425
MMP21	-0.696083	6.20245	5.45149	0.0195516	0.285901
SERF2	0.94956	7.44901	5.44832	0.0195871	0.285901
SPANXN5	-1.09636	5.60195	5.44734	0.0195981	0.285901
SYCE2	-1.09736	4.96254	5.44595	0.0196137	0.285901
DGKK	-0.917439	5.33213	5.44593	0.0196139	0.285901
TPBGL	-0.871259	5.47763	5.445	0.0196244	0.285901
G3BP2	0.86386	5.7929	5.43935	0.019688	0.286604
EVA1A	-1.40854	5.63575	5.43441	0.0197437	0.287191
LGR5	-0.859728	5.5441	5.43057	0.0197873	0.287351
PRDM12	-0.821154	5.79925	5.43042	0.019789	0.287351
ALG12	-0.80767	5.56819	5.42937	0.0198008	0.287351
IFI16	0.810279	6.85799	5.42706	0.019827	0.287507
C3orf49	-0.740858	5.93778	5.42145	0.0198909	0.288209
UBL5	0.73182	6.04688	5.41465	0.0199684	0.288844
SLC30A5	-0.893266	5.50674	5.41374	0.0199788	0.288844
PANK4	-0.859919	5.57036	5.41218	0.0199967	0.288844
DCAF17	-1.08621	5.17715	5.41187	0.0200003	0.288844
SVIP	0.78559	5.76457	5.40982	0.0200237	0.288844
CCN5	1.04814	5.87274	5.40884	0.0200351	0.288844
AEN	0.704131	6.06925	5.40684	0.020058	0.288844
AOC3	0.690775	6.40264	5.40681	0.0200584	0.288844
CSF3	-1.08924	5.52682	5.40311	0.0201009	0.289136
GIPC1	-0.809519	5.83732	5.40063	0.0201295	0.289136
CFAP99	-0.907019	5.23868	5.39973	0.0201398	0.289136
SEPTIN5	-0.858812	5.45529	5.39967	0.0201406	0.289136
GP1BA	-0.777321	5.75108	5.39708	0.0201704	0.289183
WDR13	-0.806802	5.83817	5.3967	0.0201748	0.289183
PICALM	0.713702	6.51825	5.39486	0.0201961	0.289266
TMOD2	-0.945357	5.14993	5.39199	0.0202294	0.289521
CENPX	0.737614	5.90333	5.3904	0.0202479	0.289547
ATP13A2	-0.948837	5.19151	5.38916	0.0202623	0.289547
EXOC6	0.89462	5.50054	5.38514	0.020309	0.289993
S100A4	-0.686422	6.75425	5.38214	0.0203439	0.29027
DAD1	0.720385	6.3803	5.3802	0.0203665	0.290371
TAS2R38	-0.944844	5.73651	5.37563	0.0204199	0.290765
OPRM1	-0.963381	5.3083	5.37464	0.0204316	0.290765
SNAPC5	0.743256	5.79226	5.37384	0.0204409	0.290765
ITGB1	0.98423	7.58429	5.3657	0.0205366	0.291552
TDRD9	-0.800749	5.82389	5.36397	0.020557	0.291552
ADM2	0.862446	5.55752	5.36229	0.0205768	0.291552
H4-16	-0.781123	5.69333	5.36197	0.0205805	0.291552
NCL	0.779713	6.87811	5.35994	0.0206044	0.291552
CHCHD3	0.716149	6.18423	5.35991	0.0206048	0.291552
PSMC5	0.716846	6.0868	5.35986	0.0206055	0.291552
ZCCHC24	0.756661	5.9942	5.35742	0.0206343	0.291696
FMOD	0.798154	5.99219	5.35635	0.0206469	0.291696
RSRC1	-0.79544	5.67751	5.3517	0.020702	0.292165
TOR4A	-0.896009	5.46364	5.35092	0.0207114	0.292165
GPM6B	-0.742902	5.85461	5.34421	0.0207913	0.29307
RNPS1	0.702666	6.21922	5.34014	0.0208398	0.293533
OAF	-0.769273	5.64802	5.33126	0.0209462	0.294592
SIGIRR	0.703459	6.10805	5.33123	0.0209466	0.294592
DNA2	-0.770035	5.79349	5.32732	0.0209937	0.294683
FANCI	0.930056	5.44119	5.32685	0.0209994	0.294683
KPNA2	-0.853911	5.42075	5.32639	0.0210049	0.294683
NPS	-0.718201	5.97273	5.32545	0.0210161	0.294683
MT1H	-0.905923	5.37212	5.32146	0.0210643	0.295137
MTBP	1.07665	5.1413	5.31814	0.0211045	0.295479
ZNF575	-0.698682	6.32557	5.3148	0.021145	0.295824
TMPRSS6	-0.888086	5.51681	5.31175	0.021182	0.29612
RGS16	0.764066	6.43224	5.30985	0.0212051	0.296222
GPR12	-0.889325	5.71837	5.30706	0.0212391	0.296228
AQP8	1.10783	5.40409	5.3064	0.0212472	0.296228
MS4A4A	-0.968598	5.53744	5.30591	0.0212532	0.296228
RPSA	0.827265	7.88763	5.30315	0.0212869	0.296374
ABCB7	1.04164	4.94321	5.30227	0.0212976	0.296374
NRGN	0.809066	5.82861	5.30115	0.0213113	0.296374
CALR	0.939	7.93932	5.29499	0.0213869	0.297205
SHANK3	0.796766	7.52444	5.29207	0.0214227	0.297481
PHF10	0.911718	5.38879	5.28982	0.0214504	0.297569
U2AF2	0.751851	5.89956	5.28839	0.021468	0.297569
TMEM245	0.91172	5.38879	5.28736	0.0214808	0.297569
RSPH14	-1.05079	5.05004	5.28567	0.0215016	0.297569
RABGGTB	1.17983	5.4646	5.28405	0.0215216	0.297569
COX6A1	0.727263	6.74458	5.28381	0.0215247	0.297569
DEPP1	0.774414	6.85243	5.28238	0.0215423	0.297592
DDIT4	0.717562	6.05282	5.27443	0.0216409	0.298692
SHKBP1	0.753732	5.88489	5.27339	0.0216538	0.298692
SELENOH	0.768651	5.80454	5.26541	0.0217533	0.299843
FAM169A	-0.868217	5.38378	5.26208	0.0217949	0.299922
WDFY3	-0.800223	5.72963	5.26144	0.021803	0.299922
LAMA4	0.836161	6.48936	5.2611	0.0218073	0.299922
TMEM117	-0.777178	5.65225	5.25878	0.0218363	0.3001
MYCL	-0.764623	6.05642	5.25305	0.0219083	0.300869
TARBP2	0.719137	6.35492	5.24926	0.0219561	0.301203
DHCR24	-0.893018	6.63713	5.24733	0.0219805	0.301203
UTF1	0.666004	6.50242	5.24729	0.021981	0.301203
USF1	0.725663	5.97449	5.24439	0.0220176	0.301284
TLL1	0.799352	6.00758	5.24085	0.0220625	0.301284
VPS50	-0.964892	5.0828	5.24064	0.0220652	0.301284
CNBP	0.753403	6.68238	5.23955	0.022079	0.301284
RNF4	0.716475	5.94283	5.23822	0.0220959	0.301284
CFDP1	0.719584	6.2657	5.23771	0.0221023	0.301284
GLYATL3	-0.788105	5.78213	5.23741	0.0221062	0.301284
GRIN2D	-1.0272	5.23729	5.23647	0.022118	0.301284
CD200	0.779913	5.99852	5.23537	0.0221322	0.301284
CYP3A5	-1.02719	5.23729	5.23203	0.0221746	0.301643
LYPD3	-0.85059	5.80789	5.22808	0.0222251	0.301814
SKAP2	0.813023	5.93745	5.22738	0.022234	0.301814
GDPD4	-0.757498	5.73965	5.22725	0.0222357	0.301814
VPS25	-0.802801	5.68164	5.22443	0.0222718	0.302085
TBX18	-0.735144	5.80644	5.22117	0.0223135	0.30242
CHI3L2	-0.747526	5.77926	5.21996	0.022329	0.30242
NR1H4	-0.976589	5.08922	5.21871	0.0223451	0.30242
MYEOV	-0.911313	5.27781	5.21604	0.0223795	0.302666
CARMIL1	-0.717077	6.04839	5.21242	0.0224261	0.302808
LGALS9C	0.949044	5.8958	5.21235	0.022427	0.302808
RPL19	1.05143	8.58295	5.21145	0.0224386	0.302808
CD79A	0.757605	5.84039	5.20843	0.0224776	0.303115
PPIA	0.961105	8.33929	5.20524	0.0225189	0.303453
RRBP1	0.780992	6.65063	5.19824	0.0226098	0.304288
C3orf20	-0.896182	5.23292	5.19796	0.0226135	0.304288
COG5	0.84572	5.604	5.19615	0.022637	0.304385
NR4A3	0.690129	6.53394	5.19382	0.0226673	0.304573
HIP1R	-0.717437	6.00269	5.19135	0.0226996	0.304788
RNF215	-0.772392	5.89395	5.18782	0.0227457	0.305188
EIF4E	0.688744	6.28829	5.18648	0.0227633	0.305205
LRRC1	0.852356	5.33888	5.18004	0.0228478	0.305932
MC5R	-0.749694	5.67402	5.17985	0.0228503	0.305932
MAP3K10	0.784782	5.54579	5.17616	0.0228988	0.306362
ACTN4	0.758065	6.86128	5.17192	0.0229548	0.306769
CARD17	0.892062	5.3344	5.17137	0.0229621	0.306769
USP2	-0.776023	5.61338	5.16294	0.0230739	0.307889
ZZEF1	0.767625	5.7763	5.16256	0.0230789	0.307889
SNX20	-0.841335	5.415	5.16012	0.0231113	0.308101
SLX4IP	-0.915337	5.51958	5.15444	0.0231871	0.308491
CPLX1	0.855721	5.39823	5.15318	0.0232038	0.308491
ROBO1	0.803698	5.82925	5.15317	0.023204	0.308491
RPL12	1.00073	7.7222	5.15151	0.0232262	0.308491
TCF20	0.812159	5.69877	5.15014	0.0232445	0.308491
THBS4	0.854694	5.52923	5.15004	0.0232458	0.308491
ST6GALNAC3	1.03847	5.13405	5.14927	0.0232562	0.308491
RECQL	0.766411	5.60554	5.14677	0.0232897	0.308716
ARHGEF1	0.825604	6.489	5.1437	0.0233309	0.309043
CCDC136	-0.993278	5.70537	5.13718	0.0234186	0.309986
ZNF362	0.787862	5.74855	5.13266	0.0234798	0.310314
ZFP36L2	0.811412	7.49991	5.13223	0.0234855	0.310314
KARS1	0.747927	5.81627	5.13115	0.0235002	0.310314
TPM1	0.853393	6.81163	5.13043	0.0235099	0.310314
MED25	0.811721	5.57442	5.12351	0.0236038	0.311066
ARHGAP17	0.731641	6.03785	5.12274	0.0236144	0.311066
WDPCP	-0.671438	6.23763	5.12173	0.0236281	0.311066
PTX3	-1.06795	4.84984	5.12029	0.0236477	0.311066
PRAP1	-1.11056	5.01366	5.12011	0.0236501	0.311066
ALOX12	-0.6799	6.33621	5.11769	0.0236832	0.311281
OR1S2	-0.873665	5.41925	5.11592	0.0237073	0.311379
REEP3	-0.815874	5.51813	5.11298	0.0237474	0.311547
PRSS57	-0.671484	6.37576	5.11254	0.0237535	0.311547
MFSD4B	1.44179	4.34115	5.10864	0.023807	0.311935
PTPRQ	-0.834357	5.44123	5.10795	0.0238164	0.311935
FBN2	-1.07436	4.99739	5.10406	0.0238698	0.312416
PECAM1	0.99222	8.03229	5.10223	0.023895	0.312526
WIPF1	0.699782	6.30202	5.09954	0.0239322	0.312793
GYG2	-0.795498	5.4899	5.09573	0.0239849	0.313112
ERVV-2	-0.749702	5.90234	5.09493	0.0239959	0.313112
FICD	-0.855379	5.53844	5.09413	0.0240069	0.313112
KAT2A	0.810638	5.75049	5.08652	0.0241126	0.314271
BTBD17	-0.786968	5.51414	5.08436	0.0241426	0.314443
PTGFR	-0.95578	5.58632	5.08197	0.0241759	0.314467
PAPSS1	0.693037	5.9742	5.08181	0.0241781	0.314467
RAI14	0.779798	5.88175	5.07779	0.0242342	0.314977
HSCB	-0.754306	5.8051	5.07403	0.0242869	0.315382
SPA17	-0.777703	5.96661	5.07315	0.0242992	0.315382
FLNA	1.15223	7.84663	5.06837	0.0243663	0.31572
RNF182	-0.72265	5.98665	5.06541	0.0244079	0.31572
SEPTIN7	0.708648	7.11724	5.06278	0.0244451	0.31572
NUDT7	-0.900553	5.28807	5.0625	0.0244489	0.31572
MACIR	0.890975	5.22621	5.06218	0.0244534	0.31572
MCAT	-0.744395	6.34186	5.06165	0.024461	0.31572
RANBP2	0.71198	6.79023	5.06066	0.0244749	0.31572
ZBTB10	0.941914	5.76405	5.05951	0.0244911	0.31572
NUP37	-0.781073	5.75423	5.05946	0.0244919	0.31572
RPL36	0.937828	7.63652	5.05866	0.0245032	0.31572
HOXA2	-1.02952	4.97103	5.0581	0.0245111	0.31572
EIF5A	0.779068	7.03839	5.05619	0.0245381	0.31585
RTRAF	0.717441	5.89928	5.04969	0.0246303	0.316819
SLC9A6	-0.775367	5.60069	5.04611	0.0246813	0.317256
CYP4V2	-0.832109	5.76142	5.04289	0.0247272	0.317627
BCL6	0.710623	5.95642	5.0368	0.0248143	0.318086
ZNF311	-0.815826	5.47538	5.03617	0.0248233	0.318086
TRAPPC9	0.760464	5.71	5.03576	0.0248292	0.318086
WDR11	-0.773271	5.84956	5.03563	0.024831	0.318086
MBP	0.790163	5.74094	5.03143	0.0248913	0.31864
RPS27L	0.675601	6.46599	5.02514	0.0249819	0.319417
SLC44A5	-0.67418	6.06946	5.02454	0.0249906	0.319417
MAT2A	0.736852	7.00465	5.02309	0.0250115	0.319417
FKBP8	0.677933	6.10155	5.0218	0.0250301	0.319417
EIF4A1	0.733014	7.13201	5.02129	0.0250375	0.319417
RNF208	-0.789939	5.97371	5.01266	0.0251626	0.320793
LRIF1	-0.768033	5.69891	5.0042	0.0252859	0.322145
ZC3H6	-0.759342	5.60465	5.00221	0.025315	0.322296
SERPINA3	0.776062	5.72787	5.0007	0.0253371	0.322358
RASA4	0.784234	6.81914	4.99739	0.0253856	0.322755
RNF10	0.791507	5.52672	4.99543	0.0254144	0.322805
KAT8	0.861085	5.27226	4.99476	0.0254241	0.322805
MS4A1	-0.788823	5.90071	4.98897	0.0255094	0.323667
NECAP2	-0.67269	6.24588	4.98578	0.0255565	0.323972
JAKMIP2	-0.702908	6.11276	4.98499	0.0255681	0.323972
CCNY	0.751814	5.88174	4.9821	0.0256109	0.324295
SAMD11	-0.755558	5.81768	4.97961	0.0256478	0.324542
GSTA2	-0.665627	6.69569	4.97676	0.02569	0.324786
NR1H2	-0.703876	6.27322	4.97511	0.0257145	0.324786
SPATA3	0.835364	5.66951	4.97327	0.025742	0.324786
FERMT1	-0.951438	5.09443	4.97251	0.0257532	0.324786
CFAP161	-1.22344	4.99075	4.9713	0.0257713	0.324786
RPS7	0.93908	7.94875	4.97058	0.025782	0.324786
RIIAD1	-0.865167	5.44541	4.97012	0.0257888	0.324786
HOXB8	-0.707847	6.09118	4.96675	0.0258392	0.325201
ERVV-1	-0.814699	5.58508	4.96336	0.0258899	0.325553
OR10A6	-0.783036	5.57789	4.96255	0.025902	0.325553
TFR2	-0.902526	5.19846	4.95954	0.0259471	0.325704
CBFB	-0.708277	5.94919	4.95942	0.0259489	0.325704
DAO	-0.88281	5.66157	4.95487	0.0260174	0.326344
DENND3	-0.753583	5.70267	4.9515	0.026068	0.32676
NSD2	-0.692323	6.25163	4.94917	0.0261033	0.326812
FAXC	-0.868928	5.35394	4.94891	0.0261072	0.326812
SP8	-0.733529	5.66568	4.94671	0.0261404	0.327009
OR51F1	-0.872034	5.44965	4.94544	0.0261595	0.327029
WDR17	-1.05181	5.43061	4.94349	0.0261891	0.327072
ANAPC1	0.822822	5.56479	4.94291	0.026198	0.327072
MTREX	0.927912	5.31448	4.93629	0.0262984	0.328107
NRARP	0.735839	6.62319	4.93482	0.0263208	0.328167
INSL6	-0.758773	5.65708	4.93357	0.0263398	0.328184
OR4C45	1.08205	5.06856	4.93048	0.0263871	0.328464
PROC	-0.729707	5.72413	4.92482	0.0264735	0.328464
CNN2	0.681487	6.79119	4.92429	0.0264816	0.328464
MCUB	0.834161	5.3442	4.92415	0.0264838	0.328464
RSL1D1	0.685946	6.34652	4.924	0.0264861	0.328464
ZFP41	0.751476	5.82854	4.92307	0.0265003	0.328464
SCN7A	-0.807328	6.02708	4.92233	0.0265118	0.328464
HSD17B6	-0.982438	5.75437	4.92203	0.0265164	0.328464
TLX1	-0.722803	5.96614	4.92176	0.0265205	0.328464
TMEM131	-0.822616	5.49332	4.91958	0.0265539	0.328577
DCN	1.20839	8.07705	4.91846	0.0265712	0.328577
AEBP1	0.922197	6.83564	4.91773	0.0265824	0.328577
NANS	0.751667	5.79707	4.91134	0.026681	0.329473
KEAP1	0.747038	5.65814	4.91074	0.0266902	0.329473
CCND3	-0.668313	6.03083	4.90859	0.0267235	0.329522
ADAMTS12	-1.21781	5.03838	4.9082	0.0267294	0.329522
BGLAP	-0.766545	5.73107	4.90551	0.0267711	0.329818
DHRS7	0.880148	5.82255	4.90286	0.0268123	0.330037
SPATA19	-0.792765	5.61226	4.90148	0.0268337	0.330037
VPS41	-0.674293	5.97726	4.90095	0.0268419	0.330037
CRTAC1	-0.842273	5.35399	4.89876	0.026876	0.330239
PUSL1	-1.03843	5.14889	4.89272	0.0269702	0.331179
RPL18	0.825067	8.17209	4.89066	0.0270024	0.331356
DPY19L3	1.18333	4.60537	4.88873	0.0270325	0.331508
ERV3-1	0.932401	5.20244	4.88757	0.0270508	0.331514
PRMT1	0.724695	6.16595	4.88621	0.027072	0.331557
IKZF1	0.937976	5.52544	4.88391	0.0271082	0.331687
OSBP	0.793432	5.51794	4.8826	0.0271288	0.331687
MED14OS	-0.795932	5.56029	4.88214	0.0271359	0.331687
GAS7	-0.729262	5.82591	4.8774	0.0272105	0.332101
ST6GALNAC1	-0.811792	5.8821	4.8761	0.0272311	0.332101
APOBEC2	-0.767537	5.73517	4.87558	0.0272392	0.332101
TMEM254	-0.739328	5.63145	4.8749	0.02725	0.332101
STRADB	-0.763016	5.908	4.87435	0.0272587	0.332101
ACTR1A	0.751924	5.89183	4.87231	0.027291	0.332167
HSP90AB1	0.83622	7.61024	4.87176	0.0272997	0.332167
LPAR2	0.779787	5.71881	4.86839	0.027353	0.332485
PELP1	0.836969	5.54254	4.8678	0.0273624	0.332485
ANXA10	0.748097	5.85525	4.86674	0.0273792	0.332485
BATF	-0.707091	5.85602	4.8655	0.0273989	0.332508
CYSRT1	-0.666716	6.42101	4.86116	0.0274678	0.333128
OPN1MW3	-1.08688	4.98367	4.85678	0.0275378	0.333488
SFXN3	0.74447	6.02651	4.85587	0.0275521	0.333488
NMT1	0.791743	5.82038	4.85463	0.0275721	0.333488
SLC10A2	0.800778	5.55508	4.85282	0.027601	0.333488
CD177	-0.903088	5.67835	4.85278	0.0276016	0.333488
CFP	0.800778	5.55508	4.85103	0.0276296	0.333488
PDF	0.870931	5.27787	4.85039	0.0276399	0.333488
FAM107A	-0.809956	6.13985	4.85036	0.0276404	0.333488
C4BPB	-0.649332	6.34757	4.84773	0.0276826	0.33371
VN1R1	-0.813977	5.70053	4.84673	0.0276986	0.33371
SRSF1	0.833901	6.70041	4.84508	0.0277251	0.33371
TEAD3	0.895466	5.58484	4.84321	0.0277552	0.33371
KIAA2026	0.721137	5.73837	4.84221	0.0277712	0.33371
PCMTD1	0.700266	5.96718	4.84166	0.0277801	0.33371
PLA2G1B	0.836599	5.43841	4.84143	0.0277838	0.33371
OBP2A	-0.731727	5.74739	4.83988	0.0278089	0.333714
SPTSSA	0.769752	5.58217	4.83919	0.0278199	0.333714
SSR4	0.860789	7.27112	4.83788	0.0278412	0.333755
ITGB4	0.663071	6.44726	4.83259	0.0279266	0.334286
ANKRD17	0.698975	5.85341	4.8324	0.0279297	0.334286
MBNL3	-0.81422	5.85233	4.83181	0.0279392	0.334286
HAMP	-0.822362	5.47954	4.82657	0.0280244	0.334908
DDX60L	-0.822362	5.47954	4.8264	0.0280271	0.334908
SLC29A1	0.893999	5.56222	4.82461	0.0280561	0.335041
SPINK2	-0.666794	6.00123	4.82141	0.0281084	0.335451
LAMB2	0.651215	6.73915	4.81967	0.0281367	0.335574
FOXP1	0.653034	6.54028	4.81771	0.0281687	0.335623
TP53TG3B	-0.699734	6.00018	4.81617	0.0281939	0.335623
BORCS7	0.934319	5.17224	4.81612	0.0281947	0.335623
HJV	-0.847736	5.25716	4.81397	0.02823	0.335655
MRPS31	-0.657823	6.02463	4.81235	0.0282565	0.335655
RRAGA	0.676266	6.50786	4.81212	0.0282603	0.335655
NPAS1	-0.85167	5.66974	4.81053	0.0282863	0.335655
ABCB1	0.886443	5.72938	4.81041	0.0282882	0.335655
SOD1	0.72991	6.01924	4.80938	0.0283052	0.335655
IQGAP1	0.654411	6.49523	4.80662	0.0283505	0.335979
KASH5	-0.97171	5.20436	4.80357	0.0284009	0.336362
H6PD	0.739855	5.79261	4.80174	0.028431	0.336401
IAH1	0.720108	5.66652	4.80118	0.0284402	0.336401
OR51B2	-0.925273	5.32133	4.79582	0.0285289	0.337084
ZMYND19	-0.718878	5.8069	4.79521	0.028539	0.337084
ATXN2L	0.690563	6.30302	4.79442	0.0285521	0.337084
CAPN12	-1.1584	4.95564	4.78686	0.0286776	0.338352
PATE2	0.939097	5.44619	4.78506	0.0287077	0.338385
EPN1	0.685425	6.10459	4.78452	0.0287166	0.338385
CAV3	-0.839761	5.31772	4.78196	0.0287594	0.338675
NASP	0.648007	6.32587	4.78024	0.028788	0.338799
RHEX	-0.878338	5.28986	4.77842	0.0288186	0.338923
HNRNPH1	0.757282	7.34316	4.77597	0.0288595	0.338923
TAS2R19	-0.748168	5.73529	4.77562	0.0288654	0.338923
SPCS1	0.639087	6.59838	4.77443	0.0288854	0.338923
GDPD2	-1.08155	4.83458	4.7742	0.0288893	0.338923
TP53	0.78328	5.95665	4.77047	0.0289519	0.339445
NCAM1	-0.754888	5.69116	4.76639	0.0290207	0.340037
ZNF70	0.802045	5.52268	4.75974	0.0291329	0.34086
GKN2	-0.667957	5.97394	4.75967	0.0291342	0.34086
LAMB3	-0.812932	5.41146	4.75899	0.0291456	0.34086
CWH43	-0.812929	5.41146	4.75667	0.0291849	0.34097
OR4D11	-0.952367	5.21023	4.75628	0.0291916	0.34097
COL8A2	-0.745283	5.64911	4.75457	0.0292206	0.340976
EDNRB	-0.716946	6.57472	4.7541	0.0292286	0.340976
SH3BGRL3	0.857378	7.04719	4.75067	0.0292869	0.341001
MYO7B	-1.08355	5.23632	4.7497	0.0293035	0.341001
RGS21	-0.779266	5.53633	4.74912	0.0293133	0.341001
PRAME	-1.21774	4.96566	4.74847	0.0293243	0.341001
TMEM143	-0.852278	5.34416	4.74808	0.0293309	0.341001
NHS	-0.927962	5.23386	4.74754	0.0293403	0.341001
KLC4	-0.77113	5.62646	4.74522	0.0293798	0.341248
OR4N5	0.829478	5.40883	4.74303	0.0294173	0.341471
AHR	0.748279	6.30984	4.7418	0.0294383	0.34148
IFITM3	1.01615	8.66157	4.74077	0.0294559	0.34148
RPL39	0.892001	7.75806	4.73978	0.0294729	0.34148
LGALS8	0.769962	5.47738	4.73737	0.0295142	0.341746
GNE	-0.799989	5.42202	4.73543	0.0295475	0.341891
SRSF3	0.649066	6.83746	4.73451	0.0295633	0.341891
ENOPH1	0.77758	5.88871	4.73183	0.0296094	0.342212
RASGRF1	-0.816034	5.40052	4.72725	0.0296883	0.342912
KRT85	-0.853666	5.49736	4.72398	0.0297449	0.343031
AK6	0.754198	5.75991	4.72378	0.0297483	0.343031
ECI1	0.716859	5.73877	4.72182	0.0297822	0.343031
ZNF99	-0.982124	4.94417	4.72076	0.0298005	0.343031
H3C15	-0.765579	5.8696	4.72037	0.0298073	0.343031
PNMA8A	-0.949583	5.13362	4.71847	0.0298402	0.343031
NRIP1	-0.663856	6.06343	4.71831	0.029843	0.343031
RAB29	-0.730037	5.61458	4.71817	0.0298455	0.343031
COL14A1	0.901664	5.66182	4.7171	0.0298641	0.343033
SMIM1	-1.14339	4.87113	4.71376	0.0299221	0.343194
DCAF8	0.665393	6.38654	4.7132	0.0299319	0.343194
RYR2	1.13063	5.32311	4.71312	0.0299332	0.343194
PIK3C2A	0.655173	6.36943	4.71111	0.0299682	0.343339
RNF130	0.678775	5.9804	4.71028	0.0299827	0.343339
ACTR3B	-0.692887	6.097	4.70511	0.030073	0.344163
EIF3F	0.699431	6.76308	4.70256	0.0301177	0.344309
NDUFB3	0.682621	5.92341	4.70183	0.0301306	0.344309
PAN3	0.744535	5.83074	4.70123	0.0301411	0.344309
CDY2B	0.790351	5.50261	4.69908	0.0301788	0.344529
MCCC1	-0.897623	5.57814	4.6934	0.0302787	0.345459
MFAP1	0.712602	5.66223	4.68955	0.0303467	0.345697
PTMS	0.809452	7.36547	4.68938	0.0303495	0.345697
CERCAM	0.952274	5.29893	4.68713	0.0303894	0.345697
RASGRP3	0.733139	5.83444	4.68616	0.0304065	0.345697
APH1A	0.682521	5.87926	4.68607	0.0304081	0.345697
TCEAL4	0.699724	6.06956	4.68527	0.0304223	0.345697
RBSN	0.825464	5.87846	4.68337	0.0304559	0.345697
RUFY3	-0.819135	5.30684	4.68301	0.0304624	0.345697
RRAD	0.646494	6.33693	4.68279	0.0304662	0.345697
C5orf15	0.642341	6.28979	4.68159	0.0304876	0.34573
CRYZ	-0.849458	5.43622	4.67988	0.0305178	0.345862
ARL2BP	0.808078	5.84025	4.6777	0.0305566	0.346089
OR52D1	0.843751	5.34955	4.67668	0.0305749	0.346089
CXCL3	-0.689148	5.91779	4.67	0.0306938	0.347225
MUC8	-0.725505	5.9797	4.65667	0.0309332	0.349721
CD4	0.629552	6.48672	4.65387	0.0309836	0.349778
RGL2	0.640935	6.16286	4.65313	0.0309969	0.349778
IQCN	-0.663769	5.99129	4.65311	0.0309973	0.349778
TMEM176B	0.643209	6.11943	4.65223	0.0310131	0.349778
ZNF557	-0.7333	6.07677	4.64839	0.0310826	0.35035
SLC6A18	-0.918648	6.18301	4.64673	0.0311127	0.350477
PDIA6	0.720102	6.7405	4.64435	0.0311559	0.350753
BRWD3	0.673994	5.90143	4.64189	0.0312006	0.350842
RFPL3	-0.68922	6.10733	4.63991	0.0312367	0.350842
MITF	0.812239	5.31597	4.63946	0.0312449	0.350842
CGA	-0.74224	5.54274	4.63904	0.0312525	0.350842
ADAM20	-1.03975	5.02343	4.63875	0.0312577	0.350842
OR13C9	0.842034	5.27785	4.6376	0.0312786	0.350865
SLC12A7	0.771177	5.82749	4.63161	0.0313882	0.35147
ZNF428	0.660349	5.96262	4.62994	0.0314186	0.35147
SMPD4	0.66823	5.94138	4.62973	0.0314224	0.35147
POLR2J	0.705588	5.77069	4.62953	0.0314261	0.35147
FAP	0.884274	5.27318	4.62951	0.0314266	0.35147
AKR1B1	0.718309	5.83399	4.62333	0.0315399	0.352526
HESX1	-0.924343	5.12003	4.61754	0.0316465	0.353285
NRL	-0.709089	5.71248	4.61748	0.0316478	0.353285
TRPC1	0.783185	5.43255	4.6162	0.0316713	0.353285
RYR3	-1.12789	4.88599	4.61488	0.0316958	0.353285
CASP4	0.633955	6.40568	4.61431	0.0317063	0.353285
PPFIA2	-0.692174	5.81519	4.6135	0.0317213	0.353285
C8orf37	-0.896279	5.10337	4.61235	0.0317425	0.35331
SPACA5	-0.988801	5.15713	4.60701	0.0318416	0.354202
ATF6	-0.723571	6.03637	4.6044	0.0318899	0.354529
GALNT8	-1.00009	4.99595	4.60136	0.0319466	0.354947
C1orf43	0.654202	6.23499	4.59773	0.0320144	0.355378
TSSK3	-0.963456	5.06336	4.59623	0.0320424	0.355378
DAB2	0.715972	5.75489	4.59599	0.0320468	0.355378
PAXX	0.724437	5.91473	4.59511	0.0320632	0.355378
RHPN2	-0.654224	6.11107	4.59373	0.032089	0.355378
MAP9	-0.729496	5.86602	4.59317	0.0320995	0.355378
IL12B	-0.702062	5.93465	4.59	0.032159	0.355625
TSPAN13	-0.676682	6.63697	4.58995	0.0321599	0.355625
RSRP1	0.704531	6.10792	4.58725	0.0322107	0.35591
MRPS11	-0.687174	5.95601	4.58655	0.0322238	0.35591
C2orf15	-0.869102	5.65838	4.58247	0.0323007	0.356207
ENC1	0.749253	5.74831	4.58227	0.0323044	0.356207
IGFBP2	0.688523	5.97709	4.58153	0.0323184	0.356207
OR2J1	-0.67756	5.88948	4.58053	0.0323373	0.356207
KMO	-1.00349	5.10489	4.57857	0.0323743	0.356207
ZNF774	0.83951	5.2881	4.57807	0.0323836	0.356207
TMEM101	-0.847655	5.43552	4.57804	0.0323842	0.356207
TTLL2	-0.739771	5.59251	4.57676	0.0324083	0.356263
RPL35	0.929877	7.64491	4.57527	0.0324367	0.356278
TEAD2	0.655289	6.19942	4.57468	0.0324479	0.356278
ARMCX4	-0.686919	5.93504	4.57186	0.0325013	0.356655
SLC44A2	0.631937	6.78561	4.56447	0.0326417	0.357853
KCNE4	-0.741717	5.58302	4.5641	0.0326488	0.357853
MLF1	-0.979675	5.04873	4.56067	0.0327143	0.358052
KIAA0586	-1.14	5.01657	4.56048	0.032718	0.358052
SMAD3	-0.676252	6.10667	4.5593	0.0327404	0.358052
TGFBR3	0.641465	6.43417	4.55913	0.0327437	0.358052
GRK2	0.660748	6.11347	4.55539	0.0328153	0.358626
NEDD9	0.760065	6.05345	4.55296	0.0328619	0.358879
EDC3	0.63882	6.34005	4.54955	0.0329274	0.358879
LETMD1	0.769368	5.91047	4.54912	0.0329357	0.358879
RPS29	1.07524	8.84338	4.54868	0.0329442	0.358879
RBM10	0.961287	5.26762	4.54795	0.0329582	0.358879
MBNL1	0.704224	5.9206	4.54776	0.0329619	0.358879
ELOB	0.720738	6.46297	4.54718	0.032973	0.358879
CD244	-0.775816	5.76179	4.54559	0.0330036	0.359003
SPDYE16	0.680072	7.21523	4.54424	0.0330296	0.359077
CGN	-0.827911	5.6586	4.54274	0.0330586	0.359158
PUS7L	-0.716151	5.60637	4.54114	0.0330896	0.359158
MOGAT3	-0.724562	5.74344	4.54087	0.0330947	0.359158
UBL3	0.694128	5.94883	4.53957	0.0331199	0.359222
MSL1	-0.648281	6.1266	4.53841	0.0331424	0.359257
DLG3	-1.07906	4.90814	4.53403	0.0332273	0.359897
SENP1	-0.637592	6.28891	4.53338	0.03324	0.359897
HIF1A	0.642623	6.52304	4.5257	0.0333894	0.361306
EHMT1	0.635315	6.31767	4.52449	0.033413	0.361352
HEATR1	0.748975	5.59556	4.5195	0.0335107	0.362198
HNRNPA2B1	0.81578	8.4047	4.51653	0.0335689	0.362611
HERPUD2	-0.726219	5.67509	4.51483	0.0336022	0.362611
TMEM30A	0.815282	7.97385	4.51409	0.0336167	0.362611
FAM162B	-0.825949	5.29584	4.5136	0.0336265	0.362611
SCARB2	0.650791	6.27347	4.51172	0.0336634	0.3628
EBLN2	-0.861352	5.31599	4.5087	0.0337229	0.363077
SQSTM1	0.671313	6.94433	4.50625	0.0337712	0.363077
ZNF793	-0.792338	5.33973	4.50605	0.0337751	0.363077
CPLX4	-0.73037	5.57518	4.5035	0.0338256	0.363077
MSGN1	-0.683863	6.10433	4.50212	0.0338528	0.363077
DOK3	-0.638793	6.196	4.50207	0.0338539	0.363077
KLF9	0.686969	5.87197	4.50183	0.0338586	0.363077
FBXO17	0.718809	5.67451	4.49872	0.0339203	0.363077
HSPE1	0.63579	6.7496	4.49803	0.0339339	0.363077
EVPL	-1.01438	4.96264	4.49733	0.0339478	0.363077
GALNT1	0.697209	5.91288	4.49732	0.0339481	0.363077
TEX29	0.810989	5.28807	4.49693	0.0339557	0.363077
PRR36	-0.644963	5.99813	4.49559	0.0339824	0.363077
MPP5	-0.664623	5.94293	4.49391	0.0340158	0.363077
COMMD9	-0.855715	5.84463	4.49224	0.034049	0.363077
ENPP4	0.732683	5.80307	4.49088	0.034076	0.363077
SH3BP5	0.754878	6.5846	4.49082	0.0340773	0.363077
PDGFRB	0.645225	6.54701	4.48968	0.0341001	0.363077
DCHS1	0.618746	6.56507	4.48957	0.0341023	0.363077
RPA1	0.641873	5.99335	4.48801	0.0341334	0.363077
RAB2A	0.684431	6.54207	4.48766	0.0341403	0.363077
CTRL	-1.23197	4.64045	4.48723	0.0341489	0.363077
M1AP	-0.867458	5.23294	4.48683	0.034157	0.363077
KRTAP19-2	-1.23197	4.64045	4.48669	0.0341597	0.363077
NAA38	0.856085	5.52439	4.48454	0.0342028	0.363077
PFDN5	0.629277	6.614	4.48436	0.0342063	0.363077
GLOD5	-0.675238	6.24911	4.48398	0.034214	0.363077
ZNF138	-0.659056	5.99778	4.47899	0.034314	0.363545
MFAP4	1.12521	8.06109	4.47899	0.0343141	0.363545
PIFO	-0.885523	5.64218	4.47887	0.0343165	0.363545
TPGS2	-0.647743	6.06343	4.47771	0.0343398	0.363548
MAP2K2	0.628446	6.09635	4.47691	0.0343558	0.363548
CBX3	0.632293	6.26986	4.47314	0.0344317	0.364146
NOP53	0.65082	7.25331	4.47165	0.0344617	0.364256
RHBG	-0.777075	5.37708	4.4689	0.0345173	0.364638
ANAPC15	-0.81236	5.30223	4.46129	0.0346712	0.365382
BHMT2	0.793992	5.32139	4.46124	0.0346723	0.365382
SLC25A20	-0.676347	5.81565	4.46124	0.0346724	0.365382
MUCL3	-0.828825	5.67081	4.46122	0.0346726	0.365382
CRABP2	-0.64815	6.77145	4.45932	0.0347113	0.365382
C16orf82	-0.758706	5.95733	4.45807	0.0347368	0.365382
WRNIP1	0.752239	5.73452	4.45777	0.0347429	0.365382
TMEM219	0.625184	6.24642	4.4577	0.0347443	0.365382
SLC51A	0.916713	4.98953	4.45498	0.0347996	0.365758
FAM228A	-0.953943	5.17215	4.45283	0.0348435	0.366013
H2AZ2	0.681984	6.05532	4.44997	0.0349018	0.366419
KCNN3	0.744113	6.06201	4.44714	0.0349597	0.366821
KLHL3	0.777429	5.43325	4.44303	0.0350441	0.3675
NEURL1B	0.672085	6.251	4.44164	0.0350726	0.367501
RAB2B	-0.764426	5.61003	4.44094	0.035087	0.367501
NPFF	-0.683248	6.10005	4.43888	0.0351294	0.367501
MARCHF8	-0.679803	5.87169	4.43824	0.0351425	0.367501
NCLN	-0.623644	6.14556	4.43824	0.0351425	0.367501
C19orf25	-0.714644	5.71609	4.43609	0.0351868	0.367661
RASA2	-0.798247	5.4657	4.43558	0.0351972	0.367661
TMEM33	-0.644484	6.40171	4.43386	0.0352327	0.367827
CEACAM18	-0.638739	6.39186	4.43212	0.0352686	0.367996
ERRFI1	-0.644897	6.09875	4.42985	0.0353157	0.368122
ARFGEF1	0.719041	5.72619	4.42897	0.0353338	0.368122
CLLU1-AS1	-1.16241	4.43236	4.42868	0.0353399	0.368122
TRIM72	-0.658483	5.92961	4.42607	0.035394	0.368354
MBL2	-0.861591	5.17562	4.42567	0.0354022	0.368354
RSAD2	-0.776161	5.53739	4.42475	0.0354213	0.368354
F3	-0.799098	5.63016	4.41981	0.0355239	0.36859
PAICS	-0.813721	5.75084	4.4186	0.0355492	0.36859
SLC38A2	0.630368	6.56624	4.41859	0.0355494	0.36859
LSM14A	0.685708	6.06853	4.41838	0.0355537	0.36859
AK2	0.620507	6.35541	4.41818	0.0355579	0.36859
POLR2E	0.650911	6.72938	4.41796	0.0355624	0.36859
DZIP3	-0.847752	5.24098	4.41435	0.0356378	0.369166
ACIN1	0.757072	5.58764	4.41171	0.035693	0.369534
NBEAL2	-0.62398	6.38958	4.40449	0.0358444	0.370554
RAB11FIP1	-0.636434	6.16873	4.40392	0.0358563	0.370554
PCBP2	0.643432	6.68477	4.40344	0.0358666	0.370554
SURF2	0.70336	5.75032	4.40323	0.0358709	0.370554
TFE3	0.833944	5.41466	4.40221	0.0358924	0.37057
BUD31	-0.762912	5.56997	4.39943	0.035951	0.37097
STEAP4	-0.698185	5.78471	4.39837	0.0359732	0.370995
NMUR1	-0.697571	5.8186	4.39539	0.0360363	0.371216
IFI6	0.756152	6.80343	4.39409	0.0360637	0.371216
NMT2	-0.862174	5.14119	4.39295	0.0360878	0.371216
ZNF2	-0.946071	5.22808	4.39277	0.0360916	0.371216
EVX1	0.787193	5.59782	4.39266	0.036094	0.371216
ZNF595	-0.767406	5.55642	4.3913	0.0361227	0.371306
SSX2IP	-0.799152	5.34424	4.38931	0.0361649	0.371357
OR8B12	-0.837311	5.26756	4.38896	0.0361724	0.371357
SCARB1	0.753613	5.54104	4.38775	0.036198	0.371357
CST5	-0.759058	5.41274	4.38693	0.0362155	0.371357
CYP17A1	-0.726309	5.5616	4.38638	0.0362271	0.371357
LRRC70	0.741817	5.54398	4.3852	0.0362523	0.371409
MEFV	-0.774436	5.40762	4.38341	0.0362903	0.371409
MED21	-0.630441	6.00892	4.38106	0.0363405	0.371409
PRPF19	0.86162	5.82274	4.38105	0.0363405	0.371409
OR4E1	-0.782447	5.45663	4.38037	0.0363552	0.371409
CD44	0.660649	7.39703	4.37899	0.0363846	0.371409
OR9K2	-0.786692	5.38225	4.37877	0.0363893	0.371409
LAMP5	-0.892109	5.40035	4.37868	0.0363912	0.371409
RDH14	-0.80785	5.69644	4.3775	0.0364164	0.371464
NOXA1	-0.775317	5.66593	4.37419	0.0364871	0.371792
HECW1	-0.736342	5.53873	4.37413	0.0364885	0.371792
C1orf162	-0.783289	5.81369	4.37176	0.0365393	0.371959
LRIG3	0.66728	5.82521	4.37151	0.0365446	0.371959
NFATC2	0.659496	6.35194	4.36741	0.0366327	0.372609
CBLB	0.83124	5.32685	4.36668	0.0366484	0.372609
KLHL2	-0.661428	5.90114	4.36498	0.036685	0.372672
ARPC5L	0.789103	5.87585	4.36415	0.0367027	0.372672
CCDC22	-0.745772	5.50482	4.36302	0.0367271	0.372672
DNAJB4	0.837164	5.62209	4.36094	0.0367721	0.372672
APOBEC3B	-0.761216	5.52875	4.36019	0.0367882	0.372672
C5orf51	-0.754682	6.03085	4.36016	0.0367888	0.372672
PSPC1	0.639819	6.13217	4.35991	0.0367943	0.372672
USP33	0.686319	5.72144	4.35586	0.0368818	0.373356
TDRD3	-0.830219	5.48369	4.35083	0.0369908	0.374257
FOXP2	-0.837035	5.23524	4.34967	0.0370161	0.374309
VSTM2L	0.80818	5.42212	4.34679	0.0370788	0.374741
VSTM5	-0.806454	5.38068	4.34175	0.0371888	0.375649
GLTPD2	-0.883669	5.30926	4.33874	0.0372545	0.376099
TRAPPC4	0.659464	5.91967	4.33787	0.0372736	0.376099
RFPL2	0.903346	5.03705	4.33676	0.0372979	0.376141
PFN4	-0.94638	4.92403	4.3354	0.0373277	0.37615
FBLN5	-0.660146	6.84766	4.33431	0.0373516	0.37615
FIS1	0.687937	5.6483	4.33376	0.0373637	0.37615
MLN	-0.922153	4.93117	4.33246	0.0373921	0.37615
MACF1	0.817932	7.43798	4.33212	0.0373995	0.37615
GNB2	0.611864	6.74053	4.32788	0.0374929	0.376603
TMEM229A	-0.883463	5.39525	4.32759	0.0374994	0.376603
H4C5	0.649661	6.12325	4.32555	0.0375443	0.376603
PLXNA2	0.636179	6.32509	4.32538	0.0375481	0.376603
EPHX4	-1.06502	4.89931	4.32495	0.0375576	0.376603
MIOX	-0.94219	4.87388	4.32233	0.0376154	0.376603
RAP1B	0.614281	6.76107	4.32152	0.0376334	0.376603
FOXJ3	0.702258	5.84514	4.32131	0.0376379	0.376603
SPRR2F	-0.633857	6.40184	4.32096	0.0376456	0.376603
TCL1B	-0.80952	5.51176	4.32094	0.0376462	0.376603
TRIM23	-0.955463	5.65605	4.31879	0.0376938	0.376878
VPS35L	0.708137	5.81181	4.31413	0.0377971	0.377409
GFER	-0.718585	5.52951	4.31291	0.0378241	0.377409
DYNC1H1	0.657912	6.79664	4.31288	0.0378249	0.377409
ZNF160	0.632021	6.24309	4.31261	0.037831	0.377409
EHMT2	0.841996	5.24921	4.31184	0.037848	0.377409
SOHLH1	-0.856872	5.19391	4.31079	0.0378713	0.37743
PDPK1	-0.62083	6.2649	4.3097	0.0378955	0.37743
SCN4A	-0.856875	5.19391	4.30902	0.0379107	0.37743
SLC39A2	-0.766642	5.4475	4.30753	0.037944	0.377447
STXBP6	-0.901532	5.31928	4.30714	0.0379528	0.377447
KLHDC2	0.796444	5.68941	4.30567	0.0379854	0.377505
NEURL2	-1.06301	4.60104	4.30506	0.0379991	0.377505
MBOAT1	-0.903982	4.98629	4.30024	0.0381071	0.378289
DNAJB8	-1.11942	4.69409	4.29973	0.0381185	0.378289
SART1	0.8371	5.37226	4.29834	0.0381496	0.378396
CCSER1	0.847273	5.20142	4.29532	0.0382174	0.378686
DOCK5	0.746857	5.42629	4.29523	0.0382194	0.378686
RSPO3	-0.833882	5.36376	4.29289	0.038272	0.379006
KCNQ1	-0.820203	5.48809	4.29169	0.0382991	0.379074
TRAP1	0.807497	5.68253	4.28945	0.0383495	0.379372
LAP3	0.603505	6.51773	4.28776	0.0383878	0.379379
CCDC179	-0.652508	6.00158	4.28641	0.0384182	0.379379
SRSF9	0.610637	6.42876	4.28592	0.0384292	0.379379
CXADR	-0.705183	5.99713	4.28492	0.038452	0.379379
RNASEH2C	0.674868	5.96937	4.28475	0.0384558	0.379379
SEC16A	0.663388	6.1692	4.2835	0.038484	0.379379
PSME2	0.670017	6.77525	4.28229	0.0385115	0.379379
NCF1	-0.698551	5.75247	4.28152	0.0385289	0.379379
GTF3C4	0.846526	5.14036	4.28134	0.038533	0.379379
FAM114A2	-0.610444	6.24257	4.27954	0.0385737	0.379543
TRMT61A	-0.699755	5.65786	4.27881	0.0385903	0.379543
ULBP1	0.716048	5.66698	4.27685	0.0386349	0.379582
UBE2E2	0.843824	5.15157	4.27685	0.038635	0.379582
CIAPIN1	0.675155	5.82181	4.27441	0.0386903	0.379592
ACAP2	0.878295	5.64788	4.2737	0.0387065	0.379592
COA7	-0.876219	5.09178	4.27356	0.0387097	0.379592
CYB561	0.62895	6.13523	4.27252	0.0387335	0.379592
THRSP	-1.06971	5.10722	4.27227	0.0387391	0.379592
SAMD1	0.695772	5.59924	4.27026	0.0387849	0.379592
MAP2K3	0.70681	5.97143	4.26966	0.0387987	0.379592
ANXA6	0.627485	6.18458	4.26963	0.0387995	0.379592
RBM7	0.67765	5.6743	4.26672	0.0388659	0.379592
MBD2	0.662812	6.04561	4.26667	0.0388671	0.379592
IRAG1	0.67765	5.6743	4.26652	0.0388704	0.379592
LY6G5B	0.660709	5.94454	4.26566	0.0388902	0.379592
PUS10	0.757365	5.422	4.26522	0.0389002	0.379592
CEACAM1	0.887374	6.94821	4.26328	0.0389447	0.379722
LALBA	-0.807303	5.39541	4.26274	0.038957	0.379722
PAGE3	-0.684738	5.63752	4.26122	0.038992	0.379722
LHX8	-0.974012	4.82042	4.26109	0.0389948	0.379722
PSMA4	0.612065	6.32474	4.25641	0.0391024	0.380491
AKNAD1	-0.977553	4.87244	4.25589	0.0391145	0.380491
ZNF391	0.673512	5.78188	4.25426	0.039152	0.380657
ITGA3	-0.606225	6.51537	4.25319	0.0391766	0.380698
LRRFIP1	0.640799	6.57769	4.24988	0.039253	0.380752
FLT4	0.645259	6.23533	4.24915	0.0392699	0.380752
TNRC6C	0.705698	5.8308	4.24618	0.0393387	0.380752
DMAC2L	-0.829346	5.51276	4.24589	0.0393454	0.380752
DOCK9	0.716095	6.46049	4.24577	0.0393482	0.380752
HLA-DRA	0.954569	8.42479	4.24573	0.0393492	0.380752
BIRC2	0.767952	5.4864	4.24516	0.0393623	0.380752
RRP36	0.80989	5.25964	4.24478	0.0393712	0.380752
UXT	0.767951	5.4864	4.2447	0.0393729	0.380752
CST3	0.776884	7.68703	4.24356	0.0393995	0.380752
LEF1	-0.723264	5.59803	4.24289	0.0394151	0.380752
OR5B17	-0.769409	5.5739	4.24087	0.0394621	0.380752
RSPO4	-0.634895	6.11712	4.24017	0.0394783	0.380752
H3C12	-0.905368	5.09064	4.23955	0.0394927	0.380752
PIGC	-0.77674	5.84296	4.23946	0.0394947	0.380752
CSAG3	-0.694767	5.60647	4.23831	0.0395215	0.380752
SGMS1	-0.73214	5.66522	4.23722	0.0395468	0.380752
OTOP3	-0.828689	5.53569	4.23712	0.0395491	0.380752
TMEM86A	-0.732143	5.66522	4.23582	0.0395794	0.380847
SH3RF1	-0.684369	5.66314	4.23321	0.0396404	0.381141
ACTG2	1.09973	6.15129	4.23277	0.0396507	0.381141
PKM	0.619419	6.28877	4.23068	0.0396995	0.381413
LYG2	-1.01905	4.94424	4.22918	0.0397346	0.381554
ISL1	-0.674988	5.73787	4.223	0.0398796	0.382671
CHRNA2	0.805302	5.22387	4.22147	0.0399156	0.382671
YARS1	-0.606927	6.2481	4.22105	0.0399255	0.382671
MSANTD4	0.712297	5.74678	4.22074	0.0399328	0.382671
RPP25L	-0.790795	5.27541	4.21959	0.0399599	0.382734
PPP1R21	0.740363	5.44671	4.21815	0.0399937	0.382778
AMY2B	-0.60984	6.14573	4.21765	0.0400054	0.382778
KRTAP17-1	-0.752208	5.67868	4.21374	0.0400978	0.383465
FABP7	-0.756834	5.36667	4.20969	0.0401936	0.384184
CTNND2	-0.622602	6.14546	4.20311	0.0403498	0.38548
MTCH1	0.611643	6.34373	4.20003	0.0404234	0.385912
PROKR2	-0.648178	6.1321	4.19927	0.0404413	0.385912
C16orf54	-0.927164	4.97941	4.19852	0.0404594	0.385912
SERPINB6	0.601058	6.527	4.19775	0.0404777	0.385912
FGG	-0.781413	5.50837	4.19599	0.0405196	0.385939
RACGAP1	-0.811746	5.2362	4.19469	0.0405507	0.385939
MAOA	-0.633061	6.14169	4.19433	0.0405594	0.385939
POU3F4	-0.68714	5.6636	4.19417	0.0405632	0.385939
BLID	-0.70266	5.90355	4.19101	0.0406388	0.386345
H4C9	-0.636353	6.20097	4.19066	0.0406472	0.386345
CTNNA3	0.902346	5.22003	4.18875	0.0406932	0.386585
SIRT2	0.65123	5.93371	4.18502	0.0407827	0.386788
PARK7	0.636841	6.27334	4.18342	0.0408213	0.386788
KCNC4	0.720233	5.53521	4.18326	0.040825	0.386788
UNCX	-0.852361	5.65705	4.1821	0.0408531	0.386788
FCER1A	-0.68179	5.77668	4.18186	0.0408589	0.386788
TMCO4	0.629415	5.96133	4.18165	0.0408638	0.386788
HSF1	0.764799	5.33132	4.18092	0.0408814	0.386788
ZNF10	0.737894	5.42122	4.17987	0.0409067	0.386788
TCEAL6	-0.742974	5.40334	4.17983	0.0409078	0.386788
FCGR2B	-0.657225	5.82762	4.17926	0.0409217	0.386788
MMP25	-0.744386	5.56902	4.17339	0.0410635	0.387933
LTK	-0.750827	5.43831	4.16973	0.0411524	0.388313
VBP1	1.20049	4.61426	4.16961	0.0411554	0.388313
ZNF687	0.942957	5.19853	4.16916	0.0411661	0.388313
MLKL	-0.808371	5.319	4.1667	0.0412259	0.388681
PBDC1	0.760126	5.79151	4.16395	0.041293	0.389116
SKP1	0.618982	6.92998	4.16265	0.0413247	0.389116
KCNG1	-0.741774	5.77416	4.16225	0.0413346	0.389116
MED7	-0.89321	5.10222	4.15893	0.0414155	0.389496
TPCN1	0.672161	5.68269	4.15816	0.0414343	0.389496
KPTN	-0.659543	5.72992	4.15803	0.0414375	0.389496
SPRY2	0.792667	5.2936	4.15502	0.0415112	0.389992
MSN	0.782837	7.61115	4.15068	0.0416178	0.390548
H3C13	0.674288	5.71181	4.15059	0.0416201	0.390548
RPL14	0.85548	7.70174	4.15006	0.0416331	0.390548
TEF	-0.660806	6.00862	4.14879	0.0416643	0.39061
TRAF6	-0.822007	5.52158	4.14809	0.0416815	0.39061
CCDC184	-0.747503	5.57399	4.14617	0.0417288	0.390705
SLC46A3	0.939659	5.68411	4.14448	0.0417705	0.390705
TMEM183A	0.632488	6.29715	4.144	0.0417823	0.390705
NT5C1B	-1.05566	4.84377	4.14349	0.0417949	0.390705
[truncated: 16,680 more rows]

## Sheet: CD31+DEGs (acinar vs normal)
Supplementary Table S4
CD31+ DEGs (acinar vs normal)
	logFC	logCPM	LR	PValue	FDR
SCGB3A2	3.33616	8.61088	41.7665	1.02853e-10	1.92098e-06
PLAT	3.24982	7.22419	39.3519	3.53905e-10	3.30494e-06
IGHG1	2.94999	8.39622	34.3197	4.67619e-09	2.54456e-05
IGHG2	3.00542	8.13755	33.2899	7.93929e-09	2.54456e-05
COL3A1	2.25905	6.4804	33.2332	8.17442e-09	2.54456e-05
IGHG4	3.14776	8.69271	30.0466	4.21791e-08	0.00011254
C7	2.92548	7.96389	27.5952	1.49551e-07	0.000297072
IGHG3	2.85219	8.25409	27.476	1.59058e-07	0.000297072
PIGR	2.50712	8.39517	26.2445	3.00818e-07	0.000468198
PLVAP	2.78495	7.18907	25.5154	4.38859e-07	0.000630506
IGFBP5	1.81216	6.74518	24.8386	6.23369e-07	0.000831618
TPSAB1	2.62469	7.42905	23.8722	1.02949e-06	0.00128185
ACKR1	3.14525	7.96473	23.3523	1.34881e-06	0.00157448
IGFBP7	2.92282	9.31445	22.8229	1.77636e-06	0.0019516
CLU	2.11398	7.66065	21.2072	4.12207e-06	0.00405199
HSPG2	2.16287	7.40604	21.0497	4.4752e-06	0.00417917
IGKC	3.17318	9.17099	20.6553	5.49834e-06	0.00466784
LTBP2	1.63406	6.93096	20.032	7.61551e-06	0.00618412
MMP2	1.71274	6.82783	19.1389	1.2154e-05	0.00830398
MGP	2.27242	8.59506	19.0932	1.24491e-05	0.00830398
ACTA2	2.46257	8.05768	18.9367	1.35131e-05	0.00845343
SELE	2.55048	7.16892	18.822	1.43505e-05	0.00845695
MALL	1.75647	7.0066	18.2883	1.89869e-05	0.010746
UGCG	1.83654	6.66442	18.0594	2.14123e-05	0.0112528
ARPC1B	1.53852	6.73176	17.9827	2.22924e-05	0.0112528
ADAMTS9	2.44284	7.1461	17.9217	2.30182e-05	0.0113134
FSCN1	1.41057	6.33208	17.7144	2.5668e-05	0.0122923
TNFRSF19	1.44628	5.9492	17.0176	3.70347e-05	0.0172597
MUC1	1.48475	6.78852	16.9743	3.78887e-05	0.0172597
LYZ	2.27877	8.61668	16.6608	4.46962e-05	0.0195985
CCL14	2.0649	7.64179	16.4149	5.08835e-05	0.0215989
SUPT7L	1.66076	7.24363	16.3189	5.35284e-05	0.0222167
CPA3	1.54659	6.11502	15.9017	6.67177e-05	0.0270889
PRSS23	1.72959	6.86953	15.7465	7.24214e-05	0.028779
WFDC2	1.34788	6.30868	15.4238	8.59002e-05	0.031458
DNAJB6	1.31229	6.58186	15.3793	8.79459e-05	0.0315878
NT5DC2	1.37853	5.96399	15.3399	8.97986e-05	0.0316447
ACTN1	1.38802	6.14834	15.2321	9.50753e-05	0.0323521
COL4A1	1.84974	7.59544	15.2282	9.52704e-05	0.0323521
VWF	2.74075	9.20173	15.1748	9.80005e-05	0.0326849
EEF2K	1.73305	5.79564	15.109	0.000101477	0.0332507
PLK2	1.39881	6.3783	15.0388	0.000105321	0.0339151
NME2	1.39839	6.69935	14.9883	0.000108178	0.0342449
GLS	1.33709	6.45761	14.9537	0.00011018	0.0342971
RPS2	1.74937	7.97181	14.836	0.000117278	0.0359081
SH3TC1	1.32343	5.92716	14.7928	0.000119992	0.0360215
FANCI	1.39481	5.7451	14.7692	0.000121505	0.0360215
SEC11C	1.44152	5.76107	14.6177	0.000131675	0.0378352
GOLM1	1.50376	5.45271	14.58	0.000134332	0.0380139
TNFRSF10A	1.50823	5.64158	14.5123	0.000139249	0.0388173
RPL17	1.9137	8.33397	14.3346	0.000153024	0.0414208
PRKCH	1.43987	6.6238	14.2296	0.000161804	0.0429498
SNHG32	1.31668	5.98048	14.2126	0.000163272	0.0429498
HSPB1	1.40725	7.02224	14.1598	0.000167922	0.0435595
M6PR	1.27632	5.97565	13.7584	0.000207885	0.0492955
AGER	-3.12101	7.29201	33.3634	7.64478e-09	2.54456e-05
BMPR1B	-3.0748	4.99555	28.4054	9.8392e-08	0.000229708
CDK15	-2.73608	5.05234	26.7618	2.30143e-07	0.000390762
TMEM100	-1.98587	6.50163	21.6762	3.22774e-06	0.00334914
SFTPC	-3.11828	10.7999	20.9066	4.82238e-06	0.00428893
GIMAP2	-1.53259	6.444	19.8043	8.57886e-06	0.0064683
SLC6A4	-2.24369	6.90276	19.7867	8.6581e-06	0.0064683
SEMA3G	-1.78418	5.74458	19.2795	1.12913e-05	0.00811108
CNTN1	-2.22967	4.99719	18.9275	1.35783e-05	0.00845343
C11orf97	-2.07899	5.09009	18.8036	1.44896e-05	0.00845695
ICA1L	-1.79051	5.46454	18.0362	2.16746e-05	0.0112528
ATP6V0A4	-1.49594	6.12868	18.0038	2.20465e-05	0.0112528
SLC39A8	-1.73601	6.37955	16.6428	4.51216e-05	0.0195985
ZNF575	-1.37422	6.13463	15.6534	7.60772e-05	0.029602
SLITRK4	-2.40195	4.60123	15.5388	8.08311e-05	0.0308099
TBCC	-1.51339	5.75274	15.4867	8.30868e-05	0.0310362
TNP2	-2.21123	4.6763	14.7222	0.00012457	0.0363531
NAALADL2	-1.446	5.55244	14.3795	0.000149423	0.0410408
LRRC52	-1.73921	5.07489	14.129	0.000170693	0.0436717
CKMT2	-1.33894	5.84193	14.1023	0.000173133	0.0436975
LYRM1	-1.44396	5.61726	13.9268	0.000190074	0.0473335
FERMT1	-1.97458	4.88044	13.8977	0.000193039	0.0474394
AP1G2	-1.59899	5.26167	13.7752	0.000206043	0.0492955
OR2L13	-2.37494	4.58272	13.7528	0.00020851	0.0492955
SMIM34A	-1.51147	5.35803	13.7122	0.000213072	0.0497442
GAS2L1	-1.30935	5.86504	13.6352	0.00022199	0.0509428
ELN	1.78407	7.18308	13.6211	0.000223661	0.0509428
SERPINB7	-1.54872	5.34936	13.5833	0.00022821	0.0513528
ACIN1	1.26912	5.91428	13.5318	0.000234561	0.0516796
FBLN1	1.78563	7.10148	13.5267	0.000235197	0.0516796
NDRG1	1.68026	7.39079	13.3908	0.000252864	0.054372
NBL1	1.4785	7.09053	13.3646	0.000256416	0.054372
KMT2E	1.21551	6.42423	13.359	0.000257182	0.054372
SFTPA2	-2.14034	9.28651	13.3451	0.000259095	0.054372
FAU	1.51082	7.76553	13.2786	0.000268451	0.0557096
BCAS4	1.41617	5.53184	13.2569	0.000271581	0.0557397
LYVE1	1.40989	6.24438	13.2165	0.0002775	0.0563356
HSPA1B	1.88785	7.0526	13.1818	0.000282684	0.0567709
GDF15	1.44337	6.52304	13.103	0.000294831	0.0585803
PLSCR4	1.36685	5.62397	13.0796	0.000298533	0.0586916
RPS23	1.98904	8.52214	13.0497	0.000303341	0.0590156
RPS24	1.53415	7.33662	13.0123	0.000309444	0.0595824
COL6A1	1.3239	7.12157	12.9552	0.000319028	0.0608009
SFTPA1	-2.09907	8.49186	12.8725	0.000333438	0.0622404
MEOX2	-1.54932	5.26525	12.8622	0.00033529	0.0622404
NAA50	-1.18934	6.12274	12.855	0.000336579	0.0622404
SSBP4	1.1964	6.09184	12.8271	0.000341638	0.0624578
DUSP28	-1.64088	5.19594	12.8118	0.000344442	0.0624578
IGHM	2.38475	7.05835	12.7849	0.000349431	0.0627532
KCNQ4	-1.23516	5.97191	12.6974	0.000366164	0.0651319
POSTN	1.30124	6.55909	12.679	0.000369781	0.0651546
COL7A1	-1.92871	4.78962	12.6595	0.000373669	0.0652244
COL4A2	1.59869	7.25751	12.599	0.000385952	0.0662762
MOGAT3	-1.41438	5.55966	12.585	0.000388858	0.0662762
DMP1	-1.53276	5.2179	12.5779	0.00039034	0.0662762
MAD2L1BP	1.22225	6.00649	12.5517	0.000395839	0.0666043
NREP	1.48664	5.92587	12.5088	0.000405048	0.0675453
NPM1	1.34231	7.15126	12.4091	0.000427255	0.0706181
TCEAL9	1.38188	5.6007	12.3834	0.000433163	0.0709665
OLIG2	-1.41243	5.40161	12.3624	0.000438078	0.0711476
MXRA8	1.32435	5.90241	12.3008	0.000452766	0.0724456
NOTCH3	1.23667	6.57512	12.2677	0.000460876	0.0724456
TRAP1	1.37105	6.04925	12.2542	0.000464202	0.0724456
C12orf75	-2.25903	4.41301	12.2513	0.000464927	0.0724456
TCEAL6	-1.51644	5.20693	12.2367	0.000468575	0.0724456
CYYR1	1.64329	5.91305	12.2308	0.000470062	0.0724456
RPS21	1.70056	8.08057	12.2129	0.000474613	0.0724456
ADCY7	1.21073	5.90135	12.2026	0.000477229	0.0724456
SFRP4	1.37856	5.45716	12.1656	0.000486788	0.0724456
SOX18	1.48298	6.62142	12.1616	0.000487839	0.0724456
EIF2S2	1.18871	6.00736	12.1535	0.000489951	0.0724456
RPS4Y1	1.23978	6.51028	12.1434	0.000492616	0.0724456
PKNOX1	-3.35008	7.80292	12.1253	0.000497424	0.0725812
AOC2	1.41746	5.43515	12.0269	0.000524391	0.0759229
CDKN1A	1.44562	7.20009	11.9968	0.000532919	0.0765641
DENND2A	1.31294	5.87125	11.9468	0.000547406	0.0772599
BHLHE40	1.57817	7.1725	11.9409	0.000549162	0.0772599
ENPP2	1.37528	6.25994	11.9327	0.000551571	0.0772599
PRR30	-1.54242	5.13163	11.9235	0.000554309	0.0772599
RPS25	1.44413	7.8013	11.8958	0.000562602	0.077835
NPIPB6	1.32079	7.05163	11.8601	0.000573487	0.0787574
COL1A2	1.63042	7.44573	11.8283	0.000583369	0.0787796
LMO7	-1.52468	5.88863	11.8227	0.000585115	0.0787796
ETFBKMT	-1.42652	6.18617	11.819	0.000586302	0.0787796
KCNE4	-1.41893	5.40618	11.7834	0.000597598	0.0797238
C5orf34	-1.28094	5.62343	11.6545	0.00064046	0.084641
TCF15	-2.04987	4.64234	11.6391	0.000645799	0.084641
MYO1A	-1.59452	5.16601	11.6326	0.000648052	0.084641
GSN	1.6616	7.50292	11.6113	0.000655532	0.0850234
RPL13	1.73235	8.10847	11.4704	0.000707124	0.0910824
UBE2E2	1.33103	5.45838	11.4342	0.000721034	0.0922381
RPL10A	1.65542	8.00665	11.3956	0.000736169	0.0935336
PAN3	1.12094	6.07277	11.3278	0.000763561	0.0963583
NF1	1.28036	5.61235	11.2989	0.000775536	0.0972127
CCDC198	-1.30169	5.63626	11.2708	0.000787354	0.0975315
TBC1D3C	1.15383	6.61822	11.2681	0.000788524	0.0975315
C11orf96	1.67702	7.95044	11.2447	0.00079851	0.0978295
ALG12	-1.36101	5.42781	11.238	0.000801409	0.0978295
ZBED3	-1.48819	5.30882	11.2115	0.000812914	0.0985896
HOXD10	-1.38224	5.54942	11.1721	0.000830359	0.100056
RBP5	1.35599	6.23689	11.1434	0.000843291	0.100827
LMOD1	1.23483	5.8071	11.1341	0.000847557	0.100827
TIMM22	-1.38081	5.41046	11.0538	0.000885068	0.103196
RASIP1	-1.16842	6.18679	11.0511	0.000886357	0.103196
ACTG2	1.22602	6.24474	11.05	0.000886884	0.103196
ANXA5	1.13448	6.72842	11.0444	0.000889572	0.103196
TRIM42	-1.43271	5.18849	11.0207	0.000900998	0.103527
CLIC5	-1.25542	6.29561	11.0155	0.000903509	0.103527
RBM26	1.22466	5.73794	11.003	0.000909666	0.103597
ABCG2	1.35329	5.32037	10.9745	0.000923755	0.104563
HSD17B12	1.1398	6.4445	10.9109	0.000956021	0.107564
F3	-1.37965	5.48098	10.8903	0.000966666	0.108059
SEZ6L2	-1.32854	5.62909	10.8802	0.000971988	0.108059
FKBP8	1.17395	6.42052	10.8392	0.000993753	0.109824
RPS9	1.54488	8.25693	10.8101	0.0010095	0.110908
LRRC4B	-1.50168	5.6926	10.7753	0.00102862	0.111817
GNAS	1.29162	7.37334	10.7733	0.00102975	0.111817
PTGER1	1.43584	5.15576	10.7474	0.00104427	0.112739
H4C12	1.19436	6.94941	10.7249	0.00105701	0.113459
U2AF2	1.18555	6.18085	10.7134	0.0010636	0.113514
KRTAP29-1	-1.85968	4.68268	10.6673	0.00109046	0.115719
HSP90AA1	1.35199	7.64062	10.6485	0.0011016	0.116241
FN1	1.50491	8.18394	10.6072	0.00112649	0.118199
RPL26	1.61	8.51812	10.5767	0.00114523	0.118881
TMEM53	-1.24682	5.64998	10.5759	0.00114571	0.118881
PLSCR5	-1.16737	5.82209	10.5517	0.00116079	0.119779
EHD4	1.11104	6.32362	10.5266	0.00117666	0.120267
FLG2	-1.26833	5.5906	10.5239	0.0011784	0.120267
PNN	1.11517	6.35053	10.5082	0.00118846	0.120635
FABP2	-1.37741	5.27009	10.4361	0.00123575	0.12468
RTKN2	-1.12621	6.33964	10.4167	0.00124883	0.12468
ZNF777	-1.1053	5.95119	10.4119	0.00125208	0.12468
BAAT	-1.28555	5.44758	10.3985	0.00126119	0.12468
OXLD1	-1.40756	5.29041	10.3913	0.00126612	0.12468
SRGN	1.36752	7.37404	10.3794	0.00127427	0.12468
ILF3	1.12395	6.34804	10.3688	0.00128163	0.12468
PDIA4	1.11845	6.25391	10.3687	0.00128171	0.12468
RNF182	-1.13912	5.87149	10.3257	0.00131189	0.125336
KRTAP19-5	-1.35554	5.53184	10.3204	0.00131571	0.125336
SENP6	1.05258	6.25464	10.3202	0.00131581	0.125336
TNS3	-1.25523	5.58208	10.3129	0.00132101	0.125336
GEM	1.21589	6.33478	10.2986	0.00133133	0.125336
RPL38	1.70941	8.23986	10.2939	0.00133468	0.125336
ADAMTS1	1.30658	7.33051	10.2929	0.00133544	0.125336
GGTLC2	1.03713	6.23623	10.2481	0.00136823	0.127156
TNC	1.15287	6.06521	10.2478	0.00136844	0.127156
SLC34A2	1.77757	7.79931	10.2196	0.00138953	0.127281
CRIM1	1.22079	6.86366	10.2154	0.0013927	0.127281
VIPR1	-1.23806	6.75509	10.2065	0.00139947	0.127281
VOPP1	1.36634	5.61297	10.2053	0.0014004	0.127281
SPARCL1	1.8255	8.37069	10.2007	0.00140386	0.127281
SELENON	1.22644	6.53126	10.1634	0.00143259	0.128998
ZNF488	-1.20757	5.57651	10.1582	0.00143662	0.128998
SPIN2B	1.15823	5.7234	10.1404	0.00145058	0.129629
LRP11	1.58486	5.12111	10.1196	0.00146703	0.130096
SPANXN2	-1.30291	5.33132	10.1162	0.00146974	0.130096
STYXL1	1.33045	5.32576	10.102	0.00148112	0.130189
PABPN1	1.12276	5.79798	10.0975	0.00148473	0.130189
MRPL33	1.07889	6.05803	10.0818	0.00149744	0.13069
ZFP57	-1.14151	5.71392	10.0678	0.00150883	0.130823
HSPA1A	2.28862	8.14812	10.0627	0.00151298	0.130823
PKM	1.07442	6.57975	10.0273	0.0015424	0.132753
RPS18	1.71264	8.70274	9.9906	0.00157342	0.133572
ATP11C	1.25985	5.44904	9.98165	0.00158108	0.133572
ICOS	-1.58553	4.92862	9.97883	0.0015835	0.133572
SLC5A9	-1.10724	6.26492	9.97468	0.00158707	0.133572
KLHDC7B	-1.29017	5.45158	9.97398	0.00158768	0.133572
CFHR1	-1.04538	6.40064	9.85687	0.00169199	0.141476
FLNA	1.50761	8.1089	9.84667	0.00170139	0.141476
SLC2A3	1.48131	7.36168	9.84341	0.00170441	0.141476
RPS6	1.84722	9.21512	9.83533	0.00171192	0.141476
RNF181	1.19366	7.10834	9.81852	0.00172763	0.141738
HSPD1	1.04921	6.30135	9.81572	0.00173027	0.141738
PEF1	1.0246	6.40775	9.78593	0.00175852	0.142439
STING1	1.0812	6.35343	9.77911	0.00176505	0.142439
ZNF157	-1.1975	5.50976	9.77849	0.00176565	0.142439
BGN	1.42658	7.88227	9.76775	0.001776	0.142439
HSPA8	1.4138	7.8137	9.76675	0.00177697	0.142439
LAMP3	-1.30736	5.73572	9.7505	0.00179273	0.143089
FLT1	1.29746	6.74022	9.74121	0.00180183	0.143203
CEACAM1	1.41323	7.31209	9.72786	0.00181496	0.14323
NHS	-1.4983	5.10282	9.72528	0.0018175	0.14323
ATP10B	-1.70826	4.64718	9.69577	0.00184692	0.144937
SRSF3	1.30189	7.26794	9.66562	0.00187748	0.146719
TRAPPC3L	-1.59325	5.22076	9.6353	0.00190873	0.148376
FPGT	-1.30209	5.53987	9.62786	0.00191648	0.148376
RPS27A	1.63366	7.90459	9.61741	0.00192742	0.148376
MRPS2	1.09093	5.95586	9.61232	0.00193276	0.148376
ALDH1A3	-1.1279	5.70586	9.58965	0.00195677	0.148376
CLIC3	-1.12835	5.97293	9.58482	0.00196193	0.148376
PLXNA1	-1.14447	5.68485	9.58407	0.00196273	0.148376
NNMT	1.29967	7.32859	9.58033	0.00196673	0.148376
GRIP2	-1.41206	5.53103	9.57609	0.00197128	0.148376
CCL7	-1.34992	5.13624	9.56176	0.00198672	0.148376
RPS28	1.81949	9.17467	9.55653	0.00199239	0.148376
RAB23	1.19714	5.62863	9.55004	0.00199945	0.148376
PES1	1.143	5.81079	9.54773	0.00200197	0.148376
NTM	-1.27891	5.41548	9.53261	0.00201853	0.148752
SMOC1	-1.31321	5.26243	9.50644	0.00204752	0.148752
RHBDD2	1.16617	5.8827	9.50586	0.00204817	0.148752
CADM3	1.20701	5.73161	9.50397	0.00205028	0.148752
TRUB1	-1.06851	5.89161	9.50223	0.00205223	0.148752
C13orf46	-1.8848	4.60402	9.49405	0.00206139	0.148752
PDE4A	-1.17936	5.73759	9.48605	0.0020704	0.148752
FABP6	-1.29937	5.2208	9.48573	0.00207076	0.148752
SLCO2A1	1.39899	7.05631	9.45401	0.00210687	0.149868
GTF3A	1.11361	6.05041	9.4515	0.00210977	0.149868
KAT6B	1.11723	5.73514	9.44569	0.00211645	0.149868
FILIP1L	1.07798	6.45666	9.44402	0.00211839	0.149868
CDKN2C	-1.49525	5.31245	9.43635	0.00212727	0.149928
REV3L	1.22525	5.76567	9.39816	0.00217204	0.152037
RPS4X	1.52011	8.22404	9.39181	0.00217957	0.152037
MAEA	1.08478	5.98294	9.39009	0.00218162	0.152037
FLT3	-1.39862	5.13156	9.35755	0.00222068	0.153736
NLRP12	-1.3074	5.42204	9.33649	0.00224636	0.153736
SNAPIN	1.075	5.8249	9.33214	0.00225169	0.153736
PDLIM1	1.49103	7.80362	9.3314	0.00225261	0.153736
RACK1	1.37824	7.4599	9.32608	0.00225915	0.153736
OR9A2	-1.10961	5.641	9.32305	0.00226288	0.153736
NPAS1	-1.35137	5.54489	9.31769	0.00226951	0.153736
CHD4	1.03613	6.31689	9.31582	0.00227184	0.153736
IGFBP4	1.87448	8.71651	9.30847	0.00228097	0.153796
DAP3	1.03679	5.9903	9.28564	0.00230958	0.155165
TGFB1	1.12551	6.85895	9.26547	0.00233515	0.156321
PRRX1	1.04361	5.90402	9.2494	0.00235573	0.157136
RPS8	1.63344	8.705	9.20354	0.00241548	0.158057
RPL5	1.34731	8.16422	9.19614	0.00242527	0.158057
SNRPD1	1.06743	5.76326	9.19364	0.00242858	0.158057
VAX2	-1.16809	5.70051	9.19253	0.00243005	0.158057
ACSBG1	-1.15273	5.56643	9.18926	0.0024344	0.158057
C3	1.31969	6.94124	9.18333	0.0024423	0.158057
RPL32	1.53557	8.31637	9.18333	0.0024423	0.158057
PPP3R1	1.06273	6.09468	9.18324	0.00244241	0.158057
SLC45A2	-1.13366	5.93272	9.18078	0.0024457	0.158057
PCGF6	-1.13774	5.85119	9.16029	0.00247323	0.159071
FXYD5	1.01186	6.38547	9.15645	0.00247843	0.159071
ARPC3	1.27032	7.12114	9.12788	0.00251743	0.160966
RPS12	1.76147	8.74875	9.11377	0.00253692	0.160966
SELENOF	1.0039	6.25609	9.11261	0.00253854	0.160966
STAB1	1.14628	6.23681	9.10057	0.0025553	0.160966
RPL37	1.57559	8.74844	9.09987	0.00255628	0.160966
NHP2	1.0381	6.48109	9.09176	0.00256764	0.160966
CDYL2	-1.21481	5.3757	9.08678	0.00257464	0.160966
C1S	1.25946	6.83773	9.08517	0.0025769	0.160966
RPL27A	1.5211	8.11475	9.03885	0.00264301	0.164545
PSMB2	0.982596	6.29809	9.0209	0.00266909	0.164799
GSTM2	-0.997725	6.26674	9.01898	0.0026719	0.164799
CDC40	1.3551	5.40886	9.01785	0.00267356	0.164799
WDR18	-1.21522	5.55621	9.01117	0.00268334	0.164858
TAMM41	1.19637	5.39126	8.99718	0.00270397	0.16558
OR52E8	-1.30367	5.36118	8.98655	0.00271974	0.165914
TDRD1	-1.16982	5.51754	8.97875	0.00273138	0.165914
MNT	-0.996527	6.05524	8.97562	0.00273606	0.165914
ADD1	1.17533	6.17431	8.94265	0.00278588	0.168388
MTERF2	-1.10634	5.61695	8.93321	0.00280032	0.168715
CYP2C19	-1.18635	5.41248	8.90371	0.00284592	0.170911
PCDH17	1.39094	7.24585	8.87018	0.00289866	0.17352
CLK1	0.982937	6.37387	8.86424	0.00290811	0.17353
CDC73	1.03995	5.90205	8.8578	0.00291839	0.173589
DAZAP1	1.0025	6.19715	8.84365	0.0029411	0.173908
MC5R	-1.12851	5.57424	8.84286	0.00294238	0.173908
WFDC8	-1.78685	4.47355	8.8232	0.00297424	0.174058
IFIT5	-1.00931	6.00859	8.82196	0.00297626	0.174058
PFDN4	1.07739	5.74678	8.81647	0.00298523	0.174058
SRP9	1.06851	6.48639	8.81369	0.00298979	0.174058
G6PC1	-1.39499	5.07563	8.80763	0.00299973	0.174058
ACOT7	-1.35523	5.48215	8.80696	0.00300084	0.174058
MACROH2A1	1.10688	5.70469	8.77726	0.00305008	0.176242
RPS20	1.62616	8.44179	8.77291	0.00305737	0.176242
PIM1	1.09685	5.96879	8.75865	0.00308137	0.177079
ARSH	-1.64194	4.60554	8.74346	0.00310714	0.177913
IRAG1	1.01111	5.88395	8.72656	0.00313608	0.177913
FOXP2	-1.40449	5.09793	8.72076	0.00314607	0.177913
DEPP1	1.26379	7.18234	8.71788	0.00315105	0.177913
RPL31	1.19725	7.7841	8.71738	0.00315191	0.177913
YLPM1	1.03595	5.95242	8.71673	0.00315304	0.177913
HOXD13	-1.23939	5.51055	8.70782	0.00316849	0.178246
RPS13	1.41568	8.05797	8.69646	0.00318828	0.178821
RPL36A	1.31597	7.54085	8.67716	0.00322223	0.180184
MME	-1.23036	5.67151	8.66641	0.00324128	0.180709
RAB43	1.01787	5.89954	8.65849	0.00325541	0.180931
PLSCR3	1.01111	6.06954	8.65333	0.00326464	0.180931
SFXN2	0.994239	5.96571	8.59068	0.00337888	0.186708
LRATD1	-1.18816	5.47858	8.57224	0.00341326	0.187728
GADD45A	1.02616	6.29476	8.57002	0.00341744	0.187728
RPS27L	1.17985	6.79563	8.55475	0.00344621	0.188743
TMEM179B	1.14901	6.15762	8.54664	0.0034616	0.188743
MAK	-1.21076	5.27361	8.5442	0.00346624	0.188743
CELA3A	-1.52284	4.93409	8.53411	0.00348553	0.189242
MICOS10	1.01196	6.36959	8.51982	0.00351299	0.190058
SHC1	1.02834	6.52993	8.51572	0.00352091	0.190058
CCDC85B	1.02038	6.01125	8.50329	0.00354504	0.19023
NEFM	-1.5322	4.82702	8.50034	0.00355079	0.19023
COL5A1	1.10208	5.58401	8.49619	0.00355892	0.19023
OTUD4	0.978983	6.07032	8.49316	0.00356483	0.19023
SLC2A14	1.0678	5.83279	8.4728	0.00360497	0.191823
TGFB1I1	0.982754	6.41031	8.45677	0.00363688	0.192972
LILRA3	-1.02226	5.73147	8.44047	0.00366961	0.193785
ATE1	1.2424	5.48494	8.43838	0.00367384	0.193785
EDN1	-1.36864	5.32885	8.43369	0.00368333	0.193785
RTP1	-1.38576	5.08603	8.4263	0.00369832	0.194014
ZNF709	-1.73987	6.81909	8.41723	0.00371681	0.194014
TTC28	1.09713	5.58141	8.41212	0.00372727	0.194014
SOSTDC1	-1.2896	5.18246	8.41116	0.00372925	0.194014
ZNF658	-1.2529	5.50856	8.40504	0.00374182	0.194128
COL5A2	1.1147	5.71997	8.38922	0.00377454	0.195283
TMEM69	-1.18	5.68544	8.36734	0.00382023	0.196627
GRINA	1.24371	5.7386	8.36624	0.00382256	0.196627
RNF157	-1.29207	5.13473	8.35586	0.00384446	0.196627
MLX	0.976363	5.96326	8.3545	0.00384733	0.196627
MYC	1.3405	7.26653	8.35175	0.00385316	0.196627
RPLP0	1.6638	7.81535	8.33524	0.00388834	0.197182
NDUFA5	1.00601	5.91241	8.33232	0.00389459	0.197182
FUT6	-1.06664	5.59168	8.32704	0.00390593	0.197182
TEDC2	1.00107	5.82484	8.3146	0.00393276	0.197182
INSR	1.09144	6.00633	8.31267	0.00393694	0.197182
MYH11	1.52002	6.92576	8.3107	0.00394122	0.197182
FNBP4	1.02605	6.04085	8.30455	0.00395459	0.197182
TTLL4	-1.1356	5.4459	8.30343	0.00395703	0.197182
SPR	1.05196	5.68095	8.3025	0.00395906	0.197182
AHR	1.29421	6.67272	8.29194	0.00398214	0.197804
SLC66A1L	-1.8005	4.41017	8.27595	0.00401736	0.198632
DNA2	-1.13192	5.69947	8.27263	0.00402471	0.198632
CDC42BPG	-1.17747	5.28273	8.26993	0.0040307	0.198632
A2M	2.0074	10.0498	8.25661	0.00406039	0.198944
PCBP2	1.06607	6.9603	8.25459	0.00406491	0.198944
NPIPA1	1.28377	7.22584	8.25277	0.00406899	0.198944
LMAN2	1.05766	5.83634	8.231	0.00411809	0.200215
ECE1	1.03446	6.44348	8.22816	0.00412453	0.200215
HTT	-1.06977	5.66967	8.2251	0.0041315	0.200215
KRTAP16-1	-1.40645	5.00493	8.2223	0.00413788	0.200215
RPS14	1.50492	8.59201	8.2123	0.00416074	0.200367
HAX1	1.15915	5.71028	8.21155	0.00416246	0.200367
TRPV4	1.36913	4.99724	8.19647	0.00419721	0.20152
TOX4	1.24556	5.88684	8.18155	0.00423186	0.202663
FTCD	-1.16575	5.34537	8.15631	0.00429115	0.203379
ABHD14A	-1.07233	5.72177	8.1523	0.00430067	0.203379
CPA5	-1.06303	5.61181	8.15067	0.00430453	0.203379
CCDC120	-1.16425	5.52454	8.14868	0.00430925	0.203379
CD200	1.0881	6.19981	8.14546	0.00431692	0.203379
TDRD7	-0.998658	5.78405	8.14401	0.00432037	0.203379
PICALM	1.01233	6.71629	8.14037	0.00432904	0.203379
BRK1	1.11052	5.8694	8.13562	0.00434041	0.203379
BDKRB1	-1.22171	5.68023	8.13377	0.00434482	0.203379
CPT1B	-1.57145	5.06737	8.10826	0.0044064	0.205746
SLCO4A1	-0.931234	6.18321	8.07774	0.00448122	0.208718
ZMYND12	-1.10217	5.51016	8.06991	0.00450064	0.208963
FOSL2	1.34372	8.07941	8.06415	0.00451495	0.208963
CD63	1.23925	7.75496	8.06211	0.00452006	0.208963
CTSD	1.26354	7.94181	8.05408	0.00454012	0.209373
MPC1L	-1.03087	5.64527	8.03621	0.00458515	0.210587
FABP4	-1.2379	5.25946	8.02517	0.00461317	0.210587
NR4A2	0.960599	6.5916	8.02506	0.00461345	0.210587
DCAF12	1.12673	5.56115	8.02505	0.00461349	0.210587
TOMM6	0.91621	6.13593	8.01279	0.00464481	0.210587
ATP5MC2	1.24132	7.35493	8.01099	0.00464943	0.210587
AMH	-1.45192	5.12686	8.00744	0.00465856	0.210587
EEA1	-1.10739	5.45402	8.00452	0.00466607	0.210587
CCDC168	-1.3611	4.97736	8.00379	0.00466794	0.210587
PI4K2A	-1.1384	5.55742	7.99154	0.00469965	0.2114
TOMM34	1.02125	5.82758	7.98406	0.00471911	0.2114
DIP2C-AS1	-1.67396	4.56489	7.98375	0.0047199	0.2114
OR2M4	-1.17604	5.40695	7.96628	0.00476568	0.212939
SNCG	1.17771	5.67123	7.93227	0.00485607	0.21646
ARMT1	-0.993754	5.73421	7.907	0.00492438	0.218982
CLEC14A	1.55061	7.1987	7.89427	0.00495915	0.219518
GLG1	0.973726	6.24504	7.89399	0.00495993	0.219518
GJB6	-1.02342	5.77168	7.88337	0.00498915	0.21963
TAP1	0.993967	6.6983	7.88324	0.00498949	0.21963
SLC25A6	1.21378	7.31083	7.87544	0.00501108	0.21963
EIF4G2	1.06381	6.99962	7.8727	0.00501867	0.21963
P2RX6	-1.3316	4.95849	7.86855	0.0050302	0.21963
COPE	0.989063	5.79624	7.86753	0.00503302	0.21963
SCARB2	0.961204	6.47398	7.86188	0.00504878	0.219754
SVIL	1.3712	5.50352	7.85031	0.0050812	0.219754
TAGLN	1.29327	7.79234	7.84602	0.00509326	0.219754
TEX26	-1.01414	5.74603	7.83916	0.00511263	0.219754
TCTN2	-1.12915	5.50234	7.83501	0.0051244	0.219754
MPRIP	1.08375	6.81997	7.83441	0.00512608	0.219754
UNC79	-1.40864	4.96614	7.83415	0.00512684	0.219754
NNAT	-1.5022	4.70949	7.83152	0.0051343	0.219754
RGS2	0.935442	6.4091	7.8251	0.00515256	0.219754
KLC4	-1.08407	5.54754	7.82476	0.00515353	0.219754
KSR2	-1.20606	5.16369	7.81653	0.00517705	0.219919
DCAF17	-1.20606	5.16369	7.81517	0.00518093	0.219919
AIDA	0.943397	5.99108	7.80163	0.0052199	0.220773
TMEM117	-1.05303	5.58316	7.79836	0.00522936	0.220773
MLPH	1.04934	5.99959	7.79103	0.00525063	0.220773
GTF2A1	-1.20479	5.4622	7.78586	0.00526568	0.220773
LNP1	-1.47024	4.73955	7.78375	0.00527182	0.220773
PON1	-1.08765	5.57278	7.7837	0.00527197	0.220773
DGKE	1.17682	5.44412	7.77887	0.00528608	0.220868
BTBD2	0.980181	5.72264	7.76618	0.00532336	0.221929
ELOVL1	0.901223	6.20007	7.74727	0.00537937	0.222764
KLHL4	-0.98144	5.72647	7.74673	0.00538097	0.222764
NEUROG3	-1.83392	4.43115	7.74391	0.0053894	0.222764
PRM3	-1.42982	4.97904	7.74335	0.00539108	0.222764
DMRT1	-1.48749	5.11128	7.73762	0.0054082	0.222978
CEP89	-1.41559	4.82224	7.73016	0.00543061	0.223409
RPS15	1.44934	8.16353	7.72124	0.00545749	0.22373
ST6GALNAC5	-1.09558	5.66314	7.71962	0.00546239	0.22373
GJA1	1.17726	7.10361	7.7128	0.00548308	0.224086
UPK3B	-0.947979	5.95382	7.69483	0.00553792	0.225149
SPX	-1.43037	5.06046	7.69368	0.00554144	0.225149
LAX1	-1.29628	5.36844	7.68986	0.00555318	0.225149
NARF	0.978991	6.08874	7.68269	0.0055753	0.225149
SERBP1	1.15331	7.01297	7.68158	0.00557872	0.225149
GPBAR1	1.19966	5.34411	7.68071	0.00558141	0.225149
GPC2	-1.57493	4.87385	7.67171	0.00560933	0.225589
COL6A3	0.93206	6.35732	7.66579	0.00562775	0.225589
SYPL1	0.991504	6.42305	7.66554	0.00562855	0.225589
LUM	1.1576	7.27418	7.66133	0.00564169	0.225631
AMBP	-1.32305	5.6011	7.65643	0.00565704	0.225762
RPL23	1.14944	7.54576	7.64945	0.00567896	0.226153
EDC4	-1.04612	5.74667	7.63408	0.00572756	0.227064
SSX2	-1.16995	5.37494	7.62978	0.00574123	0.227064
SLC2A13	-1.13412	5.256	7.62721	0.00574942	0.227064
PSD	-1.39212	4.89587	7.62688	0.00575046	0.227064
FBXW9	-1.04002	5.7827	7.61323	0.00579415	0.22768
LAMB1	1.0448	6.65793	7.6121	0.0057978	0.22768
OGT	1.02063	6.31391	7.61059	0.00580264	0.22768
CCDC154	-1.27259	5.05286	7.6062	0.00581678	0.227757
FAM83A	-1.40531	5.08299	7.59564	0.00585095	0.228255
HAS1	-1.26422	5.04721	7.59472	0.00585395	0.228255
KDELR2	1.04223	5.84013	7.57481	0.00591898	0.229481
DYNLL2	0.936122	6.40244	7.57318	0.00592432	0.229481
SPECC1L	0.966682	5.77077	7.57098	0.00593155	0.229481
C8orf48	-1.43909	4.92514	7.56563	0.00594919	0.229481
ZDHHC24	-1.15749	5.241	7.55427	0.00598681	0.229481
PRDM13	-1.15749	5.241	7.55272	0.00599196	0.229481
NSUN4	1.30672	5.64601	7.5522	0.00599369	0.229481
PRELID1	0.963837	6.24763	7.55084	0.0059982	0.229481
HSPA5	1.13368	6.78407	7.54824	0.00600686	0.229481
ZC4H2	-1.22089	5.2488	7.54639	0.00601305	0.229481
PTCH1	0.893006	6.45867	7.54414	0.00602056	0.229481
TEFM	-1.0487	5.55812	7.54035	0.00603325	0.229497
CMPK1	1.15221	5.75496	7.53362	0.0060558	0.229886
RPL24	1.25223	7.92645	7.51904	0.00610503	0.231285
CSF2RB	-1.01587	5.56115	7.5069	0.00614629	0.232377
RPL28	1.67791	8.41359	7.49187	0.00619781	0.233841
FOXP1	0.963019	6.74252	7.48832	0.00621005	0.233841
IFNL1	-1.23347	5.09876	7.47847	0.00624412	0.234651
MUCL3	-1.20839	5.57586	7.47135	0.00626887	0.235108
DARS1	0.889696	6.21812	7.46182	0.00630212	0.235601
TECPR1	-1.04085	5.5536	7.46035	0.00630726	0.235601
PTGR2	-1.09574	5.56377	7.4527	0.00633413	0.236133
LSM2	1.03306	6.25844	7.44118	0.00637482	0.236437
PCK1	-1.44195	4.72284	7.43366	0.00640149	0.236437
CFAP97D2	-1.29262	5.14999	7.42965	0.0064158	0.236437
BIVM	-0.975962	5.72269	7.42484	0.00643294	0.236437
RNF38	0.960563	6.44632	7.42445	0.00643435	0.236437
TRIM72	-0.944399	5.85089	7.42364	0.00643725	0.236437
SEPTIN9	0.939281	6.32523	7.42203	0.006443	0.236437
SCEL	-0.944398	5.85089	7.42187	0.00644357	0.236437
RPL21	1.2456	8.484	7.4126	0.00647686	0.237193
NPNT	0.926754	6.49948	7.39777	0.00653046	0.238635
CCT3	0.925589	6.41022	7.39082	0.00655576	0.238635
ARHGAP40	1.03205	5.55288	7.38796	0.00656618	0.238635
DHX9	0.907046	6.22786	7.38764	0.00656735	0.238635
ELAPOR1	-0.952781	5.77542	7.37737	0.00660496	0.239091
RPL11	1.19218	7.66341	7.37596	0.00661016	0.239091
MBTPS2	-0.951036	5.88026	7.36814	0.00663894	0.239091
STK17A	1.03865	5.48887	7.36466	0.00665183	0.239091
BBOX1	-1.66161	4.39707	7.36415	0.00665371	0.239091
ZNF441	-1.14787	5.76779	7.36334	0.00665671	0.239091
FAM241A	1.17599	6.10804	7.35194	0.00669904	0.23998
ANKS1B	-1.16953	5.14083	7.34649	0.00671937	0.23998
LIPA	1.02366	6.60505	7.34633	0.00672	0.23998
DYSF	1.01388	5.92769	7.33882	0.00674812	0.240524
STS	-1.27098	5.08753	7.32758	0.00679045	0.241195
COX7C	0.958891	6.75007	7.32696	0.00679277	0.241195
ADAMTSL2	0.913158	6.45129	7.32229	0.00681046	0.241364
ZNF550	-1.19591	5.2637	7.31385	0.00684252	0.242041
RDH12	-0.89068	6.205	7.30556	0.00687416	0.242665
LYPD3	-1.03543	5.76735	7.30046	0.00689371	0.242665
PLCD4	-0.913638	5.94958	7.29904	0.00689913	0.242665
CBX8	-0.946154	6.09829	7.28235	0.00696354	0.244249
APOE	1.07724	6.64638	7.27753	0.00698225	0.244249
GPATCH2L	1.06328	5.38742	7.27298	0.00699997	0.244249
ZNF891	-1.31559	5.07893	7.27161	0.00700528	0.244249
CFAP20	0.902901	5.98632	7.27052	0.00700957	0.244249
PDCD5	0.994009	6.03994	7.26083	0.00704748	0.244616
ZBTB24	-0.974018	5.82545	7.25888	0.00705512	0.244616
PDLIM7	0.917917	6.29726	7.2578	0.00705937	0.244616
GPR119	-1.18018	5.14699	7.23958	0.00713138	0.245682
SFXN1	1.09306	5.60469	7.23695	0.00714182	0.245682
OR4E2	-1.10207	5.39905	7.23564	0.00714702	0.245682
GP1BB	-1.12267	5.21932	7.23049	0.00716755	0.245682
COL6A2	0.976877	7.11109	7.23043	0.00716781	0.245682
EFL1	-1.12267	5.21932	7.23012	0.00716906	0.245682
YBX1	1.08859	7.51457	7.22592	0.00718583	0.245805
NCEH1	-1.14151	5.26099	7.21345	0.00723594	0.246948
TRMT112	0.874232	6.36491	7.20809	0.00725757	0.246948
MAF	0.942328	5.86251	7.20776	0.0072589	0.246948
PET117	-1.00993	5.55698	7.19655	0.00730441	0.247291
CYP17A1	-1.02214	5.48574	7.19602	0.00730653	0.247291
DNAAF10	-1.07943	5.34747	7.19549	0.0073087	0.247291
OR7C2	-1.30727	5.73019	7.18584	0.00734811	0.247916
MACIR	1.06754	5.34333	7.18317	0.00735906	0.247916
NXPH3	-1.00818	5.68211	7.18123	0.007367	0.247916
ZNF329	-1.43681	4.66962	7.16819	0.00742076	0.248613
ARL4A	0.946175	6.01238	7.16452	0.00743595	0.248613
EDNRB	-0.906017	6.52637	7.16225	0.00744538	0.248613
CHRNB2	1.09775	5.86346	7.15905	0.00745869	0.248613
IL33	1.05161	6.64351	7.15726	0.0074661	0.248613
ETV2	-0.993842	5.54791	7.15436	0.0074782	0.248613
AIRE	-1.13183	5.32459	7.15243	0.00748624	0.248613
RPS17	1.51337	8.92275	7.15011	0.00749594	0.248613
EIF3J	-1.03909	5.64976	7.13892	0.00754284	0.248613
PCNA	1.08308	5.88617	7.13805	0.00754652	0.248613
DPYSL5	-1.18771	5.42454	7.13794	0.007547	0.248613
PEX12	-0.988	5.75844	7.13783	0.00754743	0.248613
SUMO3	0.98505	6.18582	7.13016	0.00757979	0.248969
PPP1CB	0.976214	7.09223	7.12895	0.00758491	0.248969
HSPA9	0.871119	6.48488	7.12175	0.00761542	0.249532
WNT5A	1.04087	5.43517	7.11111	0.00766078	0.249799
PTTG1IP	1.00941	6.19282	7.11079	0.00766213	0.249799
MTMR9	-1.08398	5.32326	7.11043	0.00766369	0.249799
TAS2R7	-0.877451	6.05057	7.09337	0.00773696	0.251552
ZNF573	-1.11184	5.36739	7.08677	0.0077655	0.251552
ACADVL	0.90485	6.65416	7.0861	0.00776842	0.251552
ITGA1	0.861192	6.28416	7.08543	0.00777134	0.251552
FAM189A1	-1.06168	5.56645	7.08116	0.00778984	0.251714
MAP4K3	0.990881	5.54221	7.07341	0.00782364	0.251979
DUSP3	0.943628	5.74482	7.07174	0.0078309	0.251979
ZNF232	-1.34006	5.23324	7.07	0.00783851	0.251979
PLCXD2	-0.920083	5.83643	7.0564	0.00789826	0.253464
KCTD9	0.863738	6.28557	7.04922	0.00792997	0.254045
ATG9A	-1.49841	5.11671	7.04254	0.00795962	0.254505
NFYA	1.08006	7.89811	7.03925	0.00797426	0.254505
ABTB2	-1.27653	5.30159	7.03199	0.00800664	0.254505
PRL	-1.11232	5.21349	7.03046	0.00801348	0.254505
GPRC5A	-0.902915	6.77452	7.02625	0.00803236	0.254505
SH3BP5	1.31517	6.95884	7.02516	0.00803724	0.254505
ARMCX4	-0.914678	5.87578	7.0246	0.00803974	0.254505
CYB5R3	1.02699	6.90796	7.01886	0.00806554	0.25489
REP15	-1.19221	5.03897	7.01253	0.00809413	0.255361
LYRM4	1.1011	5.3196	7.00664	0.0081208	0.255517
SF3B2	0.938878	6.17496	7.0054	0.00812641	0.255517
CSDE1	1.31038	7.1009	6.99784	0.0081608	0.255925
LYZL6	-1.08292	5.69049	6.99653	0.0081668	0.255925
MZT2B	2.12626	11.5133	6.97958	0.00824448	0.257927
NTN1	-1.39662	4.85507	6.97365	0.00827185	0.258045
ARHGEF1	1.08117	6.66261	6.97277	0.00827591	0.258045
UBR1	1.4289	5.52175	6.96865	0.00829503	0.258047
C3orf33	-0.979716	5.53913	6.9668	0.0083036	0.258047
COL15A1	1.07296	5.4544	6.96139	0.00832874	0.258398
RPL4	1.43925	8.29123	6.94535	0.00840373	0.260066
RPL34	1.50752	9.09638	6.94327	0.00841353	0.260066
TGFBI	1.00354	6.12064	6.93482	0.00845334	0.260066
P4HB	1.04714	7.10657	6.9342	0.00845627	0.260066
AOC3	0.873034	6.52459	6.93291	0.00846239	0.260066
PRKCSH	0.964907	6.57542	6.9318	0.00846765	0.260066
CACNA1F	-1.13338	5.15081	6.9259	0.00849564	0.260066
MGAM	-0.995699	5.62422	6.92409	0.00850423	0.260066
GDI2	0.955918	6.77686	6.92225	0.00851299	0.260066
H4C3	0.964975	5.79127	6.92041	0.00852172	0.260066
IGSF23	-1.01268	5.53606	6.91583	0.0085436	0.260167
SLC2A1	-1.07052	5.4913	6.90809	0.00858066	0.260167
APOOL	-1.15085	5.12928	6.90465	0.00859717	0.260167
TSHZ2	-1.26419	5.27628	6.90208	0.00860954	0.260167
ZBTB12	-1.31225	4.84687	6.90025	0.00861836	0.260167
LCE2A	-1.20364	5.04561	6.8941	0.00864806	0.260167
TAB1	-1.02534	5.46376	6.89312	0.0086528	0.260167
GPR153	-1.02534	5.46376	6.89298	0.00865348	0.260167
SLC25A28	0.931029	5.69299	6.89262	0.00865523	0.260167
ADK	0.979135	5.70951	6.89074	0.00866436	0.260167
MUL1	-1.41074	4.6537	6.88416	0.00869628	0.260583
YWHAG	0.89226	6.01606	6.88214	0.0087061	0.260583
RPL37A	1.58184	9.41181	6.87456	0.00874311	0.261263
FIS1	1.0295	5.86319	6.87004	0.00876528	0.261263
KRT82	-1.22075	5.05689	6.86724	0.008779	0.261263
ZNF208	0.908119	6.37831	6.86334	0.00879818	0.261263
ERN2	0.895933	6.03697	6.86276	0.00880103	0.261263
PDZD3	-1.2737	4.92385	6.86039	0.00881275	0.261263
THAP7	-0.933825	5.78208	6.856	0.00883443	0.261284
RNF152	0.895363	5.99843	6.85458	0.00884142	0.261284
RGS5	1.09437	5.89214	6.84651	0.00888145	0.261902
FBN2	-1.32163	4.95252	6.84463	0.00889083	0.261902
EEF1G	1.44908	8.07321	6.83385	0.00894463	0.261902
OR2T1	-1.07357	5.55021	6.83062	0.00896082	0.261902
RPS5	1.29024	7.75956	6.83046	0.0089616	0.261902
COL13A1	-1.32554	5.2813	6.82657	0.00898117	0.261902
RPL8	1.27264	7.99837	6.82385	0.00899485	0.261902
ABCC12	-1.06055	5.3082	6.81553	0.00903683	0.261902
BEST3	-1.06055	5.3082	6.81259	0.00905173	0.261902
ANGPTL2	0.959715	5.56307	6.81256	0.0090519	0.261902
TMPRSS6	-1.09691	5.4722	6.81185	0.00905551	0.261902
ZC3H6	-0.969465	5.55549	6.81122	0.00905868	0.261902
ERF	1.01317	6.78975	6.80987	0.00906553	0.261902
STX11	-1.0109	5.5027	6.80872	0.00907135	0.261902
DLGAP1	-1.40248	4.69895	6.80477	0.00909146	0.261902
FAM117A	0.967101	6.02523	6.80249	0.00910308	0.261902
DHRS7	0.899676	5.84756	6.80059	0.0091128	0.261902
KLHL11	1.19883	5.243	6.79429	0.00914501	0.261902
RPS16	1.26084	7.8331	6.79114	0.00916112	0.261902
HNRNPUL1	0.977606	6.80247	6.78516	0.0091919	0.261902
NCSTN	0.950043	5.89947	6.7807	0.00921489	0.261902
TTC3	0.987408	6.03622	6.77831	0.00922721	0.261902
RAP1B	0.930049	6.96555	6.77594	0.00923946	0.261902
ATXN2L	0.939044	6.46706	6.77309	0.00925424	0.261902
MTRNR2L5	-1.15492	5.19518	6.77262	0.00925669	0.261902
RPL9	1.3484	8.73683	6.76961	0.00927231	0.261902
NONO	0.930434	6.71126	6.76637	0.00928913	0.261902
RPS19	1.40444	8.58186	6.7651	0.00929576	0.261902
COPG2	-1.14384	5.15691	6.76351	0.00930407	0.261902
NDUFS4	0.881687	6.01926	6.75993	0.00932274	0.261902
WIPF1	0.924362	6.45103	6.7595	0.00932497	0.261902
ITIH6	-0.891819	5.86167	6.75547	0.00934607	0.261902
CEP41	-1.08047	5.41199	6.75342	0.00935681	0.261902
RAB40C	1.10519	5.612	6.74894	0.00938036	0.261902
ITGA9	1.25679	5.56947	6.74876	0.00938127	0.261902
DEAF1	-0.886712	5.91664	6.74822	0.00938415	0.261902
PPP4R2	0.891562	6.68066	6.74448	0.00940383	0.261902
SSR2	0.861902	6.54899	6.74109	0.00942171	0.261902
CABP5	-1.0469	5.3273	6.74088	0.00942282	0.261902
IVNS1ABP	0.928064	6.09872	6.7408	0.00942324	0.261902
OGA	0.892477	6.65832	6.72313	0.00951704	0.263996
PTP4A2	0.911038	6.2609	6.72129	0.00952687	0.263996
BMP8B	1.11497	5.38921	6.71122	0.00958083	0.265098
ANKRD11	0.90139	6.0216	6.70293	0.00962548	0.26594
PRMT2	0.931393	6.47569	6.69922	0.00964549	0.266099
OR4K14	-1.16709	5.14001	6.68896	0.00970119	0.266489
FCMR	1.22454	5.64817	6.68507	0.00972236	0.266489
FRMD7	-1.10089	5.38679	6.68346	0.00973115	0.266489
RPL12	1.29105	7.93095	6.67994	0.00975038	0.266489
PAIP2B	-1.26399	5.0106	6.67837	0.00975898	0.266489
CCND1	-0.893058	6.111	6.6783	0.00975938	0.266489
TTC30A	-0.915992	5.85901	6.67709	0.00976597	0.266489
ALDH1B1	-0.924293	5.73841	6.67422	0.00978172	0.266489
NUP54	1.09569	5.33381	6.67307	0.00978805	0.266489
TMEM31	-1.3912	5.05042	6.66434	0.00983612	0.267408
DCP2	1.12555	5.47085	6.64503	0.00994327	0.269662
ASPA	-1.36614	4.79201	6.64376	0.00995035	0.269662
ANKS3	0.978118	5.58479	6.64134	0.0099639	0.269662
CDKN3	-1.06791	5.36662	6.63904	0.00997679	0.269662
TMEM72	-1.05467	5.36974	6.63394	0.0100054	0.269828
CLSTN2	-1.03683	5.54182	6.63279	0.0100118	0.269828
CCZ1	0.98791	6.26181	6.62103	0.0100781	0.271068
HMGN1	1.03925	7.31594	6.61949	0.0100869	0.271068
GGN	-0.93945	5.61074	6.61178	0.0101306	0.271853
SNX3	0.869706	6.32607	6.60646	0.0101609	0.272276
VIM	1.72375	9.90077	6.59669	0.0102168	0.272698
CALU	0.990411	5.65437	6.59059	0.0102519	0.272698
MRGPRX4	-1.0003	5.81133	6.58486	0.0102849	0.272698
LY6K	-1.03729	5.32192	6.58386	0.0102907	0.272698
SLC22A2	0.876615	5.86448	6.58256	0.0102983	0.272698
TYR	-0.878073	6.25199	6.58159	0.0103039	0.272698
RPLP1	1.38305	8.66502	6.58007	0.0103127	0.272698
GPR143	-1.39062	4.80653	6.5783	0.0103229	0.272698
MMAA	-1.13462	5.48021	6.57655	0.0103331	0.272698
NYAP1	-0.990278	5.52259	6.57596	0.0103365	0.272698
POLR3B	-1.03162	5.67515	6.57437	0.0103458	0.272698
ZNF831	-0.970167	5.9672	6.57331	0.0103519	0.272698
GABRG2	-1.05894	5.3614	6.57061	0.0103677	0.272728
RPS19BP1	0.896477	6.11431	6.56558	0.010397	0.273115
ABL1	0.85535	6.35347	6.56274	0.0104136	0.273167
CTSZ	0.994272	7.0587	6.55951	0.0104325	0.273279
EPOP	-1.17198	5.02658	6.55475	0.0104604	0.273399
SBSN	-1.17198	5.02658	6.55375	0.0104664	0.273399
DNAI2	-1.15284	5.19443	6.54818	0.0104991	0.273497
MFGE8	0.902692	5.86906	6.54814	0.0104994	0.273497
L3MBTL1	0.996083	5.57393	6.54083	0.0105426	0.27396
TFPI	1.14634	7.60232	6.54017	0.0105465	0.27396
RIPPLY2	-1.55619	4.66614	6.53493	0.0105776	0.274386
RPS7	1.27144	8.18482	6.53001	0.0106069	0.274765
DGKK	-1.12297	5.29023	6.52225	0.0106533	0.275272
DNAJB4	0.968577	5.71334	6.51955	0.0106695	0.275272
YWHAB	0.824318	6.24019	6.51726	0.0106833	0.275272
NRL	-0.932039	5.65661	6.51561	0.0106932	0.275272
TTYH3	0.987351	6.84205	6.51425	0.0107014	0.275272
DIPK2B	1.08958	6.10055	6.50986	0.0107278	0.275272
PTPRM	0.91558	6.7187	6.50723	0.0107437	0.275272
CALM2	0.944172	7.0415	6.50711	0.0107444	0.275272
NEK10	-1.44375	4.88278	6.49516	0.0108168	0.276748
SERPINB2	-0.881461	6.37002	6.48759	0.010863	0.277549
SNAP29	0.885884	5.79702	6.48293	0.0108915	0.277898
MORF4L1	0.902518	6.86053	6.46696	0.0109898	0.280023
EIF4A3	0.931175	5.7591	6.4615	0.0110237	0.280503
AMFR	0.964233	5.90531	6.45326	0.0110749	0.281423
IFI16	0.95605	6.96146	6.44765	0.0111099	0.281929
ABHD17C	0.94163	5.68912	6.43943	0.0111615	0.282853
RIMS3	-0.949912	5.73528	6.43588	0.0111838	0.282857
GLYATL3	-1.10777	5.70032	6.4325	0.0112051	0.282857
ARHGDIB	1.02492	7.00445	6.43219	0.0112071	0.282857
COTL1	1.01497	6.60792	6.42926	0.0112255	0.282941
NRP1	1.04254	6.8973	6.42415	0.0112579	0.283149
NUP98	0.843531	6.02329	6.42317	0.0112641	0.283149
BANF1	0.91258	5.98117	6.41518	0.0113149	0.283728
CREB3L2	0.885688	6.0035	6.41477	0.0113175	0.283728
UCHL5	0.98405	5.62688	6.40897	0.0113546	0.284275
MARCHF6	0.932529	5.83451	6.40439	0.0113839	0.284355
WSCD1	-0.988562	5.38163	6.40371	0.0113882	0.284355
PLGLB1	0.911413	5.75862	6.39707	0.0114309	0.28451
SLC6A9	-0.878757	5.96114	6.39329	0.0114552	0.28451
SOD1	0.822598	6.08719	6.3919	0.0114642	0.28451
CKMT1A	-1.11279	5.43107	6.38941	0.0114803	0.28451
RPS3A	1.37643	8.64787	6.3864	0.0114998	0.28451
CALR3	-1.03027	5.31711	6.38415	0.0115144	0.28451
SHROOM2	-0.869967	6.35465	6.37829	0.0115525	0.28451
CUX2	-0.941061	5.53797	6.37692	0.0115614	0.28451
TENT4B	-1.13724	5.19803	6.37646	0.0115644	0.28451
MRPL12	1.00311	5.82707	6.3764	0.0115648	0.28451
TCEAL1	0.918113	5.91918	6.37393	0.0115809	0.28451
GNRHR	-0.932102	5.67611	6.37328	0.0115851	0.28451
LIN28B	-0.851174	6.01987	6.37216	0.0115925	0.28451
MS4A6A	-0.816089	6.12732	6.36948	0.0116099	0.284565
ITGB4	0.950571	6.63433	6.36224	0.0116574	0.285354
CTSC	0.909496	6.42797	6.35473	0.0117069	0.285867
TMEM129	0.911756	5.73521	6.35441	0.011709	0.285867
HSP90B1	0.84545	6.23634	6.3511	0.0117308	0.286027
KIF9	-1.02064	5.31169	6.34428	0.0117761	0.286664
APOD	0.9946	5.73968	6.34253	0.0117877	0.286664
TMBIM6	0.878153	6.5274	6.32367	0.0119137	0.288772
LAMTOR1	0.840355	6.39251	6.32317	0.0119171	0.288772
FTSJ3	0.881141	5.71962	6.32189	0.0119256	0.288772
DSTN	0.869661	6.72884	6.32032	0.0119362	0.288772
FRMPD2	-0.988757	5.52222	6.31521	0.0119706	0.289084
IQGAP1	0.83451	6.61651	6.31382	0.01198	0.289084
DMC1	-0.877151	5.72947	6.31031	0.0120038	0.289284
ZNF850	-1.09829	5.35855	6.29395	0.0121151	0.29087
C1orf112	1.08143	5.325	6.29387	0.0121156	0.29087
PSMA8	-0.910447	5.74899	6.29285	0.0121226	0.29087
GNG13	-1.25459	4.91163	6.29031	0.01214	0.29087
CXCR5	-1.33436	5.03713	6.28711	0.0121619	0.29087
ADAM15	1.40814	9.47835	6.28694	0.0121631	0.29087
CUEDC2	-1.09262	5.12692	6.27503	0.0122451	0.292458
UBL5	0.834691	6.12041	6.26458	0.0123176	0.293812
OCM	-0.814775	6.35784	6.24739	0.0124376	0.294995
ITM2A	0.945711	6.42919	6.24645	0.0124442	0.294995
AEBP1	0.951628	6.8669	6.24553	0.0124507	0.294995
VAMP2	0.826595	6.35676	6.24208	0.012475	0.294995
ANXA3	-0.973219	6.07222	6.24047	0.0124863	0.294995
SPACA9	-0.974004	5.51328	6.24029	0.0124876	0.294995
MRO	-0.88424	5.73344	6.23958	0.0124926	0.294995
GNGT1	-1.09652	5.27422	6.23916	0.0124956	0.294995
TSPAN7	0.843178	6.67893	6.23523	0.0125234	0.294995
RPL7A	1.18126	8.53993	6.23495	0.0125253	0.294995
CLIC4	0.84411	6.50682	6.231	0.0125533	0.294995
TSSK3	-1.25321	5.00379	6.23052	0.0125567	0.294995
PRCP	0.987334	6.83714	6.22741	0.0125788	0.295143
HOXD3	-1.13289	5.49403	6.224	0.012603	0.29534
EMP2	-1.08708	7.22046	6.21629	0.012658	0.296258
COMMD1	0.87636	5.92352	6.2116	0.0126916	0.296672
MARF1	0.86417	5.84644	6.19981	0.0127764	0.29828
FAM234A	0.948852	5.653	6.1952	0.0128098	0.298686
RIN3	0.846442	5.92442	6.1876	0.0128649	0.299511
NEFH	1.0489	5.53952	6.1859	0.0128772	0.299511
RPL15	1.30705	8.40516	6.18051	0.0129165	0.299685
CDC42EP4	0.914133	6.30903	6.17988	0.0129211	0.299685
LDHB	0.814784	6.47014	6.17828	0.0129328	0.299685
CLIC1	1.09886	7.41137	6.17203	0.0129786	0.300072
THSD1	-1.1573	5.4049	6.17132	0.0129838	0.300072
AKR1C2	-1.14999	5.16141	6.169	0.0130008	0.300072
ETV3L	-1.33669	5.25727	6.16724	0.0130138	0.300072
H2AZ2	0.864345	6.1773	6.1643	0.0130354	0.3002
RPL18A	1.32057	8.5113	6.16062	0.0130626	0.300455
DCUN1D3	-0.896204	5.72254	6.15319	0.0131175	0.301114
VANGL2	-0.830583	6.13621	6.15239	0.0131234	0.301114
LDHA	0.955665	7.13711	6.14397	0.0131861	0.302179
ESYT1	0.940167	5.80886	6.13448	0.013257	0.303317
PSMB8	0.83112	6.33881	6.13118	0.0132818	0.303317
TNFSF18	-0.928052	6.12227	6.13083	0.0132844	0.303317
R3HCC1L	-1.04656	5.23242	6.12679	0.0133149	0.303641
ABCB5	-1.0326	5.19512	6.12124	0.0133567	0.303905
OR10S1	-1.52561	4.53399	6.11533	0.0134014	0.303905
RFC2	1.02983	5.6694	6.11475	0.0134058	0.303905
PLAC8L1	-0.917427	5.71576	6.11225	0.0134248	0.303905
HSD17B3	-1.2157	5.31825	6.11128	0.0134322	0.303905
GSTM5	-0.925186	5.58174	6.11055	0.0134378	0.303905
IL1RL1	-0.917594	6.1791	6.11021	0.0134403	0.303905
VPS53	0.860421	5.76128	6.10313	0.0134943	0.304756
RPS3	1.3763	8.51608	6.09476	0.0135583	0.305808
CSRP1	1.13728	8.03839	6.0895	0.0135988	0.305808
SNX13	0.859448	5.9797	6.08836	0.0136076	0.305808
DBNL	1.03376	5.79939	6.0844	0.0136381	0.305808
EQTN	-1.01688	5.28196	6.08001	0.013672	0.305808
TMC1	-0.850154	5.85363	6.07962	0.013675	0.305808
TMEM127	0.879438	5.68475	6.07752	0.0136913	0.305808
TRAPPC9	0.889935	5.79918	6.07433	0.013716	0.305808
MDK	0.850295	6.51044	6.07205	0.0137337	0.305808
UBQLNL	-0.916921	6.02791	6.07164	0.0137369	0.305808
DOCK1	0.796199	6.2526	6.06966	0.0137523	0.305808
RIPK2	-0.951033	5.44343	6.06866	0.0137601	0.305808
GPR89A	0.904198	5.85932	6.06758	0.0137686	0.305808
TBCD	0.867848	5.67779	6.06638	0.0137779	0.305808
PRDM5	-0.904036	5.58947	6.06528	0.0137865	0.305808
SLC66A1	-1.07612	5.2496	6.05818	0.013842	0.30643
CYP46A1	1.11239	5.29076	6.05423	0.013873	0.30643
HEG1	0.925208	7.02532	6.04931	0.0139117	0.30643
HNRNPA1	1.26347	8.73038	6.04869	0.0139166	0.30643
OTOS	-1.09102	5.22948	6.04843	0.0139187	0.30643
RCAN2	-0.918261	5.52451	6.04592	0.0139385	0.30643
OASL	-1.25675	5.2381	6.04338	0.0139586	0.30643
NCL	0.85594	6.93808	6.04311	0.0139607	0.30643
EDF1	0.831428	6.67754	6.04259	0.0139648	0.30643
LONP1	-0.953666	5.5464	6.04084	0.0139786	0.30643
PSMD1	0.918874	5.68346	6.03282	0.0140422	0.307389
F9	-1.24331	5.10598	6.02915	0.0140715	0.307389
RPL19	1.34725	8.79977	6.02913	0.0140717	0.307389
FCGR2C	0.817123	6.1002	6.02654	0.0140923	0.30748
MANEAL	-1.21072	4.9783	6.0233	0.0141182	0.307685
OVOL2	-0.985387	5.95273	6.01699	0.0141688	0.308428
PTOV1	0.842164	6.34486	6.01328	0.0141986	0.308479
RPS10	1.09605	7.93284	6.0118	0.0142105	0.308479
PRAMEF10	-0.994463	5.72202	6.00918	0.0142316	0.308479
ZNF7	-0.897732	5.63601	6.00849	0.0142372	0.308479
TOMM7	0.879341	6.92548	6.00037	0.0143029	0.309203
ENTPD1	0.864919	6.12129	6.00026	0.0143038	0.309203
MIF	0.978295	6.72956	5.98751	0.0144075	0.310732
FLOT2	0.810053	6.1693	5.98748	0.0144078	0.310732
UBA52	1.27474	7.62431	5.97771	0.0144878	0.310954
GP2	-0.885329	6.39234	5.9774	0.0144904	0.310954
OSGIN2	-0.907701	5.6826	5.97533	0.0145074	0.310954
RPL35A	1.17691	8.04113	5.97142	0.0145395	0.310954
SDR42E2	-1.50747	4.86229	5.97021	0.0145495	0.310954
ZNF391	0.844185	5.89422	5.96963	0.0145544	0.310954
SRSF2	0.825495	6.64572	5.96787	0.0145689	0.310954
WFDC10B	-1.02871	5.22155	5.96324	0.0146072	0.310954
SOCS3	1.54305	9.60827	5.96002	0.0146339	0.310954
RPL14	1.13645	7.89814	5.95944	0.0146387	0.310954
RBMS3	0.879964	6.58425	5.95611	0.0146663	0.310954
CHSY1	0.811062	6.36855	5.95596	0.0146676	0.310954
LGALS9C	1.03608	5.96158	5.95377	0.0146859	0.310954
EMG1	0.974029	5.80789	5.95242	0.0146971	0.310954
EIF1AX	0.7973	6.35991	5.94858	0.0147292	0.310954
RPS15A	1.26038	7.90708	5.94668	0.014745	0.310954
DNAJC16	-1.07725	5.60706	5.94545	0.0147553	0.310954
DDX43	-1.04086	5.35089	5.94451	0.0147632	0.310954
NDUFAB1	0.824115	6.3758	5.94327	0.0147735	0.310954
FZD5	-0.849151	5.83649	5.94134	0.0147898	0.310954
PAX4	-1.03659	5.1682	5.94129	0.0147902	0.310954
RRM2	-0.881034	5.66651	5.93918	0.0148079	0.310954
PAK4	-0.849153	5.83649	5.93823	0.0148159	0.310954
SEC14L6	-1.3977	4.94382	5.93736	0.0148232	0.310954
DLL1	0.899343	6.00225	5.93352	0.0148555	0.310954
HADHA	0.794069	6.15132	5.93324	0.0148579	0.310954
RIC3	-0.940484	5.66105	5.93163	0.0148715	0.310954
FCN3	-1.21137	7.39355	5.93012	0.0148842	0.310954
SERPINB6	0.982951	6.77183	5.92294	0.014945	0.311668
LCP1	0.919609	5.88878	5.92051	0.0149656	0.311668
TEX15	1.01489	5.28191	5.91888	0.0149795	0.311668
GINM1	0.798235	6.03048	5.91821	0.0149852	0.311668
EFCAB9	-1.17459	5.18912	5.91375	0.0150232	0.311775
SPC25	-0.904268	5.85179	5.91369	0.0150237	0.311775
DDOST	0.803583	6.47603	5.90513	0.0150968	0.312945
APPL1	0.806688	6.31693	5.90176	0.0151257	0.313181
ROMO1	0.86229	6.36457	5.89682	0.0151682	0.313181
PRODH2	-0.965218	5.34272	5.89668	0.0151694	0.313181
UHRF1	1.1131	5.50938	5.896	0.0151753	0.313181
HSP90AB1	0.963056	7.7043	5.89254	0.0152052	0.313407
PPARA	0.995469	5.70525	5.89085	0.0152198	0.313407
TFAP2B	-0.951101	5.58801	5.88068	0.0153079	0.314873
MTCH1	0.917665	6.53874	5.86874	0.0154121	0.31662
COX5B	0.808147	6.13585	5.86245	0.0154672	0.31662
NDUFS5	0.832095	6.16665	5.85981	0.0154905	0.31662
TRMT11	0.929756	6.03985	5.85875	0.0154998	0.31662
ARFGAP3	0.839578	6.05404	5.8569	0.0155161	0.31662
MYD88	0.8224	6.49363	5.85547	0.0155287	0.31662
GKN2	-0.826694	5.93624	5.8551	0.015532	0.31662
FLYWCH1	-0.951039	5.49958	5.85408	0.015541	0.31662
SPINT3	-0.951042	5.49958	5.85144	0.0155643	0.31662
CAP1	0.848962	6.49704	5.85138	0.0155648	0.31662
SRPX2	-0.854304	5.77847	5.84713	0.0156025	0.31662
MMP13	-0.908932	5.66341	5.84635	0.0156094	0.31662
PCID2	0.842891	5.88474	5.84592	0.0156132	0.31662
RPL27	1.21679	8.2274	5.83848	0.0156793	0.317328
PRX	-0.883145	5.98003	5.83818	0.015682	0.317328
PNISR	0.811606	6.3755	5.83467	0.0157133	0.317617
GNRH1	1.00954	5.56978	5.82484	0.0158014	0.319053
LXN	0.984683	5.51557	5.8229	0.0158188	0.319059
AGRP	0.939262	5.73209	5.8153	0.0158874	0.319897
SIRT4	-1.1991	5.1922	5.81211	0.0159162	0.319897
EBF2	-1.34478	4.71239	5.81083	0.0159278	0.319897
DEFB106A	-1.15678	5.46783	5.8107	0.0159289	0.319897
IL1R1	0.864436	6.65182	5.79601	0.0160625	0.321815
MFSD2A	-0.858501	5.78198	5.79441	0.0160772	0.321815
NWD1	-0.845851	5.79225	5.79356	0.016085	0.321815
SOWAHB	-1.0076	5.33075	5.79169	0.0161021	0.321815
ARID3A	0.869591	5.68862	5.7887	0.0161295	0.321815
ACTN3	-0.97938	5.26022	5.78734	0.016142	0.321815
CA4	-0.799763	6.24859	5.78701	0.016145	0.321815
GUCA1ANB	-1.40431	4.46282	5.77908	0.0162181	0.322363
PHOX2B	-0.98957	5.26585	5.77872	0.0162213	0.322363
FAM102A	0.844355	5.6858	5.77725	0.016235	0.322363
ZNF592	-1.19462	5.26173	5.7757	0.0162492	0.322363
SRY	-1.07916	5.26366	5.77467	0.0162588	0.322363
B3GAT2	-0.876062	5.89334	5.76658	0.0163338	0.323474
TNFSF11	-1.12643	5.25167	5.76235	0.0163732	0.323474
KAT8	0.96055	5.34335	5.76222	0.0163744	0.323474
RNASE1	1.08388	7.9524	5.76117	0.0163841	0.323474
PCMTD1	0.856312	6.07327	5.75725	0.0164207	0.323602
ARHGAP11B	-1.09604	5.06428	5.75677	0.0164253	0.323602
FAM104B	0.902535	5.49006	5.75418	0.0164495	0.323738
TMEM248	0.862416	6.49258	5.74662	0.0165204	0.324792
VAMP8	0.834105	6.61672	5.74078	0.0165754	0.325143
RNH1	0.947502	6.18786	5.74049	0.0165782	0.325143
PPP1R12A	0.815488	5.88557	5.73918	0.0165905	0.325143
PRIMPOL	-0.810635	5.94213	5.73514	0.0166288	0.325551
UNC93A	-0.976752	5.28549	5.73047	0.016673	0.325814
CHCHD2	0.772787	6.45742	5.72875	0.0166894	0.325814
SGSM3	0.804433	6.00804	5.72821	0.0166945	0.325814
IGLL5	1.0915	6.44842	5.72619	0.0167137	0.325848
PACRG	-1.09385	4.98083	5.72196	0.016754	0.325924
GGT5	1.07067	5.14199	5.72157	0.0167577	0.325924
ABCF3	0.832854	5.89773	5.72029	0.01677	0.325924
RPL30	1.19954	8.37629	5.7172	0.0167995	0.326074
RNF10	0.901161	5.60392	5.71583	0.0168126	0.326074
FAM180A	-1.1049	5.06987	5.7087	0.0168811	0.32685
CBY3	-1.10739	5.07079	5.70787	0.016889	0.32685
IL2RG	-0.836906	5.70585	5.70459	0.0169206	0.32685
DYTN	-1.00709	5.92038	5.70438	0.0169226	0.32685
COMMD10	0.83929	5.7917	5.69928	0.0169718	0.327462
CEP68	1.15235	5.48681	5.68619	0.0170989	0.329231
DEFB118	-1.01785	5.15685	5.68561	0.0171046	0.329231
DNAAF8	-0.918624	5.44711	5.6844	0.0171164	0.329231
MAIP1	-0.948595	5.33263	5.6787	0.0171721	0.329962
HEATR1	0.964077	5.73485	5.67334	0.0172246	0.330587
CKS1B	0.81027	6.53616	5.67177	0.01724	0.330587
HINFP	0.8897	5.57319	5.66935	0.0172639	0.330705
SNRNP35	-0.840603	5.75277	5.66545	0.0173023	0.330849
ACSM2B	0.874288	5.55096	5.66495	0.0173072	0.330849
SLC25A5	0.98472	6.09902	5.66319	0.0173246	0.330849
EMP1	1.37224	8.19384	5.65873	0.0173687	0.331353
NPTX1	-0.88872	5.56003	5.64921	0.0174632	0.332481
FKBP1A	1.13111	7.61201	5.64877	0.0174676	0.332481
OSBP	0.89969	5.59248	5.64536	0.0175016	0.332481
TEKT5	0.912806	5.44459	5.64454	0.0175098	0.332481
PDPN	-0.929389	5.48616	5.64384	0.0175168	0.332481
STX1A	-1.02047	5.541	5.63833	0.0175719	0.332632
ARL6IP5	0.794382	6.35156	5.6382	0.0175732	0.332632
TCF24	-0.900071	5.62925	5.63717	0.0175836	0.332632
STC1	0.848582	5.8083	5.63593	0.017596	0.332632
SEC61A1	0.794173	6.01126	5.63019	0.0176537	0.332701
RPS27	1.06097	8.47093	5.62845	0.0176713	0.332701
CNBP	0.846994	6.75247	5.62585	0.0176975	0.332701
ABCB8	-0.844533	5.85012	5.62583	0.0176977	0.332701
SCML4	-0.894232	5.58473	5.62553	0.0177007	0.332701
CCDC15	-1.15573	5.35672	5.62495	0.0177065	0.332701
ZNF18	-1.06495	5.1098	5.61688	0.0177883	0.333612
EFCAB5	-0.986986	5.32919	5.61664	0.0177908	0.333612
WFDC6	-1.23152	4.89813	5.61174	0.0178406	0.333819
ALDH8A1	-1.02237	5.28624	5.61132	0.0178448	0.333819
SRP14	0.876186	6.97128	5.60989	0.0178594	0.333819
CCNQ	0.819647	5.80914	5.60853	0.0178733	0.333819
BTBD11	-0.836909	5.72447	5.60678	0.0178911	0.333819
GNPAT	-1.07644	5.1485	5.60406	0.0179189	0.334003
ZNF169	-0.882555	5.55585	5.60223	0.0179376	0.334019
CCDC184	-0.931251	5.53301	5.60015	0.0179589	0.334083
MYMX	-1.11489	5.33077	5.59738	0.0179874	0.334279
NDUFS6	0.804686	6.45742	5.59238	0.0180387	0.3349
LRRN4	-0.958405	5.4479	5.58868	0.0180769	0.335275
ANOS1	-0.921257	5.87915	5.5805	0.0181616	0.336511
AGO2	0.822498	5.73911	5.57222	0.0182476	0.337402
OR13A1	-1.1704	4.99048	5.57091	0.0182613	0.337402
SLC7A4	-0.860114	5.65421	5.56977	0.0182732	0.337402
MKRN2	-1.1704	4.99048	5.56893	0.0182819	0.337402
PRSS41	0.943714	5.40557	5.56589	0.0183137	0.337435
HMG20A	-0.930486	5.40665	5.56431	0.0183303	0.337435
TIFA	-0.834896	5.78496	5.56358	0.0183379	0.337435
NPDC1	0.96085	7.28028	5.56185	0.018356	0.337436
PDCL2	0.868458	5.65566	5.56008	0.0183745	0.337445
KLHL41	0.9421	5.39256	5.5527	0.0184522	0.337463
B4GALT3	0.846036	5.77555	5.54947	0.0184863	0.337463
TACC2	0.810643	6.64162	5.54896	0.0184917	0.337463
MS4A6E	-0.992456	5.24023	5.54798	0.0185021	0.337463
ASIC2	-0.932182	5.83237	5.54789	0.0185029	0.337463
THUMPD2	-0.992456	5.24023	5.54778	0.0185042	0.337463
BCAM	1.03636	7.53638	5.54686	0.0185139	0.337463
NMS	-0.94469	5.38035	5.54627	0.0185201	0.337463
FSTL1	0.803738	6.60966	5.53671	0.0186216	0.338279
SNRPG	0.765266	6.45313	5.53641	0.0186248	0.338279
THBS2	0.86394	5.63071	5.53533	0.0186363	0.338279
OLIG3	-0.753085	6.1945	5.53523	0.0186373	0.338279
PARVB	0.828177	5.94041	5.53077	0.0186849	0.338503
KY	-1.28467	5.32918	5.53067	0.0186859	0.338503
CANX	1.00567	7.32869	5.52592	0.0187367	0.339095
IFNG	-0.846366	5.75649	5.52227	0.0187759	0.339475
FAM53B	0.873971	5.60096	5.51436	0.018861	0.340585
GLRB	-1.2781	4.8863	5.51317	0.0188738	0.340585
NOL3	-0.961731	5.24956	5.50927	0.018916	0.341017
RCOR1	0.845185	5.71004	5.50181	0.0189969	0.341302
WARS1	-0.781846	6.19373	5.5014	0.0190013	0.341302
C2CD6	-1.16646	5.1057	5.5013	0.0190023	0.341302
SLC39A1	0.847955	5.88456	5.50104	0.0190051	0.341302
LGSN	-0.781544	6.00858	5.49939	0.0190232	0.341302
DDX39A	0.912535	5.59985	5.49276	0.0190953	0.342268
BMS1	0.986392	5.35467	5.49081	0.0191167	0.342322
SGK1	0.824029	6.81128	5.48703	0.019158	0.342734
TPM1	0.906005	6.85797	5.48365	0.0191951	0.342792
CORO1C	0.770667	6.45622	5.48109	0.0192233	0.342792
HLA-DMA	0.772031	6.61326	5.48074	0.0192271	0.342792
TMEM245	0.931993	5.41363	5.48006	0.0192347	0.342792
RPL29	1.18717	8.11223	5.47755	0.0192622	0.342956
PAICS	-0.877006	5.74798	5.47476	0.0192931	0.343177
ACTC1	-0.984612	5.16671	5.47075	0.0193373	0.343637
VSTM4	0.853961	5.70367	5.46897	0.0193571	0.343662
NIPAL1	-0.829621	5.72048	5.46482	0.019403	0.34411
DNASE1L3	0.905039	5.74357	5.46337	0.0194192	0.34411
RAB11FIP5	0.830296	5.86696	5.45972	0.0194598	0.344503
FBXO43	-1.03447	5.41923	5.45498	0.0195127	0.345
ADRB1	-0.861838	5.95109	5.45389	0.0195248	0.345
HNF4G	-1.04039	5.29665	5.44917	0.0195776	0.34503
GALNT4	0.82407	5.78305	5.4467	0.0196053	0.34503
ARFGAP2	0.839466	5.63898	5.44646	0.019608	0.34503
SSPOP	-0.920481	5.34139	5.44549	0.019619	0.34503
CPA1	-0.948579	5.48811	5.4454	0.0196199	0.34503
TASL	-1.23791	4.71573	5.44385	0.0196373	0.34503
ALOX15B	-0.862614	5.6151	5.43771	0.0197065	0.345702
TGM2	1.27009	8.32854	5.43717	0.0197126	0.345702
SYNCRIP	0.783445	6.37875	5.43312	0.0197584	0.345751
DAB2	1.16615	6.04181	5.43268	0.0197634	0.345751
HTR7	-0.846626	5.62637	5.43002	0.0197934	0.345751
FCGRT	0.835373	6.66908	5.42875	0.0198078	0.345751
DIS3L2	1.11969	5.94	5.42874	0.019808	0.345751
LRP1B	-1.01953	5.34877	5.42661	0.0198322	0.345851
YIF1A	0.89974	6.01105	5.4171	0.0199405	0.347415
PIK3R1	0.830901	6.75797	5.41391	0.0199769	0.347725
EIF5AL1	-0.842752	5.69085	5.41048	0.0200162	0.347788
F5	0.941918	5.34865	5.41034	0.0200178	0.347788
SELP	0.944041	6.85886	5.40859	0.0200379	0.347814
PKD1L3	-1.04644	5.60942	5.40178	0.0201162	0.348122
ADAMTSL1	0.831898	5.88827	5.4007	0.0201287	0.348122
ABI1	0.822434	6.15218	5.39932	0.0201446	0.348122
EVX1	0.976029	5.72054	5.39927	0.0201451	0.348122
SPNS3	-0.921515	5.57054	5.3975	0.0201657	0.348122
MKS1	-0.952654	5.55396	5.39734	0.0201675	0.348122
GPALPP1	-0.877469	5.6919	5.39327	0.0202146	0.348613
RBPJ	0.760651	6.62896	5.39106	0.0202402	0.348653
SET	0.76271	6.11815	5.38985	0.0202543	0.348653
RARG	-0.832924	5.63782	5.38612	0.0202976	0.349077
DBH	-1.18503	4.72902	5.38183	0.0203475	0.349614
IFITM1	1.13575	7.57163	5.37884	0.0203824	0.349891
GLRA4	-0.904824	5.65998	5.37579	0.020418	0.350182
RAB8A	0.75139	6.15786	5.3727	0.0204543	0.350482
NUMA1	0.745892	6.19359	5.3642	0.0205542	0.351608
LCOR	-0.90641	5.63325	5.36391	0.0205577	0.351608
ZNF436	0.962546	5.76872	5.35399	0.0206749	0.352977
OR5M9	-0.859763	5.54256	5.35394	0.0206756	0.352977
LRRC38	-0.998821	5.14541	5.35101	0.0207103	0.353248
UTP11	0.861862	5.86603	5.34876	0.020737	0.35338
MB21D2	-0.928398	5.40616	5.34225	0.0208146	0.354305
KIAA1549L	-1.11209	4.86646	5.34103	0.0208292	0.354305
IGLON5	-0.945902	5.43941	5.3393	0.0208499	0.354334
ANP32B	0.884701	6.14959	5.33517	0.0208993	0.354526
S100A11	0.802942	6.96126	5.33475	0.0209044	0.354526
CX3CL1	-0.916477	6.71709	5.33314	0.0209237	0.354526
MTSS2	0.796846	6.21534	5.33202	0.0209371	0.354526
RBIS	0.790121	6.3897	5.32848	0.0209797	0.354552
TMEM116	-0.939443	5.35197	5.32716	0.0209956	0.354552
MEN1	-0.866025	5.54677	5.32592	0.0210105	0.354552
DCLK2	-0.939441	5.35197	5.32559	0.0210145	0.354552
CRAT	0.934715	5.4392	5.31722	0.0211157	0.355377
SYT14	0.950662	5.22638	5.31611	0.0211292	0.355377
PIP5KL1	-1.1071	5.34723	5.3157	0.021134	0.355377
PRMT8	1.14135	8.67414	5.31525	0.0211396	0.355377
UFSP1	-0.902927	5.43772	5.3121	0.0211779	0.355542
GTF2IRD1	-0.907619	6.02155	5.3082	0.0212252	0.355542
TEX48	-1.13727	4.97071	5.3077	0.0212314	0.355542
SCARF1	0.902056	6.14367	5.30694	0.0212406	0.355542
RHBDD3	-0.745905	6.08527	5.30662	0.0212446	0.355542
RPF1	-1.10931	5.26954	5.30158	0.0213061	0.356133
MFNG	0.8302	6.31648	5.30061	0.021318	0.356133
CHCHD3	0.739994	6.21188	5.29031	0.0214444	0.357737
ACTRT2	-0.896937	5.46738	5.28967	0.0214523	0.357737
TAL2	-0.964033	5.22364	5.28696	0.0214857	0.357894
C16orf89	0.796665	6.89206	5.28255	0.0215402	0.357894
GALNT17	-0.801011	5.80738	5.2822	0.0215446	0.357894
CDC42SE1	0.931857	5.94748	5.28073	0.0215627	0.357894
FGL2	0.86396	6.5308	5.27859	0.0215892	0.357894
FAM83B	-0.838287	5.70606	5.27731	0.0216051	0.357894
RBM4B	0.807828	5.8328	5.27625	0.0216182	0.357894
SPAG4	-0.769736	5.91836	5.27559	0.0216265	0.357894
CEP57	0.807828	5.8328	5.27496	0.0216342	0.357894
HAPLN1	1.02588	5.16945	5.27124	0.0216805	0.358177
SNRPD2	0.80489	6.53241	5.27051	0.0216897	0.358177
MTFR1L	1.03258	5.49831	5.26344	0.021778	0.359033
GABBR1	0.812544	5.96723	5.26281	0.0217858	0.359033
RAPGEF2	0.796711	5.8065	5.26174	0.0217992	0.359033
ABCA5	-0.905185	5.39189	5.25682	0.0218609	0.359732
GMCL2	-1.41768	4.5827	5.25487	0.0218855	0.359819
XK	-0.88504	5.60782	5.25226	0.0219183	0.359929
AHNAK2	0.813198	5.74286	5.24803	0.0219717	0.359929
SPEN	0.753068	6.04623	5.24762	0.0219768	0.359929
PI3	-1.14393	4.8467	5.24704	0.0219842	0.359929
DEFB121	-0.906055	5.64052	5.2467	0.0219885	0.359929
FHL1	0.970455	7.26478	5.24335	0.0220308	0.359999
HSF1	0.882194	5.41189	5.24331	0.0220313	0.359999
BTG1	0.972478	7.09551	5.23787	0.0221003	0.360532
DOC2A	-0.940675	5.23813	5.2377	0.0221025	0.360532
UFC1	0.798202	5.90403	5.23476	0.0221399	0.360826
C11orf80	-0.961484	5.36607	5.22322	0.0222873	0.362538
TRPM8	-0.97711	5.25956	5.21889	0.0223429	0.362538
F11	-1.31502	4.86685	5.21777	0.0223572	0.362538
OR10J4	-1.11971	4.83258	5.21758	0.0223596	0.362538
BCL11B	-0.928205	5.37052	5.21737	0.0223623	0.362538
ZNF681	-0.857227	5.58361	5.21621	0.0223773	0.362538
KRT13	-1.10289	5.24876	5.21514	0.0223911	0.362538
ARID4A	-0.807847	5.82843	5.21443	0.0224002	0.362538
PTMA	1.3625	9.47621	5.2098	0.0224599	0.363188
HAND1	-0.973519	5.72837	5.20384	0.022537	0.363508
KCNH5	-1.09107	4.94355	5.20263	0.0225528	0.363508
C19orf33	-0.764221	5.93105	5.20238	0.022556	0.363508
OTX1	-0.932471	5.45601	5.20128	0.0225703	0.363508
CD59	1.2108	7.87574	5.20077	0.0225769	0.363508
PLPP3	0.936495	7.02272	5.19709	0.0226248	0.363938
TCEAL3	0.832384	5.90721	5.19572	0.0226426	0.363938
EIF3D	0.815718	5.98893	5.18993	0.0227181	0.364546
BMP10	-1.0096	5.15154	5.18881	0.0227328	0.364546
LHCGR	0.911798	5.47008	5.18833	0.022739	0.364546
TM4SF1	1.13636	7.30353	5.18581	0.0227721	0.364552
PPP1R8	-0.769952	6.07161	5.1847	0.0227866	0.364552
RBM3	0.900826	7.08546	5.18384	0.0227979	0.364552
DPEP1	1.01031	5.28254	5.18091	0.0228364	0.364691
EEF2KMT	1.09308	5.03029	5.1802	0.0228457	0.364691
KDM5B	0.83992	5.86348	5.17609	0.0228998	0.364945
APAF1	0.780601	5.86525	5.17602	0.0229007	0.364945
ZNF502	1.13412	4.79346	5.17286	0.0229424	0.365221
TMEM123	0.906808	6.33462	5.17153	0.02296	0.365221
GDF10	-0.848628	5.73203	5.1688	0.0229961	0.365221
LRIG3	0.897617	5.9735	5.16879	0.0229962	0.365221
MROH8	-0.785865	6.11404	5.16615	0.0230312	0.365466
ATP13A1	0.773311	5.98043	5.16018	0.0231105	0.366413
CHIC2	0.800006	6.17991	5.15741	0.0231474	0.366668
CCDC166	-1.15023	4.92644	5.15603	0.0231658	0.366668
CLCA2	-0.994478	5.41044	5.14918	0.0232573	0.367682
PARD6A	-1.25928	5.20682	5.14829	0.0232692	0.367682
APOB	-1.10768	5.24096	5.14538	0.0233083	0.367988
EPPK1	-1.09761	5.1615	5.13975	0.023384	0.368826
TLE2	0.823234	6.08048	5.1385	0.0234009	0.368826
MRPS14	-0.734135	6.21426	5.1354	0.0234427	0.369174
KLHL23	0.896415	5.42021	5.13217	0.0234863	0.369548
EHD2	-0.825723	6.15171	5.13033	0.0235113	0.36963
AURKC	-0.977773	5.43479	5.12502	0.0235833	0.369802
NAA38	0.891045	5.5582	5.12319	0.0236082	0.369802
ZBTB7B	0.8095	6.09685	5.12262	0.023616	0.369802
TSPO	0.794239	5.82664	5.12229	0.0236204	0.369802
TPO	-1.04651	5.13078	5.1222	0.0236217	0.369802
TGFBR2	1.15886	7.39128	5.12004	0.0236511	0.369802
AIG1	0.992593	5.14965	5.1193	0.0236611	0.369802
NCAPH	-0.853109	5.63037	5.11589	0.0237078	0.369802
PEPD	-0.88343	5.98	5.11506	0.023719	0.369802
MRGPRX2	-0.810259	5.67096	5.11497	0.0237202	0.369802
SRRM2	0.968202	7.5887	5.10654	0.0238359	0.371295
C1orf141	-0.874319	5.59275	5.10187	0.0239	0.371984
AP2S1	0.834278	6.06082	5.09841	0.0239477	0.372416
CD247	0.834083	5.77939	5.0953	0.0239907	0.372707
ACSL5	0.827448	5.6318	5.09417	0.0240064	0.372707
MFAP4	1.00991	7.99704	5.09066	0.0240551	0.373153
SH3RF2	-1.04466	5.098	5.08671	0.0241099	0.373186
TATDN1	-0.842071	5.7347	5.08651	0.0241127	0.373186
KATNIP	-0.842896	5.57504	5.08389	0.0241492	0.373186
CSAG3	-0.842896	5.57504	5.08358	0.0241535	0.373186
NXF1	0.805993	6.00803	5.08037	0.0241982	0.373186
BDNF	-0.979259	5.59232	5.0803	0.0241992	0.373186
MPHOSPH6	-0.805514	5.93343	5.07789	0.0242328	0.373186
R3HCC1	-0.99607	5.1446	5.07702	0.024245	0.373186
CD93	1.1211	7.49254	5.07628	0.0242553	0.373186
SPP2	-0.817913	5.69411	5.07616	0.024257	0.373186
RSPH1	-0.868987	5.41827	5.07282	0.0243039	0.37335
PYM1	-0.918336	5.95308	5.07255	0.0243076	0.37335
TAS1R1	-0.787022	6.03182	5.06913	0.0243556	0.373779
NCAM1	-0.873214	5.66917	5.05844	0.0245063	0.375784
TPM3	1.09391	7.81594	5.04802	0.0246541	0.377739
ZNF35	0.753913	5.90646	5.0434	0.02472	0.377973
CD27	-0.976356	5.13306	5.04326	0.0247219	0.377973
HOMEZ	-0.976357	5.13306	5.04269	0.02473	0.377973
F11R	0.810224	5.99416	5.04054	0.0247608	0.378134
STMN1	0.747387	5.93979	5.03856	0.0247892	0.378159
FAT4	0.938078	6.01577	5.03718	0.0248088	0.378159
TRMT5	-1.25261	4.6101	5.03618	0.0248232	0.378159
SART3	-0.774928	5.79246	5.03425	0.0248508	0.378271
GPR141	-0.804487	5.88446	5.03078	0.0249006	0.378693
R3HDML	-1.37416	4.57931	5.0295	0.0249191	0.378693
SLC7A13	-0.857402	5.82322	5.02683	0.0249576	0.378863
CORO6	-0.83668	5.57089	5.02591	0.0249708	0.378863
SLC4A10	-1.37571	4.58116	5.02153	0.025034	0.379513
ANKRD17	0.792623	5.92091	5.01888	0.0250724	0.379786
KATNAL2	-1.01384	5.28068	5.01348	0.0251508	0.380661
RYK	0.824495	5.91994	5.01084	0.0251891	0.380661
ENO1	0.76646	6.56391	5.00972	0.0252054	0.380661
KRTAP4-3	-1.04248	5.50744	5.00896	0.0252164	0.380661
SQSTM1	0.837159	7.05869	5.0072	0.0252421	0.380661
PFN1	0.891469	7.58766	5.00649	0.0252524	0.380661
NOS3	1.03382	6.39118	5.0048	0.0252771	0.380726
DNAJC10	0.89791	5.2902	5.00226	0.0253142	0.380978
SLCO1A2	-1.08823	4.94243	4.99878	0.0253653	0.381436
CROCC2	-0.979074	5.3244	4.99565	0.0254112	0.381436
WDR45B	0.722113	6.19435	4.99446	0.0254286	0.381436
SIK1	0.839096	6.94636	4.99384	0.0254377	0.381436
TRAT1	-0.847569	5.48335	4.99323	0.0254467	0.381436
NDUFA13	0.787691	5.81011	4.98714	0.0255363	0.382255
TIAL1	0.734878	6.26684	4.98421	0.0255797	0.382255
PDXDC1	0.731261	6.24311	4.98411	0.0255812	0.382255
SRMS	-1.01237	5.48897	4.98336	0.0255922	0.382255
SLC35G2	-0.829642	5.6637	4.98022	0.0256387	0.382255
XAGE5	-0.742415	5.97039	4.97894	0.0256576	0.382255
TCF19	-0.951985	5.17651	4.97781	0.0256744	0.382255
HEPH	-0.717179	6.12878	4.9774	0.0256805	0.382255
GPR139	-0.873065	5.55098	4.97706	0.0256856	0.382255
STN1	-0.973867	5.48059	4.97216	0.0257585	0.38258
ERP27	-0.914577	5.31226	4.97209	0.0257595	0.38258
STXBP5	-0.950053	5.79362	4.97043	0.0257842	0.38258
ALG14	-0.765469	6.10207	4.96998	0.025791	0.38258
TTBK1	-1.08782	5.42501	4.96871	0.0258099	0.38258
ANKRD24	-1.26744	4.97302	4.96707	0.0258344	0.38264
KMO	-1.09828	5.09779	4.96369	0.0258849	0.382722
CD320	0.763259	6.23977	4.95797	0.0259707	0.382722
RGS7	-0.96271	5.18251	4.95691	0.0259867	0.382722
HMGN2	1.05985	8.01774	4.95676	0.0259889	0.382722
UGDH	0.730208	6.21456	4.95658	0.0259916	0.382722
COG4	0.828367	6.13306	4.95538	0.0260096	0.382722
CTBP1	0.744344	6.51471	4.9537	0.0260348	0.382722
KRTAP19-4	-0.995722	5.38575	4.95316	0.026043	0.382722
MYH8	-0.893334	5.98135	4.95292	0.0260466	0.382722
PLCH1	-0.945702	5.54977	4.94524	0.0261627	0.382722
ZNF398	-0.782101	5.6738	4.94484	0.0261687	0.382722
CGGBP1	1.06265	5.96594	4.94342	0.0261901	0.382722
DPYSL3	0.749162	6.58831	4.94237	0.0262061	0.382722
EIF2S3B	0.804153	6.22767	4.94207	0.0262106	0.382722
PGK2	-0.888846	5.38214	4.94203	0.0262112	0.382722
U2AF1	0.723179	6.49618	4.94179	0.0262149	0.382722
TRIM14	0.916933	5.36178	4.94135	0.0262215	0.382722
GCGR	-0.888846	5.38214	4.94095	0.0262277	0.382722
GBA	0.875943	5.94208	4.94084	0.0262293	0.382722
JDP2	-0.7434	6.17094	4.93561	0.0263087	0.383532
TGFBR3	0.737418	6.50455	4.93353	0.0263404	0.383532
RUVBL2	0.72812	6.30574	4.93304	0.0263479	0.383532
PPFIA2	-0.768816	5.80627	4.9318	0.0263669	0.383532
PPIAL4F	0.756608	6.16921	4.93045	0.0263874	0.383532
KIF26B	-1.21451	4.8309	4.92575	0.0264593	0.384277
LMAN1	0.737308	6.3717	4.92198	0.0265171	0.384348
CCL25	-0.989015	5.47463	4.92181	0.0265197	0.384348
CAMSAP2	-0.892754	5.35011	4.92071	0.0265365	0.384348
SOCS2	0.719606	6.38736	4.92007	0.0265465	0.384348
MGAT4B	0.717745	6.13136	4.91564	0.0266146	0.384685
C12orf43	0.814311	5.74531	4.91468	0.0266293	0.384685
EYA4	-0.818522	5.5895	4.91454	0.0266316	0.384685
SH3GL1	0.73575	6.05248	4.91309	0.0266539	0.38471
VDAC2	0.725011	6.62987	4.90905	0.0267163	0.385239
IMMT	-0.789479	5.77634	4.90659	0.0267543	0.385239
GZMA	-0.7326	6.15151	4.90483	0.0267817	0.385239
UBALD1	0.810356	5.76393	4.90464	0.0267847	0.385239
YWHAQ	0.82739	6.66491	4.90384	0.026797	0.385239
ANKRA2	0.759799	5.88196	4.90273	0.0268143	0.385239
BLNK	-0.956678	5.12143	4.89949	0.0268646	0.385636
H1-0	0.725895	6.50374	4.89652	0.0269109	0.385636
SETDB1	-0.891257	5.73096	4.89548	0.0269271	0.385636
FSIP1	0.808019	5.57283	4.89475	0.0269384	0.385636
KIT	0.808019	5.57283	4.89432	0.0269452	0.385636
SLC18A1	-0.969276	5.71808	4.89299	0.026966	0.385639
PAM	0.959843	5.90349	4.8879	0.0270456	0.386462
SOX7	0.813397	6.82521	4.886	0.0270753	0.386462
PPIA	1.01675	8.38897	4.88534	0.0270857	0.386462
SDCBP	1.00635	7.43087	4.88317	0.0271197	0.386653
RAP2A	0.790466	5.72945	4.87973	0.0271738	0.387128
GPR12	-0.954397	5.71659	4.8744	0.0272579	0.387473
SUPV3L1	-0.843027	5.96728	4.87329	0.0272754	0.387473
TRIM47	0.88533	5.75608	4.87276	0.0272838	0.387473
RERG	0.738743	5.95231	4.87247	0.0272884	0.387473
COPS6	0.856903	5.49166	4.8713	0.0273068	0.387473
F2RL2	0.78382	5.77737	4.8677	0.027364	0.387473
PNPLA4	-0.795233	5.80377	4.8666	0.0273813	0.387473
FCER1G	0.79559	5.96668	4.8639	0.0274243	0.387473
TMPRSS11F	-0.96256	5.15455	4.86366	0.027428	0.387473
MAGEA12	-1.18599	4.77207	4.86339	0.0274324	0.387473
VAT1	0.789715	6.5722	4.86299	0.0274388	0.387473
PRICKLE3	-0.982155	5.16593	4.86247	0.027447	0.387473
DPY19L3	1.19552	4.62565	4.85637	0.0275443	0.388504
EID1	0.766821	6.73083	4.85528	0.0275616	0.388504
ACTL6B	-0.904227	5.2164	4.85324	0.0275943	0.388672
RAC1	0.768575	6.0121	4.84882	0.0276651	0.389375
MORN1	-0.741459	5.95469	4.84371	0.0277472	0.389944
FDCSP	0.753356	5.84109	4.84303	0.0277581	0.389944
APOBEC3H	-0.999476	5.31012	4.83904	0.0278224	0.389944
RPL6	1.1132	8.32684	4.83705	0.0278545	0.389944
OR4C45	1.09434	5.08881	4.83583	0.0278742	0.389944
TIMP1	0.824593	6.89682	4.83532	0.0278825	0.389944
SPDYE16	0.888947	7.35761	4.83453	0.0278953	0.389944
MBD2	0.841438	6.16411	4.83446	0.0278964	0.389944
SLC2A4	-0.912583	5.55213	4.83436	0.027898	0.389944
RETREG1	-1.20311	5.17341	4.83336	0.0279143	0.389944
DPAGT1	-0.819815	5.54105	4.83078	0.0279561	0.39004
RELCH	0.896153	5.24297	4.82874	0.0279891	0.39004
PECAM1	1.3581	8.2946	4.82865	0.0279906	0.39004
GJA3	-0.847384	5.50505	4.82778	0.0280047	0.39004
ETS2	1.01337	7.55912	4.82106	0.028114	0.391024
GRIN3B	-0.839269	6.31007	4.82087	0.0281172	0.391024
BAP1	0.778328	5.65956	4.81804	0.0281633	0.39131
CPT2	-0.903059	5.24244	4.81612	0.0281948	0.39131
ABHD17A	0.771502	6.38519	4.81454	0.0282206	0.39131
MRPL58	-0.909509	5.8777	4.81448	0.0282216	0.39131
OR11H4	-0.862511	5.39061	4.81073	0.028283	0.391664
PLA2G7	-0.839671	5.68072	4.81036	0.0282891	0.391664
RASA4	0.858531	6.87785	4.80549	0.0283692	0.391927
IL6ST	0.928378	6.99199	4.80254	0.0284178	0.391927
TBC1D12	-0.893118	5.40946	4.80243	0.0284196	0.391927
NEURL1B	0.792667	6.33645	4.80055	0.0284507	0.391927
C11orf58	0.779854	6.64138	4.79995	0.0284605	0.391927
SCN10A	-1.25568	5.03864	4.79922	0.0284727	0.391927
SHISA4	-0.8597	5.41324	4.79779	0.0284963	0.391927
CHM	0.927861	5.21761	4.79651	0.0285174	0.391927
MORF4L2	0.791261	6.15774	4.79623	0.0285221	0.391927
ICAM5	-1.04573	5.28906	4.79263	0.0285818	0.391927
EN1	-1.04573	5.28906	4.7912	0.0286054	0.391927
ZDHHC5	0.814412	5.68058	4.79001	0.0286253	0.391927
ADH1B	1.07852	7.49925	4.78969	0.0286305	0.391927
TPM4	1.01866	7.63059	4.78936	0.028636	0.391927
NANS	0.817544	5.84896	4.78913	0.0286398	0.391927
RFX6	-1.01332	5.12381	4.78746	0.0286677	0.391927
GSK3A	0.721699	6.02806	4.7864	0.0286854	0.391927
OR5AU1	-1.01332	5.12381	4.78626	0.0286876	0.391927
DNAH17	-0.924205	5.20098	4.7844	0.0287187	0.391927
FEV	-0.886446	5.32114	4.78385	0.0287278	0.391927
PDE4D	-0.7966	6.08693	4.78192	0.0287601	0.392082
PF4	-0.802783	5.78398	4.7794	0.0288021	0.392352
KPNA7	-0.900819	5.59613	4.77822	0.0288219	0.392352
JAML	0.780487	5.8081	4.76561	0.0290338	0.394948
FGF14	-0.947971	5.39266	4.76227	0.0290901	0.395151
C4orf48	-1.1325	4.69827	4.76222	0.029091	0.395151
KDM4D	0.769551	5.771	4.7579	0.029164	0.39539
PLEKHO2	0.828967	6.89412	4.75756	0.0291699	0.39539
TUT4	0.85661	5.43765	4.75743	0.0291721	0.39539
RPL41	1.2428	9.14401	4.75536	0.0292072	0.395579
MFSD2B	-1.1549	4.94415	4.75291	0.0292487	0.395854
POLR3A	-0.914016	5.69361	4.75122	0.0292776	0.395958
RAB9B	-0.757154	5.83938	4.74893	0.0293165	0.396197
THUMPD1	0.853694	5.39512	4.74578	0.0293703	0.396637
MECOM	0.804898	5.9007	4.7433	0.0294126	0.396921
EPS15L1	-0.869301	5.51832	4.73828	0.0294985	0.397566
HEATR9	-1.31468	4.54525	4.73803	0.0295029	0.397566
ZNF703	0.786014	5.6304	4.73645	0.0295299	0.397642
GADD45B	1.19491	8.43455	4.73173	0.0296112	0.398449
ABCB7	1.10026	4.99059	4.72465	0.0297333	0.39932
CREB3L3	-0.8924	5.23671	4.72396	0.0297452	0.39932
TGM4	0.991296	4.98807	4.72365	0.0297506	0.39932
GHRL	-1.01508	4.93466	4.72302	0.0297614	0.39932
HOXC12	-0.981865	5.03057	4.72059	0.0298034	0.399455
SPDEF	-0.759379	6.05074	4.71848	0.0298401	0.399455
PHF10	0.862338	5.37376	4.7178	0.0298519	0.399455
SNIP1	-1.35554	5.02376	4.71751	0.029857	0.399455
BRAF	0.769427	5.98049	4.71447	0.0299098	0.399787
SPRY1	0.981125	6.85049	4.71362	0.0299247	0.399787
ARMC12	1.00242	5.14513	4.71091	0.0299719	0.400132
VPS13C	0.760367	5.70295	4.70965	0.0299937	0.400137
C16orf46	0.87473	5.92158	4.70178	0.0301315	0.401448
ZNF561	-0.775098	5.83313	4.70158	0.030135	0.401448
POPDC2	-0.913208	5.24815	4.69208	0.0303019	0.403117
TSPAN19	-0.770666	5.82378	4.69164	0.0303096	0.403117
GSTT4	-0.913206	5.24815	4.69052	0.0303294	0.403117
OSMR	0.801654	6.20326	4.68716	0.0303888	0.403117
SPON1	0.732566	5.99352	4.68669	0.0303972	0.403117
USP43	-0.862834	5.36713	4.68658	0.0303991	0.403117
TMEM239	-0.902418	5.30622	4.68589	0.0304113	0.403117
CNEP1R1	-0.764967	5.87672	4.68029	0.0305105	0.403958
GPR22	-0.782141	5.9198	4.67987	0.030518	0.403958
SEMA4B	-0.789176	5.72196	4.67755	0.0305594	0.403991
FAM163A	-0.923932	5.45977	4.6773	0.0305638	0.403991
CARD8	0.703157	6.2907	4.67554	0.030595	0.404118
ASB18	-0.865872	5.8973	4.67271	0.0306456	0.4045
CIAPIN1	0.785644	5.89811	4.66637	0.0307588	0.405285
XCR1	-0.899797	5.53609	4.66601	0.0307654	0.405285
NR2F1	0.891955	6.41088	4.6654	0.0307762	0.405285
SYNGAP1	0.863638	5.88518	4.664	0.0308014	0.405285
FGG	-0.813059	5.51561	4.66161	0.0308442	0.405285
PDE12	-0.875269	5.44543	4.66066	0.0308614	0.405285
KPTN	-0.972469	5.64462	4.65893	0.0308924	0.405285
EZHIP	-0.725806	5.99662	4.65613	0.0309428	0.405285
ENSA	0.741658	6.72026	4.65565	0.0309515	0.405285
PRKACA	0.864952	6.44803	4.65504	0.0309625	0.405285
BRF1	-0.804016	5.66705	4.65503	0.0309626	0.405285
SESN3	0.969224	5.94852	4.65488	0.0309655	0.405285
EEF1D	1.12455	7.60715	4.65365	0.0309876	0.405291
USP22	0.70568	6.39889	4.65002	0.0310532	0.405647
SKI	0.781687	6.8262	4.64952	0.0310622	0.405647
NCR1	0.962619	5.20232	4.64854	0.03108	0.405647
SMARCAD1	0.827766	5.61749	4.64153	0.0312072	0.407023
PGLYRP3	1.05328	5.33834	4.6363	0.0313024	0.407972
SMAD6	-0.711581	6.38237	4.63513	0.0313237	0.407972
KHSRP	0.711013	6.2953	4.63264	0.0313692	0.408176
PRRT1B	-0.965583	5.12684	4.631	0.0313992	0.408176
TIMP2	0.71197	6.69726	4.63069	0.0314049	0.408176
RAB13	0.841291	6.69478	4.62806	0.0314531	0.408413
TTC39C	-0.732749	5.84197	4.62695	0.0314735	0.408413
ITGB7	-0.798665	5.52798	4.62612	0.0314887	0.408413
OPHN1	0.808621	5.66485	4.61633	0.0316689	0.410234
BSDC1	0.727182	5.88298	4.61611	0.031673	0.410234
GRIFIN	-1.24002	4.76207	4.61344	0.0317224	0.410335
TNS4	0.928684	5.13201	4.61171	0.0317544	0.410335
RPL7	1.12587	8.87917	4.6115	0.0317583	0.410335
KRT34	-0.760052	5.9595	4.61044	0.031778	0.410335
OPN1MW3	-0.985112	5.03155	4.60513	0.0318764	0.410335
E4F1	-0.985111	5.03155	4.60462	0.0318858	0.410335
SPRY2	0.862952	5.34655	4.60427	0.0318924	0.410335
EGLN1	0.817034	5.54182	4.60197	0.0319353	0.410335
WNT4	-0.985907	5.13843	4.60095	0.0319542	0.410335
NR4A1	1.10328	8.98768	4.59915	0.0319878	0.410335
APOBR	-1.04843	5.02233	4.59824	0.0320047	0.410335
TRIM40	0.882182	5.28111	4.598	0.0320092	0.410335
CPLX1	0.894211	5.43346	4.59734	0.0320217	0.410335
JAM2	0.749199	6.6449	4.59578	0.0320508	0.410335
UQCRHL	0.791668	5.83217	4.59305	0.0321018	0.410335
SAMD14	1.00919	5.56688	4.59145	0.0321318	0.410335
EPHA7	-1.09384	4.89337	4.59027	0.0321539	0.410335
DYNLT5	-0.810091	5.9098	4.58882	0.0321811	0.410335
MED24	0.752709	5.85095	4.58856	0.032186	0.410335
PRSS21	-0.948323	5.11602	4.58787	0.0321989	0.410335
NAT8B	0.769738	5.69911	4.58779	0.0322004	0.410335
PRKCI	0.696893	6.20135	4.58657	0.0322235	0.410335
AFAP1L1	0.745439	6.20761	4.58417	0.0322685	0.410335
LHFPL2	0.855771	5.48844	4.58379	0.0322757	0.410335
CYP3A7	-0.909206	5.27299	4.58366	0.0322782	0.410335
C14orf39	0.78321	5.58143	4.58287	0.0322931	0.410335
TAOK3	-0.739553	6.21284	4.5793	0.0323605	0.410335
SGTA	0.789407	5.99181	4.57915	0.0323634	0.410335
POLR2J	0.759699	5.81544	4.57753	0.0323938	0.410335
SNAP47	-0.945374	5.11516	4.57741	0.0323962	0.410335
HCFC1R1	0.911598	5.58548	4.57735	0.0323973	0.410335
PTBP1	1.47137	11.2967	4.5773	0.0323982	0.410335
ZEB2	0.736277	6.64182	4.5769	0.0324058	0.410335
RBM39	0.873398	7.35978	4.57411	0.0324586	0.410724
PFDN1	0.73424	5.83838	4.57152	0.0325077	0.411067
VN1R5	-0.937629	5.49132	4.56722	0.0325895	0.411398
ELOA3P	0.765838	7.07638	4.56685	0.0325965	0.411398
PRR15L	-0.735349	5.93548	4.56666	0.0326	0.411398
LTBP3	0.729167	6.38637	4.56261	0.0326771	0.411447
SLC11A2	0.778726	5.96821	4.56235	0.0326822	0.411447
MBD3L1	-0.895889	5.27636	4.55924	0.0327417	0.411447
CYB561D2	-0.895891	5.27636	4.55838	0.032758	0.411447
MCOLN3	-0.9217	5.15915	4.5583	0.0327595	0.411447
CPSF7	0.728185	6.49314	4.55714	0.0327818	0.411447
CDRT15	-0.770054	6.04218	4.55691	0.0327862	0.411447
EIF4G1	0.694323	6.3729	4.55598	0.0328039	0.411447
CSAG1	-0.895894	5.27636	4.55585	0.0328065	0.411447
CTDNEP1	0.785545	6.20889	4.55493	0.0328241	0.411447
IL31RA	-0.788341	5.63921	4.55359	0.0328498	0.411493
ZNF428	0.707056	6.00322	4.54698	0.0329768	0.412807
BPIFC	-1.20043	4.93381	4.54556	0.0330043	0.412874
TMEM214	0.722083	6.17882	4.5429	0.0330556	0.412994
RFESD	-0.930573	5.34725	4.54207	0.0330716	0.412994
TMEM185A	-1.06808	4.87846	4.54162	0.0330802	0.412994
GSPT1	0.838303	5.63623	4.53918	0.0331275	0.413306
SHQ1	-0.848765	5.62692	4.53782	0.0331537	0.413306
MAGI1	0.707027	6.07025	4.5369	0.0331715	0.413306
XKR5	-0.712405	6.05221	4.53534	0.0332019	0.413408
NDEL1	0.757996	6.10005	4.53153	0.0332758	0.413935
GGTLC1	0.701101	6.5189	4.52988	0.0333079	0.413935
ANXA6	0.676755	6.22644	4.52957	0.033314	0.413935
SNRPE	0.745661	6.07481	4.52718	0.0333605	0.413935
GFRA3	0.77869	5.72271	4.52711	0.0333618	0.413935
BFAR	-0.780116	5.83656	4.526	0.0333835	0.413935
ZNRD2	-0.767692	5.74666	4.52442	0.0334144	0.413935
EXPH5	-0.799176	5.54902	4.52405	0.0334215	0.413935
NLRP13	-0.790803	5.54447	4.52262	0.0334496	0.414008
HLA-DRA	1.07155	8.51534	4.51673	0.0335649	0.41516
CCR3	-1.1822	4.68309	4.51265	0.033645	0.415469
DENND1B	0.757387	5.77485	4.51263	0.0336455	0.415469
MARCKSL1	1.0688	6.76859	4.51088	0.03368	0.415469
FBXW12	-0.783487	5.67404	4.51083	0.0336809	0.415469
MS4A5	0.859888	5.3012	4.50981	0.0337011	0.415469
GJA9	-1.00637	5.14993	4.50388	0.0338181	0.416636
SLITRK2	-1.02957	4.90854	4.50239	0.0338474	0.416723
RNF216	0.704151	6.04301	4.50027	0.0338896	0.416966
GATAD2B	0.752515	5.74133	4.49888	0.0339171	0.416983
RTL8C	0.711755	6.59986	4.49795	0.0339355	0.416983
KRTAP25-1	-0.756242	5.82219	4.49457	0.0340027	0.417455
GALNT5	-0.922772	5.25383	4.49377	0.0340186	0.417455
FIBIN	-0.793584	5.70693	4.49214	0.0340509	0.417577
PPP1R2B	-0.843452	5.35667	4.48956	0.0341024	0.417721
CA5A	-0.751706	5.81278	4.48931	0.0341074	0.417721
PRKD1	-0.754174	6.04762	4.48756	0.0341423	0.417832
SAC3D1	-0.753427	5.72053	4.48609	0.0341717	0.417832
IL22	-0.89021	5.53879	4.48536	0.0341864	0.417832
SLC10A2	0.846364	5.59512	4.48438	0.034206	0.417832
FBP1	0.776462	5.97327	4.48272	0.0342392	0.417842
RPLP2	1.18452	8.23749	4.4821	0.0342515	0.417842
ODAD4	-0.827112	5.39394	4.4789	0.0343158	0.418352
TMEM229A	-0.806922	5.43771	4.47478	0.0343986	0.418605
LCN15	-1.39355	4.39669	4.47401	0.0344142	0.418605
PFDN5	0.755657	6.70266	4.47352	0.034424	0.418605
CASP1	0.713529	6.35138	4.47239	0.0344467	0.418605
OPALIN	-0.82517	5.44756	4.4723	0.0344485	0.418605
SIRT6	0.852062	6.43515	4.47058	0.0344832	0.418678
OR2A25	-1.1415	4.95823	4.46978	0.0344994	0.418678
NKAPL	-0.811679	5.53647	4.4683	0.0345294	0.41877
RNF40	0.690773	6.15277	4.46526	0.0345907	0.41904
FMOD	0.800273	6.00626	4.46345	0.0346275	0.41904
MICU1	-0.718621	6.07	4.46213	0.0346542	0.41904
ACCSL	-0.874094	5.31514	4.46209	0.034655	0.41904
VMA21	0.865094	5.4429	4.46166	0.0346639	0.41904
SMAP2	0.863161	5.28666	4.45553	0.0347885	0.420275
MIB1	0.732777	5.85808	4.45079	0.0348851	0.420444
LRRC24	-0.693407	6.42361	4.45055	0.03489	0.420444
NUTF2	0.780718	5.7168	4.44915	0.0349186	0.420444
SPDYE5	0.688088	6.48146	4.44596	0.0349839	0.420444
PALLD	0.756289	6.41545	4.44528	0.0349978	0.420444
ITPR3	0.735987	6.01116	4.44466	0.0350105	0.420444
YAP1	0.755935	6.75514	4.44444	0.035015	0.420444
KRTCAP2	0.805036	6.23537	4.4441	0.0350221	0.420444
OR6A2	0.856576	5.25437	4.44153	0.0350749	0.420444
KRT10	0.974819	5.0711	4.43891	0.0351286	0.420444
SENP8	-0.903596	5.1199	4.43868	0.0351334	0.420444
RB1	0.75267	6.16588	4.43829	0.0351414	0.420444
CDC42EP3	0.833785	5.60237	4.4371	0.0351659	0.420444
IMP3	-0.786563	5.87956	4.43573	0.0351941	0.420444
TAF1L	-0.836316	5.35196	4.43478	0.0352137	0.420444
NR3C1	0.739986	5.81268	4.43443	0.035221	0.420444
CCDC192	-0.828297	5.50312	4.43394	0.0352311	0.420444
ACP2	-0.828298	5.50312	4.43327	0.035245	0.420444
MFSD6L	0.80849	5.82517	4.4326	0.0352588	0.420444
SPACA5B	-0.880006	5.40081	4.4318	0.0352754	0.420444
PIP4K2B	0.788341	5.64157	4.43126	0.0352865	0.420444
TREX1	0.767269	5.83731	4.43071	0.0352977	0.420444
RAB22A	-0.959233	5.12228	4.42848	0.035344	0.420678
C1orf232	-0.781219	5.83079	4.42759	0.0353625	0.420678
CCL15	-0.735815	5.72748	4.42334	0.0354506	0.421037
HACD2	0.819885	5.43145	4.42237	0.0354708	0.421037
CTSG	0.819025	6.11031	4.42197	0.0354791	0.421037
KLHL28	0.77186	5.92777	4.42179	0.0354828	0.421037
FAM120C	-1.00602	4.895	4.42061	0.0355073	0.42106
CIB1	0.675354	6.17434	4.41868	0.0355475	0.42127
BIRC6	0.904569	5.84964	4.41617	0.0355999	0.421506
CIBAR2	-0.901551	5.21568	4.4155	0.0356138	0.421506
USP2	-0.783679	5.62847	4.41425	0.0356399	0.421506
ZNF680	0.763885	5.62721	4.4134	0.0356577	0.421506
COPA	0.706814	6.32063	4.4106	0.0357162	0.42182
RAB5C	0.705767	6.35294	4.40997	0.0357295	0.42182
TAF1B	0.822631	5.59183	4.40769	0.0357773	0.422118
AVPI1	-0.855499	5.44343	4.40458	0.0358425	0.42262
TAGLN2	1.00372	8.36608	4.40207	0.0358954	0.422783
CRABP1	-0.911888	5.12531	4.40177	0.0359016	0.422783
MINDY3	-0.706963	6.14145	4.39961	0.0359472	0.423053
ZNF229	-0.920712	5.2266	4.39416	0.0360621	0.424139
KIF6	-1.08579	4.85124	4.39235	0.0361005	0.424232
SLC5A11	-0.891194	5.26241	4.39011	0.0361479	0.424232
CDKN2AIPNL	0.715895	5.92017	4.38861	0.0361797	0.424232
BAGE3	0.787379	7.06217	4.38784	0.0361962	0.424232
SMYD2	-1.24363	5.19502	4.38763	0.0362007	0.424232
SVOP	-0.728329	5.7235	4.38716	0.0362106	0.424232
CPLX2	-0.891195	5.73077	4.38629	0.036229	0.424232
CDK5RAP3	0.722561	6.11864	4.38424	0.0362727	0.424276
TMEM89	0.971094	5.22481	4.38398	0.0362782	0.424276
FTH1	1.32362	9.66826	4.38166	0.0363276	0.424587
TCP10L	-0.914293	5.47743	4.38014	0.03636	0.424701
FRMD4A	-0.886389	5.58732	4.37775	0.036411	0.424772
ENTR1	0.717437	5.81004	4.37589	0.0364507	0.424772
NUP210L	-0.939035	5.00554	4.3751	0.0364676	0.424772
GGT1	0.914415	5.18818	4.37436	0.0364835	0.424772
OTUD3	-0.937327	5.18017	4.37205	0.0365331	0.424772
TP53	0.702744	5.92367	4.37152	0.0365443	0.424772
NAP1L4	0.702284	6.4656	4.37034	0.0365698	0.424772
KBTBD2	0.711402	5.84569	4.36886	0.0366015	0.424772
EIF5A	0.76834	7.04499	4.36855	0.0366081	0.424772
OR52K2	-1.01657	5.56761	4.36678	0.0366462	0.424772
SUMF2	0.708036	6.18635	4.36618	0.0366591	0.424772
STRBP	0.731635	5.68681	4.36604	0.036662	0.424772
BBS2	0.938731	5.53834	4.36509	0.0366825	0.424772
PRB3	-0.988463	4.92021	4.36417	0.0367023	0.424772
CFAP221	-0.830123	5.45157	4.36394	0.0367072	0.424772
TNFRSF11A	-0.958967	5.27566	4.36278	0.0367322	0.424797
ASCL1	-0.896016	5.21128	4.36118	0.0367668	0.424934
DDX58	0.807399	6.17553	4.35744	0.0368476	0.425175
LMNTD2	-1.16113	4.55793	4.3573	0.0368506	0.425175
TUBB2A	-0.701643	5.94708	4.35643	0.0368694	0.425175
RTF1	-0.938558	5.19738	4.35601	0.0368787	0.425175
KLHL3	0.81015	5.46491	4.35273	0.0369497	0.425731
TANC1	0.726423	6.37831	4.35102	0.0369868	0.425871
ZNF578	0.670126	6.31238	4.35007	0.0370074	0.425871
ZNF576	-0.909762	5.3355	4.34513	0.037115	0.426846
WFDC11	-0.779972	5.65425	4.34258	0.0371705	0.427221
FUT7	-0.872054	5.4528	4.33839	0.0372622	0.428012
MORC1	-0.951551	5.01234	4.33574	0.0373202	0.428414
RCN2	0.778366	5.54297	4.33451	0.0373471	0.42846
COX6A2	-1.0352	4.94672	4.33149	0.0374136	0.42877
NCF2	-0.949436	5.53491	4.33119	0.0374201	0.42877
CACNA1C	0.93413	5.38716	4.32547	0.037546	0.429771
PPP1R15B	0.683122	6.20075	4.3242	0.0375742	0.429771
OR51M1	-1.10539	4.90076	4.32409	0.0375765	0.429771
CHST14	-0.871417	5.5997	4.32261	0.0376092	0.429837
SAMD15	-1.09679	4.9103	4.32135	0.037637	0.429837
MISP	-1.06189	4.89058	4.32071	0.0376513	0.429837
SAMD10	0.754455	5.59028	4.31966	0.0376745	0.429839
SEPTIN7	0.766556	7.16617	4.31341	0.0378132	0.431158
HLA-DPA1	1.02939	7.84296	4.31216	0.037841	0.431211
ALMS1	0.686428	6.10602	4.3066	0.0379648	0.432358
UROS	-0.809999	5.3606	4.30305	0.0380442	0.432775
OR4D11	-0.934331	5.23377	4.30289	0.0380477	0.432775
C12orf57	0.669964	6.42821	4.29983	0.0381161	0.43303
BAK1	0.697677	5.8839	4.29982	0.0381165	0.43303
TMEM131L	0.767351	5.59766	4.29516	0.0382209	0.433494
LMX1A	-0.891789	5.11362	4.29359	0.0382563	0.433494
ZNF765	-1.20548	4.80117	4.29267	0.0382771	0.433494
EIF3E	0.67502	6.52704	4.29257	0.0382792	0.433494
SCRN3	0.856823	5.1904	4.29213	0.0382892	0.433494
ANAPC7	0.767355	5.59766	4.2918	0.0382965	0.433494
RPL22	1.04622	8.139	4.28859	0.0383689	0.433542
FAM3C	0.665186	6.20488	4.28751	0.0383933	0.433542
TJP2	-0.875017	5.29036	4.28745	0.0383946	0.433542
PHLDB3	-0.728504	5.766	4.28697	0.0384056	0.433542
HFM1	-0.875019	5.29036	4.28647	0.0384169	0.433542
ZNF14	-0.79088	5.42826	4.28047	0.0385526	0.434418
EPC1	0.702456	6.21202	4.28016	0.0385596	0.434418
TPCN1	0.724539	5.72562	4.2795	0.0385748	0.434418
KLF9	0.710256	5.89941	4.27893	0.0385876	0.434418
ADH6	-0.90003	5.52223	4.27252	0.0387334	0.435532
HELT	-0.906604	5.91604	4.27225	0.0387396	0.435532
SRSF5	0.899701	7.60677	4.27151	0.0387564	0.435532
FATE1	-0.894464	5.2374	4.27018	0.0387868	0.435611
JCHAIN	1.04799	7.43473	4.26862	0.0388224	0.435749
MFSD14B	0.704628	5.94217	4.2676	0.0388458	0.43575
CDH18	-0.940119	5.23744	4.26643	0.0388725	0.435787
ABHD14B	0.837142	5.81973	4.26467	0.0389129	0.435979
PDIA5	-0.727152	6.0319	4.26131	0.0389899	0.436391
KLRG1	0.892729	5.39078	4.26102	0.0389965	0.436391
ME3	0.714988	5.80003	4.256	0.0391118	0.43742
ADGRB3	-0.783429	5.51909	4.25302	0.0391805	0.437926
SLC31A2	0.777505	5.63716	4.25117	0.0392234	0.438143
KCNK16	-1.17768	4.92052	4.2488	0.039278	0.438255
SCRT2	-0.925614	5.43695	4.2487	0.0392804	0.438255
TIGD7	-0.802199	5.62777	4.24628	0.0393363	0.438555
HRG	-0.925878	5.13237	4.24551	0.0393542	0.438555
EXOSC6	0.744637	5.59438	4.24426	0.0393833	0.438617
TDRD9	-0.697369	5.87669	4.24056	0.0394692	0.439313
TUBB6	0.724452	6.72101	4.2383	0.0395217	0.439536
HTRA1	0.729452	6.19789	4.23767	0.0395364	0.439536
RASGEF1B	0.89874	6.34946	4.23574	0.0395814	0.43975
STAMBP	0.759351	5.82549	4.23483	0.0396027	0.43975
WDR83	-0.752587	5.70185	4.23281	0.0396498	0.439862
SNX30	0.721288	6.06043	4.23238	0.0396599	0.439862
ST6GAL1	0.99986	5.77811	4.23082	0.0396962	0.43993
GIP	-0.926287	5.2672	4.22832	0.0397547	0.43993
URI1	0.798161	5.97772	4.22782	0.0397665	0.43993
CLTC	0.775355	7.06556	4.22737	0.039777	0.43993
DNAJB12	-0.736916	5.74583	4.22392	0.039858	0.43993
QPCTL	-0.80067	5.45567	4.2229	0.0398819	0.43993
ANG	-0.929287	5.7659	4.22285	0.0398832	0.43993
CDK13	0.816139	6.17281	4.22206	0.0399016	0.43993
SYTL3	-0.831782	5.96608	4.22157	0.0399131	0.43993
PPP1R12C	0.84921	6.43195	4.22093	0.0399283	0.43993
MAPRE1	0.733154	6.58446	4.22073	0.0399329	0.43993
DDX39B	0.908917	7.17695	4.22006	0.0399487	0.43993
ZNF449	-0.730301	5.80744	4.216	0.0400445	0.440726
WDR4	-0.800892	5.37905	4.21393	0.0400932	0.441002
AGAP2	-1.04888	4.88313	4.21155	0.0401497	0.441362
CALM3	0.910977	6.6752	4.21055	0.0401732	0.441362
OR10A3	0.694352	6.21478	4.2039	0.0403312	0.442837
UTP6	0.734871	5.86773	4.20156	0.0403869	0.443188
LRRC17	-0.820898	5.28409	4.1995	0.0404359	0.443417
HES2	-0.67887	6.15161	4.19869	0.0404553	0.443417
EBF1	-0.730439	6.31928	4.19731	0.0404881	0.443517
VAPA	0.765986	6.74593	4.19373	0.0405737	0.444194
ZC3H11A	0.737841	6.76821	4.19146	0.040628	0.444528
ATP2A2	0.754628	6.03075	4.18974	0.0406694	0.444721
NEDD8	0.701706	6.5427	4.18774	0.0407173	0.444729
TPD52L1	-0.844259	5.18245	4.18772	0.0407178	0.444729
DIPK1C	-1.18454	4.72749	4.18621	0.0407541	0.444842
PILRB	0.761473	6.3392	4.18531	0.0407758	0.444842
PRAMEF19	-0.759274	5.66131	4.1819	0.0408578	0.445408
STRAP	0.696943	5.93627	4.17953	0.0409151	0.445408
ZMIZ1	0.65544	6.23479	4.17922	0.0409224	0.445408
GPI	0.834949	6.19988	4.1792	0.0409231	0.445408
IGF2R	0.72871	6.50578	4.17758	0.0409623	0.44545
MESD	0.751339	5.61997	4.17706	0.0409746	0.44545
TBC1D17	0.854821	5.93761	4.17338	0.0410639	0.445665
CLDN3	0.77779	5.43269	4.17299	0.0410732	0.445665
DRD5	0.660732	6.23189	4.16944	0.0411593	0.445665
GM2A	0.741465	6.03903	4.16921	0.041165	0.445665
TMEM30A	0.908885	8.04691	4.16918	0.0411657	0.445665
ECSCR	0.726326	6.25506	4.16898	0.0411706	0.445665
SOCS6	0.895808	5.49989	4.16828	0.0411875	0.445665
KCTD12	0.678432	6.51741	4.16781	0.0411989	0.445665
ORC1	-0.748739	5.79497	4.16739	0.0412092	0.445665
YWHAZ	0.740439	7.18788	4.16613	0.04124	0.445698
SEC31A	0.660245	6.18786	4.16365	0.0413004	0.445698
RCC1L	0.729562	5.79611	4.16329	0.0413091	0.445698
HGFAC	-0.687179	5.8863	4.16302	0.0413156	0.445698
SSBP3	0.782619	6.585	4.16237	0.0413316	0.445698
SKIL	0.667705	6.51696	4.1608	0.0413699	0.445854
CBLIF	-0.704366	5.76887	4.15907	0.0414122	0.446053
LAMA4	0.717938	6.43145	4.15565	0.0414959	0.446538
ART3	-1.01446	5.0486	4.15413	0.0415332	0.446538
PMS2	0.979651	4.8989	4.153	0.0415608	0.446538
CISD2	0.691092	6.02021	4.15242	0.0415751	0.446538
NEBL	-0.900451	5.46053	4.15235	0.0415768	0.446538
COL1A1	0.698099	5.87426	4.14902	0.0416586	0.44698
GSTO2	-0.859735	5.25519	4.14777	0.0416894	0.44698
VPS28	-0.667596	6.24258	4.14776	0.0416897	0.44698
SPNS1	0.780868	5.44537	4.14537	0.0417485	0.447228
LTBP4	0.660883	6.55316	4.14487	0.0417608	0.447228
SERP2	-0.915286	5.45403	4.14166	0.0418402	0.44755
CCSER1	0.8397	5.2111	4.14138	0.0418472	0.44755
DNAH12	1.02395	4.98543	4.14074	0.0418627	0.44755
MRPL22	-0.702598	5.96806	4.13718	0.0419509	0.448236
B3GALT5	-0.744171	5.58694	4.13509	0.0420029	0.448425
RORB	-1.17727	4.56738	4.13366	0.0420384	0.448425
PHOSPHO1	-0.68845	6.07085	4.13245	0.0420684	0.448425
PRDM9	-0.766679	5.55925	4.13053	0.0421162	0.448425
TXNL4A	0.725845	5.65112	4.12997	0.04213	0.448425
CTTN	0.657625	6.08863	4.1299	0.0421318	0.448425
SEC61G	0.701926	6.45937	4.12971	0.0421366	0.448425
PTPN9	-0.779869	5.56758	4.12818	0.0421746	0.448539
RPL39	1.12443	7.92309	4.12735	0.0421953	0.448539
DZIP1L	-0.779873	5.56758	4.12616	0.0422251	0.448586
RPUSD4	-0.916572	5.30354	4.12427	0.0422722	0.448586
RPSA	0.891663	7.94175	4.1226	0.0423139	0.448586
CNGA1	-0.672994	6.46201	4.12252	0.0423159	0.448586
LORICRIN	-0.800549	5.754	4.12191	0.0423312	0.448586
MKRN3	-0.662374	6.22658	4.12141	0.0423439	0.448586
RIPK4	-0.705288	5.81007	4.12044	0.042368	0.448587
ZNF407	0.748877	5.55209	4.11681	0.0424591	0.448957
CARD11	-0.83364	5.42997	4.11505	0.0425032	0.448957
PLAA	0.844985	5.78354	4.11406	0.0425281	0.448957
CUL1	0.653052	6.38101	4.11152	0.0425921	0.448957
ZKSCAN3	-0.816629	5.34137	4.11103	0.0426044	0.448957
PGM5	0.779253	5.80824	4.11009	0.042628	0.448957
TACC1	0.766073	6.8368	4.10949	0.0426431	0.448957
APLP2	0.7971	7.52834	4.10928	0.0426485	0.448957
EIF4H	0.908278	7.15565	4.10927	0.0426488	0.448957
CNPY4	-0.824926	5.39344	4.10877	0.0426614	0.448957
TMSB15A	-0.797305	5.48497	4.10853	0.0426674	0.448957
MAGEB17	-0.883707	5.17793	4.10435	0.0427729	0.449607
CA14	-0.820311	5.25878	4.10352	0.0427941	0.449607
LCLAT1	0.73188	5.58699	4.10323	0.0428013	0.449607
SNAP91	-0.820313	5.25878	4.10157	0.0428435	0.449797
ASL	0.668441	6.05551	4.10005	0.0428818	0.449946
ODF1	-0.872796	5.36347	4.09325	0.0430547	0.451506
C16orf82	-0.78729	5.96546	4.09065	0.0431211	0.451949
LACRT	-0.805228	5.58128	4.08964	0.0431468	0.451964
HNRNPA2B1	1.01182	8.54447	4.0869	0.0432167	0.452443
ECHDC3	-0.869965	5.26084	4.0818	0.0433475	0.453437
CTSA	0.677161	6.64006	4.07995	0.0433949	0.453437
SPANXN1	-0.959846	5.0489	4.07944	0.043408	0.453437
OTX2	-0.990983	5.1104	4.07941	0.0434087	0.453437
PKP3	-0.740624	5.75554	4.07635	0.0434875	0.45392
PNRC2	0.712244	6.85123	4.07458	0.0435331	0.45392
TPTE2	1.10292	4.88812	4.07391	0.0435503	0.45392
TPP1	0.804565	6.48338	4.06993	0.043653	0.45392
CCNI	0.874944	6.68179	4.0698	0.0436564	0.45392
PAK3	-0.803901	5.53187	4.06973	0.0436582	0.45392
NECAP1	0.818474	5.40177	4.06901	0.0436769	0.45392
TTLL8	-0.861827	5.34269	4.06854	0.0436891	0.45392
VASH2	-0.861828	5.34269	4.06844	0.0436917	0.45392
ANGPT1	-0.734142	6.0694	4.06801	0.0437026	0.45392
ERVV-1	-0.879572	5.5829	4.06725	0.0437223	0.45392
PSG9	-1.23448	4.69488	4.06266	0.0438415	0.454853
TRO	-0.764784	5.48813	4.05991	0.0439129	0.454853
PIGY	-0.686783	6.03654	4.05919	0.0439317	0.454853
UQCR11	0.64677	6.27872	4.0589	0.0439391	0.454853
ITPKC	0.798817	6.08991	4.05863	0.0439462	0.454853
LY6L	-1.12762	5.28835	4.05617	0.0440101	0.454853
CPLX3	-0.954163	4.98177	4.05555	0.0440264	0.454853
RIPOR3	0.944062	5.01856	4.05338	0.0440829	0.454853
VWA2	-0.774847	5.56375	4.05251	0.0441058	0.454853
KRT79	-1.01784	5.09554	4.05137	0.0441355	0.454853
TAF4	0.840736	5.50895	4.04896	0.0441986	0.454853
CDIPT	0.791183	6.1814	4.04621	0.0442707	0.454853
SLC25A32	-0.846536	5.32402	4.04547	0.04429	0.454853
VASP	0.688961	6.54114	4.04366	0.0443376	0.454853
ZNF605	-0.75768	5.57506	4.03983	0.0444383	0.454853
NIT2	-0.791105	5.37387	4.0398	0.0444391	0.454853
SNX10	-0.791105	5.37387	4.0396	0.0444443	0.454853
RBM24	-0.791105	5.37387	4.03827	0.0444794	0.454853
RAB29	-0.717025	5.63677	4.03803	0.0444856	0.454853
PTCH2	0.819761	5.21695	4.03734	0.0445039	0.454853
TAS2R19	-0.721554	5.76213	4.03697	0.0445137	0.454853
CCDC66	-0.860204	5.77015	4.03677	0.0445189	0.454853
BARX1	-0.998558	5.37102	4.03618	0.0445344	0.454853
EGR3	0.760977	5.91256	4.0357	0.0445471	0.454853
LTBP1	0.698638	6.56931	4.03522	0.0445598	0.454853
H1-5	-0.806208	5.48173	4.0346	0.0445762	0.454853
KERA	-0.902839	5.01647	4.03442	0.0445811	0.454853
PSMA1	0.862611	6.42726	4.03258	0.0446297	0.454853
VSX1	-0.725317	5.78038	4.03194	0.0446467	0.454853
SEC24C	0.998132	5.49276	4.031	0.0446713	0.454853
OR10G4	-0.725728	5.86087	4.0302	0.0446927	0.454853
KCTD15	0.740101	6.12081	4.02988	0.0447012	0.454853
C9orf47	-0.780731	5.54714	4.02832	0.0447423	0.454853
KCNC2	-0.908809	5.18027	4.02754	0.0447631	0.454853
CFAP410	0.859389	5.20522	4.02562	0.044814	0.454853
LRRC37A2	0.716482	5.83014	4.02514	0.044827	0.454853
PHIP	0.679983	5.96323	4.02392	0.0448593	0.454853
A1BG	-0.842163	5.37981	4.02188	0.0449135	0.454853
USF3	-0.941454	4.97481	4.02149	0.0449241	0.454853
RALGAPA2	0.720512	6.58296	4.02124	0.0449306	0.454853
RALY	0.675046	6.52723	4.02059	0.044948	0.454853
FRYL	0.742981	5.70466	4.02032	0.0449551	0.454853
TCF4	0.720511	6.58296	4.0198	0.0449689	0.454853
KRTAP22-1	-0.774602	5.41874	4.01977	0.0449698	0.454853
ECEL1	-0.955344	4.90061	4.01916	0.0449862	0.454853
BPNT1	-0.766478	5.43647	4.01855	0.0450023	0.454853
TMEM52	-0.884226	5.07958	4.01516	0.045093	0.454853
ELOB	0.801846	6.52573	4.01414	0.0451203	0.454853
ADARB1	0.669682	6.24415	4.01378	0.04513	0.454853
TRIM69	-0.837464	5.48617	4.01202	0.0451771	0.454853
UBXN8	-0.728428	6.17127	4.01191	0.04518	0.454853
CCNP	-0.779891	5.63468	4.01149	0.0451912	0.454853
ZNF713	-0.907247	5.16286	4.01135	0.0451951	0.454853
NR2F2	0.983196	7.25065	4.0112	0.0451991	0.454853
ANKRD10	0.658858	6.51185	4.01084	0.0452085	0.454853
FDPS	0.727179	5.90207	4.0103	0.045223	0.454853
TBCA	0.690797	6.65852	4.00953	0.0452438	0.454853
CHD9	-0.711558	5.67798	4.00714	0.0453078	0.454853
P3R3URF	-0.711558	5.67798	4.00706	0.0453101	0.454853
SLC9B1	-0.668803	6.02706	4.00672	0.0453191	0.454853
OBSL1	0.670684	6.12018	4.00666	0.0453209	0.454853
ADGRG4	-0.768673	5.63963	4.00598	0.0453392	0.454853
SLC9A6	-0.760157	5.62266	4.00455	0.0453775	0.454853
RNMT	0.810654	5.31693	4.00439	0.0453819	0.454853
PGM3	0.811271	5.34469	4.00379	0.045398	0.454853
DCDC1	-0.65923	6.39261	4.00215	0.0454422	0.454853
YTHDF1	0.811274	5.34469	4.00209	0.0454439	0.454853
HPF1	-0.788577	5.48019	4.00028	0.0454926	0.455021
KCNA4	-0.802953	5.56005	3.99966	0.0455094	0.455021
ADGRL2	0.719281	7.02012	3.99857	0.045539	0.455073
CITED2	0.753406	7.25186	3.99572	0.0456161	0.4556
ORMDL1	0.724169	5.73631	3.99456	0.0456474	0.455669
PSG1	0.663861	6.41851	3.99133	0.0457348	0.455789
FAM161A	-0.789961	5.40538	3.99116	0.0457395	0.455789
PLEKHA2	0.693318	6.18436	3.98987	0.0457746	0.455789
RHBDF2	-0.792861	5.35064	3.98944	0.0457864	0.455789
EIF3B	0.744985	5.91196	3.98936	0.0457883	0.455789
LDB2	1.09716	7.16569	3.98869	0.0458067	0.455789
SAP30	0.908077	5.39922	3.98782	0.0458302	0.455789
UCN3	-0.82188	5.56259	3.98638	0.0458694	0.455936
SF3A2	-0.691313	5.96145	3.98217	0.0459844	0.456536
CNN2	0.696503	6.81416	3.9819	0.0459918	0.456536
PDE4DIP	0.697666	5.68786	3.98135	0.0460066	0.456536
ARHGAP23	0.860641	6.21438	3.98058	0.0460276	0.456536
SLFN5	0.650006	6.4714	3.97682	0.0461306	0.457017
PLXNB2	0.650006	6.4714	3.97669	0.0461342	0.457017
OCIAD1	0.656705	6.64904	3.97613	0.0461495	0.457017
ZSWIM1	-0.752043	5.52218	3.97359	0.0462191	0.457272
TAF1A	-0.802906	5.27359	3.9734	0.0462242	0.457272
RNF213	0.67879	6.37662	3.97017	0.0463132	0.457362
QRICH2	-0.746787	5.67927	3.96814	0.046369	0.457362
LSP1	0.681175	5.84663	3.96789	0.0463759	0.457362
NDUFB8	0.666048	6.40716	3.96749	0.046387	0.457362
MTFMT	-0.943447	5.21127	3.96585	0.046432	0.457362
OR4F15	-0.669058	5.94287	3.96494	0.0464572	0.457362
SLX4IP	-0.804721	5.57358	3.96418	0.0464782	0.457362
ALKBH4	-0.891834	5.20983	3.96366	0.0464925	0.457362
NEK1	-0.819651	5.58216	3.96313	0.0465071	0.457362
HPGD	-0.671099	6.61452	3.96296	0.0465119	0.457362
DLX4	-0.836415	5.69344	3.96282	0.0465157	0.457362
FAM43A	-0.646231	6.50177	3.96241	0.0465271	0.457362
LEUTX	0.986316	5.46003	3.95867	0.0466304	0.457775
CH25H	0.902558	6.3474	3.95741	0.0466653	0.457775
EXOC3	0.801855	5.85062	3.95603	0.0467038	0.457775
IL6	-0.7152	6.67564	3.95562	0.0467151	0.457775
JTB	0.825998	6.08913	3.95472	0.0467401	0.457775
PPP1R18	0.631298	6.23543	3.95408	0.0467578	0.457775
C1orf43	0.631297	6.23543	3.95268	0.0467968	0.457775
AAMP	0.633414	6.25044	3.95244	0.0468035	0.457775
TTC37	0.763654	5.66107	3.95164	0.0468258	0.457775
GDPD4	-0.787493	5.74637	3.95083	0.0468483	0.457775
ARRDC4	0.917382	5.39228	3.94971	0.0468796	0.457775
PELP1	0.773236	5.51909	3.94944	0.0468869	0.457775
ZNF165	-0.84058	5.3198	3.94891	0.0469018	0.457775
RBP7	0.695276	5.79724	3.94848	0.0469139	0.457775
LPAR4	-0.746915	5.74124	3.94737	0.0469448	0.457775
KLRF2	-1.1261	4.53881	3.94677	0.0469614	0.457775
ROBO2	0.659216	6.05862	3.94478	0.0470171	0.457814
NPHP3	-0.851153	5.27562	3.94423	0.0470325	0.457814
NFE2L1	0.686221	6.45617	3.94274	0.0470739	0.457814
CHD8	0.839	5.86144	3.94251	0.0470806	0.457814
NFAM1	-0.774783	5.55626	3.94197	0.0470955	0.457814
RPS29	1.15273	8.90881	3.94137	0.0471124	0.457814
KPNA4	-0.850566	5.30061	3.93634	0.0472534	0.458945
MYOCD	0.686308	5.81101	3.93517	0.0472863	0.459026
DGAT2	-0.831937	5.65683	3.93184	0.0473801	0.459697
ZNHIT6	0.69368	5.74775	3.92849	0.0474746	0.460216
PCDH8	1.18443	4.77373	3.9282	0.0474828	0.460216
AP1S2	0.722505	6.23112	3.92613	0.0475413	0.46034
RABEP1	-0.757043	5.43152	3.926	0.0475449	0.46034
PRDM6	0.675746	6.01785	3.92444	0.047589	0.460352
ZNF557	-0.715464	6.10057	3.92342	0.0476179	0.460352
HLA-DPB1	0.912332	7.61787	3.92148	0.047673	0.460352
AJAP1	-0.683655	5.85282	3.92047	0.0477016	0.460352
DHDH	-0.951655	4.89941	3.92018	0.0477097	0.460352
F13B	-0.694443	5.91167	3.91946	0.0477302	0.460352
MSTO1	0.764856	5.89561	3.91749	0.0477862	0.460352
LRRK2	-0.710579	5.86159	3.91696	0.0478013	0.460352
LIFR	0.882985	6.87799	3.91648	0.047815	0.460352
G6PC2	0.699467	5.79143	3.91589	0.0478316	0.460352
TBR1	-1.0728	4.9186	3.9158	0.0478342	0.460352
DTX3	-0.799863	5.81324	3.91553	0.0478419	0.460352
PUF60	0.774647	5.50663	3.91189	0.0479455	0.461112
GSTA1	0.748469	5.8368	3.91032	0.0479904	0.461306
SLC38A2	0.766837	6.66013	3.90808	0.0480545	0.46162
SH3BGRL3	0.976386	7.1358	3.90745	0.0480726	0.46162
SOGA3	-1.00506	4.76662	3.90502	0.0481421	0.461933
ZCCHC13	-0.801971	5.24811	3.90363	0.0481818	0.461933
ATP6V1G2	-0.862653	5.61568	3.9025	0.0482142	0.461933
TNRC6A	0.7784	5.7119	3.90201	0.0482284	0.461933
CLPP	0.637917	6.30715	3.90191	0.0482312	0.461933
KLHDC2	0.700175	5.64823	3.90113	0.0482536	0.461933
NMT2	-0.824916	5.17121	3.89946	0.0483016	0.462156
ODF3	-0.758105	5.48377	3.89454	0.0484432	0.462286
PPME1	0.818486	5.41867	3.89304	0.0484866	0.462286
HOXD11	-1.00324	4.9765	3.89258	0.0484998	0.462286
OR11A1	-0.896955	5.40186	3.89233	0.0485071	0.462286
GALC	0.847183	5.62128	3.8921	0.0485138	0.462286
PROK2	0.763502	5.42445	3.89131	0.0485364	0.462286
NCKAP5	-0.915079	5.55178	3.89049	0.0485604	0.462286
ACP3	-0.646416	6.06079	3.88885	0.0486078	0.462286
MYH15	-0.916624	5.16813	3.88856	0.048616	0.462286
DPYD	0.81773	5.86852	3.88828	0.0486242	0.462286
TNNC2	-1.03634	4.87564	3.88824	0.0486255	0.462286
HAS2	0.939824	5.22357	3.88812	0.0486288	0.462286
GRIN2C	-0.731569	5.98453	3.88784	0.048637	0.462286
GPX4	0.724107	6.53352	3.88566	0.0487001	0.462651
RNASE13	-0.759773	5.54752	3.88254	0.0487906	0.46325
RAI2	-0.938945	4.92571	3.88174	0.048814	0.46325
PGM1	-0.810951	5.94725	3.88051	0.0488498	0.46325
TBC1D22B	-0.673543	6.01016	3.8798	0.0488704	0.46325
NUDC	0.678905	6.6571	3.87817	0.0489178	0.46325
HYAL2	0.996867	7.57007	3.87712	0.0489485	0.46325
RBMS1	0.628477	6.19143	3.87697	0.0489529	0.46325
ATP5F1B	0.668946	6.50593	3.87606	0.0489793	0.46325
IL20	-0.776074	5.67014	3.87582	0.0489864	0.46325
MAP1LC3C	-0.844271	5.15528	3.87497	0.0490113	0.463251
CNN1	0.692429	6.06967	3.87198	0.0490986	0.463681
CNIH4	0.643578	6.01692	3.87171	0.0491064	0.463681
HGD	-0.781593	5.47581	3.87029	0.049148	0.463839
KRTCAP3	-0.755449	5.40868	3.86847	0.0492013	0.463998
GFER	-0.734718	5.54143	3.86802	0.0492145	0.463998
OC90	-0.812652	5.25379	3.86695	0.0492459	0.464014
RAG2	-0.75171	5.55054	3.86627	0.0492659	0.464014
CERT1	0.758378	5.70038	3.86296	0.0493631	0.46411
PGAM4	0.702767	6.5894	3.86259	0.049374	0.46411
MAP2K3	0.713318	5.98927	3.86219	0.0493858	0.46411
TIMM17A	0.763643	5.51093	3.86182	0.0493966	0.46411
SPARC	0.981166	8.05304	3.8617	0.0494004	0.46411
MYH10	0.638424	6.31426	3.86001	0.0494501	0.464344
ZBTB9	0.793262	5.40149	3.85588	0.049572	0.465254
VAX1	-1.26423	4.49418	3.85379	0.0496338	0.465362
FGA	-1.26423	4.49418	3.85378	0.0496339	0.465362
PON2	0.630021	6.30258	3.85296	0.0496582	0.465362
INTS6	0.757797	5.77232	3.8515	0.0497014	0.465533
SUN1	0.745542	5.95622	3.84946	0.0497619	0.465767
EXOSC2	0.708767	5.9873	3.84898	0.0497763	0.465767
CEP95	-0.895797	5.27571	3.84774	0.0498131	0.465878
[truncated: 16,680 more rows]

## Sheet: CD45+DEGs (lepidic vs normal)
Supplementary Table S4
CD45+ DEGs (lepidic vs normal)
	logFC	logCPM	LR	PValue	FDR
COL3A1	2.81076	7.53047	80.0999	3.55945e-19	6.64692e-15
IGHG1	6.64047	12.6772	69.4845	7.70168e-17	7.19106e-13
IGHG3	6.28965	12.6168	64.8127	8.23649e-16	3.8452e-12
MMP2	2.35694	8.16616	59.5339	1.20205e-14	3.74118e-11
IGHG2	6.26954	12.8025	58.1916	2.3779e-14	6.34355e-11
IGFBP3	2.58857	7.02635	57.6583	3.1185e-14	7.27935e-11
IGLL5	5.80605	11.022	52.1057	5.25913e-13	1.09121e-09
IGHG4	6.20745	13.1115	50.8587	9.92588e-13	1.85356e-09
C1S	2.09481	8.10277	50.6388	1.11029e-12	1.88487e-09
COL1A2	2.51152	8.23582	49.38	2.10884e-12	3.28171e-09
IGKC	6.53108	13.1534	47.8503	4.60047e-12	6.60839e-09
PIGR	2.05403	8.34738	45.7866	1.31864e-11	1.64881e-08
JCHAIN	3.48049	9.72374	45.778	1.32441e-11	1.64881e-08
SFRP4	2.817	6.35742	45.0903	1.88155e-11	2.19601e-08
LTBP2	2.24792	7.90117	43.2381	4.84669e-11	5.32395e-08
COL6A3	1.90332	7.28364	42.3033	7.81589e-11	7.68179e-08
TIMP1	2.06143	7.38074	41.5945	1.12311e-10	1.04865e-07
CLSTN3	2.61877	6.17212	41.4971	1.18049e-10	1.04973e-07
IGHM	3.87269	8.52188	39.4358	3.39027e-10	2.87773e-07
IGFBP4	2.06934	8.53615	37.7825	7.90887e-10	6.42132e-07
C3	1.87104	7.82684	37.2352	1.04707e-09	7.82121e-07
CST1	2.13889	6.67929	37.1216	1.1099e-09	7.97166e-07
RGS1	2.11148	7.11103	34.8816	3.50377e-09	2.42331e-06
COL4A1	1.85816	7.34509	33.9266	5.72306e-09	3.81687e-06
SLC2A3	1.5719	7.37227	30.4129	3.49202e-08	2.17367e-05
C1R	1.69287	7.41672	30.289	3.72235e-08	2.24229e-05
CCL19	3.39008	7.9763	29.8779	4.60128e-08	2.68513e-05
MZB1	2.10504	6.30449	26.9002	2.14242e-07	0.000116297
IGHA1	5.13482	11.8387	26.8977	2.14511e-07	0.000116297
HSP90B1	1.92842	7.00479	26.8668	2.17972e-07	0.000116297
SSR4	1.66578	7.4884	26.6086	2.49133e-07	0.000129231
TRBC1	1.88607	6.99717	26.5371	2.58529e-07	0.00013048
MGP	1.79726	9.34058	26.1335	3.18607e-07	0.000152556
TXNDC5	1.90964	7.46754	25.8848	3.62421e-07	0.000165069
NR4A2	1.56197	7.47273	24.9979	5.73931e-07	0.000255181
MXRA8	1.47836	7.05385	24.8527	6.18822e-07	0.000268741
IGFBP7	1.75865	9.01348	24.6936	6.72065e-07	0.00028523
TGFB1	1.55476	7.01823	24.5213	7.34924e-07	0.000304977
APOD	1.67109	6.7428	24.2043	8.66382e-07	0.000351714
SFRP2	1.86751	6.42939	23.5713	1.20372e-06	0.000463412
C7	1.5369	7.83957	23.5518	1.21598e-06	0.000463412
AEBP1	1.63016	7.71774	23.4581	1.27667e-06	0.000476809
COL8A1	1.71647	7.08427	22.7249	1.86931e-06	0.000684459
SRGN	1.41757	7.87025	22.4597	2.14596e-06	0.000770648
SIRT6	1.5323	6.95158	22.2724	2.3658e-06	0.00083303
SARAF	1.32788	7.41145	22.2378	2.40889e-06	0.00083303
DDX39B	1.41709	6.96311	22.0421	2.6673e-06	0.000905621
BGN	1.75444	8.79104	21.9286	2.82988e-06	0.000943665
LUM	2.27737	8.9773	21.3417	3.84286e-06	0.00125084
TAPBP	1.24409	7.42403	20.6627	5.47736e-06	0.00170474
P4HB	1.24875	7.31922	20.629	5.57467e-06	0.00170658
SCGB3A1	1.56722	7.13983	20.4953	5.9777e-06	0.00180045
EEF1G	1.29824	8.44142	20.3804	6.34777e-06	0.00188156
POSTN	1.74742	6.53609	20.2228	6.89267e-06	0.00201115
CPA3	2.03376	6.93188	20.1223	7.26444e-06	0.00208702
LCP1	1.68302	6.15616	20.0456	7.56181e-06	0.00213953
NBL1	1.25979	7.75996	19.9993	7.74695e-06	0.00215624
CTSG	1.73556	6.98436	19.9736	7.8518e-06	0.00215624
RGS2	1.68662	6.79689	19.8536	8.36066e-06	0.00226271
RPS27A	1.21096	7.8724	19.6423	9.33774e-06	0.00249104
CDH11	1.48808	6.74302	19.549	9.80515e-06	0.00257889
CST2	1.46592	6.79715	19.3271	1.10135e-05	0.00285647
PFDN2	2.08501	5.46269	19.2542	1.1442e-05	0.00289802
TPSAB1	2.80176	8.93838	19.2	1.17713e-05	0.0029309
CFH	1.69757	6.78684	18.9638	1.33222e-05	0.00323089
SH3BGRL3	1.57752	7.05946	18.5865	1.6237e-05	0.00388729
ZFP36L2	1.29828	8.09587	18.4864	1.71124e-05	0.00404503
C4B	1.56479	6.38937	18.3458	1.84225e-05	0.00425958
CD82	1.30036	7.09416	18.3353	1.85241e-05	0.00425958
PRRX1	1.54173	6.32225	18.3169	1.87044e-05	0.00425958
UPK3BL1	1.59651	6.38356	18.0777	2.12067e-05	0.00475016
CH25H	1.62908	6.28227	18.0634	2.13673e-05	0.00475016
ZFP36L1	1.45498	7.00832	17.9938	2.21626e-05	0.00486899
CYBC1	1.5667	6.50212	17.9153	2.30953e-05	0.0050149
POU2AF1	2.09848	5.82507	17.7244	2.55326e-05	0.00548042
HSPA8	1.20735	7.70807	17.6387	2.671e-05	0.00564655
NPIPB3	1.18175	7.56586	17.4321	2.97752e-05	0.00612067
TAGLN2	1.23426	8.33437	17.4288	2.98266e-05	0.00612067
GPC3	1.70182	6.36346	17.1532	3.44826e-05	0.00699923
SLC39A7	1.63636	6.03789	17.0301	3.67926e-05	0.00738779
IGFBP5	1.27808	7.21323	16.9611	3.81546e-05	0.00757977
PLEKHO1	1.47703	6.16428	16.6217	4.56272e-05	0.00896886
COL1A1	1.826	6.56823	16.3959	5.13959e-05	0.00999757
ANP32B	1.5751	5.90517	16.3008	5.40405e-05	0.0104036
COLEC12	1.47396	6.65922	16.2449	5.56597e-05	0.010606
LGALS3BP	1.21498	7.22525	16.1803	5.75888e-05	0.0108628
HLA-DMA	1.21614	6.87928	16.1351	5.89807e-05	0.0110141
SERPINF1	1.20268	6.91597	16.1074	5.98496e-05	0.0110657
PNRC1	1.14165	7.9417	16.0672	6.11332e-05	0.0111922
RPS3A	1.25389	8.59603	16.0062	6.31365e-05	0.0114414
SERPINB9	1.93317	6.09299	15.9887	6.372e-05	0.0114414
EIF5A	1.19862	7.27217	15.8828	6.73897e-05	0.0119851
FBLN2	1.76824	5.70588	15.8598	6.82127e-05	0.012017
WIPF1	1.30619	6.85753	15.7665	7.16608e-05	0.0124924
CTSD	1.33716	8.69602	15.7336	7.2918e-05	0.0124924
EIF4B	1.09096	7.32121	15.685	7.48137e-05	0.0127006
ATP5MC2	1.25419	7.36944	15.6098	7.78487e-05	0.0129799
FSTL1	1.35492	7.13131	15.5687	7.95628e-05	0.0131483
ACTR2	1.42505	6.20101	15.5183	8.1712e-05	0.013385
CALR	1.11412	7.84096	15.4712	8.37724e-05	0.0136032
RAP1B	1.38275	6.82679	15.3127	9.11e-05	0.0145402
LTBP3	1.3105	6.7659	15.2125	9.60671e-05	0.015203
RPL13	1.10667	8.40627	15.1728	9.81043e-05	0.015395
PRG4	2.00534	6.12664	15.0496	0.00010472	0.0162962
RPL17	1.10027	8.35937	15.0032	0.00010733	0.0165644
SRSF3	1.25354	6.91669	14.8914	0.000113881	0.0174312
RPL37	1.21518	8.73527	14.8466	0.00011662	0.0177054
MDK	1.76296	6.52135	14.7481	0.000122871	0.0184275
RPL29	1.24027	8.19999	14.7266	0.00012428	0.0184275
KIT	1.55309	5.77612	14.7257	0.000124337	0.0184275
HSPA5	1.27771	6.86899	14.7037	0.000125801	0.0184977
EIF4G2	1.12114	7.11696	14.6615	0.000128651	0.0187689
RPL35	1.13272	7.93254	14.6151	0.000131855	0.0190872
EEF1B2	1.21759	6.90934	14.5575	0.000135949	0.0193795
PIM2	1.34263	6.38826	14.469	0.000142488	0.0201577
BCL11B	1.68135	5.71361	14.4505	0.000143893	0.0202035
CTSZ	1.10644	7.51174	14.3793	0.000149438	0.0207277
NR2F1	1.27424	6.82231	14.2681	0.000158527	0.0216317
RUNX1	1.26454	6.76076	14.2538	0.000159734	0.0216317
KPNB1	1.54726	6.19921	14.2524	0.000159857	0.0216317
GNAI2	1.11775	7.25263	14.1663	0.000167343	0.0224817
RPL18A	1.18225	8.64685	14.0516	0.00017786	0.023724
ANTXR2	1.53819	5.66192	14.0373	0.000179225	0.0237364
LENG8	1.03485	7.19393	13.9203	0.000190726	0.0249381
RPL28	1.06958	8.5912	13.8654	0.000196376	0.0253095
SRRM2	1.02498	7.71862	13.8321	0.00019989	0.0255668
RPL36A	1.04686	7.46189	13.7578	0.000207957	0.0264177
COL14A1	1.65764	5.55877	13.6588	0.000219214	0.0275327
MZT2B	1.91798	12.017	13.6548	0.000219684	0.0275327
TMEM30A	1.12343	8.49843	13.6142	0.000224484	0.0279467
MAZ	1.09555	6.89912	13.4421	0.000246038	0.0300294
RPS23	1.27766	8.57597	13.3652	0.000256335	0.0310831
RPLP1	1.26789	9.26177	13.2715	0.000269474	0.0322081
RPS2	1.33616	8.14955	13.2708	0.000269579	0.0322081
SPRY1	1.32125	6.68403	13.2624	0.000270787	0.0322081
LITAF	1.37791	7.61906	13.1868	0.000281927	0.0333209
DCN	1.6062	9.07866	13.1241	0.000291527	0.0336695
F2R	1.83706	5.22726	13.1177	0.000292524	0.0336695
TMEM248	1.32434	6.06139	13.1045	0.000294585	0.0336695
SERF2	1.21672	7.64033	13.0771	0.000298923	0.0338308
LAMB1	1.09702	7.15123	13.0596	0.000301734	0.0339432
SURF6	1.62505	5.58617	12.9577	0.000318615	0.035206
RPL15	1.03819	8.54759	12.9295	0.00032345	0.03553
LTB	1.19464	6.62746	12.8914	0.000330104	0.0358393
PPIAL4A	1.04626	7.33151	12.8671	0.000334403	0.0360962
TCF4	1.38562	6.32967	12.8145	0.000343946	0.036555
CD24	1.40889	6.20215	12.8113	0.000344526	0.036555
COPB2	1.46181	6.04391	12.5448	0.000397303	0.0416811
IFITM1	1.03675	7.06664	12.3993	0.000429492	0.0445574
FN1	1.4753	8.93662	12.3264	0.000446608	0.0455736
THY1	1.25055	6.3851	12.2843	0.000456777	0.0463579
TXLNA	1.53597	5.45463	12.1872	0.000481192	0.0483106
HS6ST1	1.34357	5.98486	12.1481	0.00049139	0.0490707
RPL9	1.08509	8.59279	12.1226	0.000498134	0.0494796
AGER	-2.6834	7.2071	67.6427	1.95976e-16	1.21988e-12
SFTPA2	-4.84472	10.0036	63.8954	1.31202e-15	4.90013e-12
SFTPA1	-5.2554	9.20117	43.0036	5.46384e-11	5.66844e-08
CAV1	-1.75384	7.84626	37.4671	9.29683e-10	7.23371e-07
ADIRF	-1.82591	7.34894	32.3633	1.27879e-08	8.23455e-06
FCN3	-2.09741	6.00496	26.1759	3.11693e-07	0.000152556
CXCL2	-1.50281	7.35806	26.0423	3.34023e-07	0.000155938
SLC39A8	-1.74126	6.44167	24.0192	9.53787e-07	0.000378958
EMP2	-1.73204	6.97385	21.3208	3.88502e-06	0.00125084
GPRC5A	-1.59486	6.8176	20.8746	4.90358e-06	0.00155202
RTKN2	-1.77472	5.79648	19.2472	1.14841e-05	0.00289802
SYCE2	-5.74275	8.52725	19.0361	1.28271e-05	0.00315175
RFLNA	-1.85219	5.6353	17.6244	2.69114e-05	0.00564655
PLA2G15	-1.61669	5.80598	15.7421	7.25922e-05	0.0124924
ANKRD2	-1.88079	5.58681	15.6308	7.69906e-05	0.0129524
SYP	-1.64824	6.55077	15.4405	8.5144e-05	0.0137067
CLEC3B	-1.60282	6.56168	14.5757	0.000134637	0.0193401
IQCN	-1.31773	6.3798	14.3741	0.000149847	0.0207277
SERPINA1	-1.09681	7.14626	13.9179	0.000190968	0.0249381
GP2	-1.534	5.82214	13.864	0.000196523	0.0253095
FAM83C	-1.46632	6.14596	13.545	0.000232916	0.0288045
SLPI	-1.34473	6.60904	13.5116	0.000237099	0.0291288
LRRC72	-1.5159	5.52421	13.137	0.00028952	0.0336695
PRLH	-1.62301	5.4991	13.1366	0.000289588	0.0336695
TIMM29	-1.501	5.59151	12.9678	0.000316896	0.035206
CLIC3	-1.45963	5.80891	12.8936	0.000329711	0.0358393
SLC38A8	-1.40409	5.72014	12.4304	0.00042241	0.0440675
TRAPPC6B	-1.49479	5.6538	12.3677	0.000436823	0.0450676
OR6M1	-1.67145	5.31783	12.3527	0.000440356	0.0451825
NANOS2	-1.64441	5.39515	12.1946	0.00047927	0.0483106
VIPR1	-1.30453	6.02175	12.0979	0.000504775	0.0498739
RPS13	0.991705	8.10898	13.0975	0.000295694	0.0336695
APP	0.983979	7.28715	12.9665	0.000317122	0.035206
COL6A2	0.967219	7.76672	12.8354	0.000340129	0.0365033
GNAS	0.965027	7.48803	12.7882	0.000348816	0.036801
TMC8	1.58773	5.3334	12.0722	0.000511796	0.0503014
RPL11	0.923297	7.89588	11.9476	0.000547181	0.0533683
A2M	1.85785	10.7652	11.9424	0.000548716	0.0533683
SRPRA	1.41334	5.91515	11.8723	0.000569761	0.0551281
ZNF662	2.52495	7.32898	11.8593	0.000573756	0.0552285
FBN1	1.16262	6.61851	11.832	0.000582214	0.055319
RPL27A	1.04395	8.52482	11.8228	0.0005851	0.055319
CCNL2	1.21921	6.32571	11.8228	0.000585111	0.055319
TMEM121B	-1.6586	5.76161	11.8139	0.000587905	0.055319
BTG1	1.55528	7.51202	11.8088	0.000589508	0.055319
RAB2A	1.26708	6.44678	11.772	0.000601291	0.0561426
NCL	1.03237	7.13627	11.7177	0.000619094	0.0575172
TMEM258	1.25074	6.2866	11.7011	0.000624618	0.0577431
RPL32	1.01003	8.20202	11.6496	0.000642152	0.0590716
STIL	2.08055	4.85734	11.6293	0.000649224	0.0594295
SCD	-1.27701	5.94764	11.6073	0.000656951	0.0598434
RASGRF1	-1.87588	5.41	11.5792	0.000666938	0.060008
H2AC13	-1.43884	6.01251	11.5782	0.000667306	0.060008
FAM102A	1.26868	6.22544	11.5726	0.000669314	0.060008
FAM90A26	-1.83131	5.16108	11.5662	0.000671611	0.060008
ANKRD13B	-1.48826	5.85965	11.5274	0.000685779	0.0609821
MOG	-1.70485	6.10565	11.4793	0.000703741	0.0622827
RPL21	1.02054	8.62818	11.4644	0.00070941	0.0623093
SF3B1	1.04763	6.76853	11.4541	0.000713362	0.0623093
OR5M10	-1.284	6.05759	11.4523	0.000714051	0.0623093
EVL	0.971104	7.03297	11.413	0.00072933	0.0633466
SLC25A52	-1.26487	6.024	11.3968	0.000735704	0.0634555
RPL14	0.952396	8.00333	11.3926	0.000737381	0.0634555
NKD2	1.04973	6.97318	11.321	0.000766351	0.065646
CYB5D1	-1.74651	5.25521	11.3043	0.000773266	0.0657987
TGM2	1.03475	8.3214	11.2893	0.000779534	0.0657987
RPS16	0.95333	8.30819	11.2843	0.000781635	0.0657987
NID1	1.20378	6.48972	11.2829	0.000782228	0.0657987
ANKRD10	0.998291	6.93475	11.267	0.000788965	0.0660678
BTF3	1.01018	7.45546	11.2514	0.000795633	0.0663288
FGFBP3	-1.87552	5.47564	11.2124	0.000812543	0.0672665
SPARC	1.1462	8.19997	11.2088	0.000814085	0.0672665
SEMA4D	1.27958	5.92884	11.1628	0.000834533	0.0685545
COL5A2	1.28885	6.16721	11.1573	0.000837015	0.0685545
NUP62CL	-1.37985	6.27779	11.1399	0.00084491	0.0688989
SNX14	1.47559	5.55487	11.1261	0.000851212	0.069111
PPIA	0.926247	8.41943	11.1128	0.000857319	0.0693055
PSMB6	1.41686	6.12169	11.0853	0.000870126	0.0700376
DDX50	1.1429	6.38841	10.9884	0.000916858	0.0734206
PLTP	1.1651	6.99334	10.982	0.000920018	0.0734206
PYGO2	1.51279	5.43976	10.9592	0.000931383	0.0740112
ZNF709	-1.29702	5.78934	10.9507	0.000935684	0.074038
COX7A1	-1.50702	5.55601	10.9084	0.000957291	0.0754281
ARHGAP44	-1.25177	5.76556	10.8871	0.000968374	0.0759808
ZAR1L	-1.33788	5.69286	10.8497	0.000988128	0.0770882
TMEM123	1.26967	6.03775	10.8426	0.000991922	0.0770882
DOK5	-1.48943	5.64924	10.8371	0.000994872	0.0770882
SFTPC	-3.8493	11.8275	10.7953	0.00101761	0.0785238
HLA-A	1.08585	9.24133	10.7747	0.00102895	0.0790725
QPRT	-1.42636	5.80645	10.7364	0.0010505	0.0803975
SPARCL1	1.1092	7.86172	10.6985	0.00107221	0.0817244
SEL1L	1.07819	6.54388	10.6817	0.00108203	0.0821376
GDF10	-1.26733	5.83313	10.61	0.0011248	0.0850382
KHDC1	1.75538	5.41047	10.5509	0.00116133	0.0874463
FABP5	-0.904373	7.11168	10.5321	0.00117318	0.0877446
LSP1	1.35616	6.45175	10.5297	0.00117469	0.0877446
UBA52	0.868933	7.76357	10.5138	0.00118486	0.0881515
SRP14	0.989305	6.88416	10.4918	0.00119905	0.0885688
LASP1	0.941086	6.98162	10.4904	0.00119995	0.0885688
CYB5A	-1.1874	7.12895	10.478	0.00120805	0.0888156
SHC1	1.11707	6.51309	10.4479	0.00122788	0.0899191
DAD1	1.16744	6.64303	10.4047	0.00125694	0.091018
FYB1	1.29068	6.20733	10.3994	0.00126056	0.091018
TNFSF13B	1.63622	5.21921	10.3926	0.00126522	0.091018
PRKCH	1.27063	6.08007	10.3923	0.00126543	0.091018
SLA	1.26464	5.69879	10.3888	0.00126785	0.091018
TOLLIP	1.60211	5.65635	10.3825	0.00127213	0.091018
RAB6B	-1.47715	5.58645	10.3735	0.00127837	0.0911158
FAP	1.60652	5.61305	10.3637	0.00128518	0.0912525
RPS14	0.949486	8.55198	10.3562	0.0012904	0.0912766
RPS6KA1	1.22847	5.87722	10.3336	0.00130628	0.0915425
AQP3	1.11897	6.41268	10.3304	0.00130859	0.0915425
FOLR2	1.61169	5.79669	10.33	0.00130887	0.0915425
RPS6	1.08527	9.12818	10.3093	0.00132361	0.0922277
PDIA6	1.27317	6.41268	10.291	0.00133682	0.0924908
BIRC3	1.25859	5.78382	10.2903	0.00133729	0.0924908
HLA-C	0.920108	8.64686	10.2568	0.0013618	0.0938389
FANCF	1.50885	5.52877	10.2491	0.00136748	0.0938839
HSPG2	0.932823	7.02242	10.2179	0.00139087	0.0951396
MAN2B1	1.16934	6.18713	10.2031	0.00140205	0.0953943
LAPTM4A	0.96304	7.1349	10.1995	0.00140481	0.0953943
SCARB2	1.24235	6.8951	10.1914	0.00141096	0.095465
F13A1	1.15411	6.41814	10.159	0.00143596	0.0968052
UBE2Z	1.1254	6.83658	10.1479	0.00144463	0.0970395
ICOS	-1.79904	5.57594	10.1285	0.00145995	0.0975476
RPS3	1.147	8.42231	10.1249	0.00146283	0.0975476
IRF2BP2	1.01153	6.94434	10.1161	0.00146976	0.0975476
RPS29	1.09414	9.05801	10.112	0.00147309	0.0975476
NPIPA1	0.834822	7.5553	10.0622	0.00151344	0.099866
RASSF5	1.72391	5.11272	10.0528	0.00152121	0.100025
MOB1A	1.14261	6.24138	10.0294	0.00154061	0.100808
RPS5	0.890839	7.8139	10.0227	0.00154621	0.100808
MID1IP1	-1.20265	5.88213	10.0181	0.00155012	0.100808
IRF8	1.31779	5.90679	10.0126	0.00155472	0.100808
CCDC33	-1.61622	5.4132	9.98069	0.00158191	0.101814
CROCC	-1.35761	6.10563	9.97804	0.00158418	0.101814
PLVAP	1.28705	5.9282	9.97524	0.00158659	0.101814
SHFL	1.28677	5.97356	9.96004	0.00159975	0.102307
RPS12	0.993623	8.92177	9.95081	0.00160778	0.10247
TEK	-1.44679	5.49076	9.92726	0.00162849	0.103228
CHST9	-1.23982	5.87567	9.92271	0.00163252	0.103228
FMOD	1.18119	6.27582	9.91849	0.00163626	0.103228
TPM4	0.871924	7.55112	9.90728	0.00164626	0.10351
TRAF7	1.19743	5.79479	9.865	0.00168453	0.10556
ELN	0.997115	7.65909	9.83651	0.00171081	0.106772
PCOLCE	1.04979	6.56021	9.83169	0.00171531	0.106772
RAB13	1.12827	6.30517	9.81796	0.00172816	0.106894
SHROOM2	-1.19285	5.89366	9.81737	0.00172872	0.106894
RPS18	0.975647	8.76261	9.78944	0.00175517	0.108172
MUC8	-1.36859	5.64	9.74301	0.00180006	0.110573
RPS8	0.965809	8.72118	9.73439	0.00180852	0.110729
APC	-1.3097	5.81618	9.7006	0.00184208	0.112398
C19orf81	-1.34008	5.85574	9.69086	0.00185187	0.112398
MMS19	1.37705	5.63483	9.68891	0.00185384	0.112398
RPS15A	0.850648	7.89106	9.68295	0.00185986	0.112398
SEMA4A	-1.18517	6.61867	9.67158	0.00187141	0.112648
CD99	0.988075	6.73679	9.6663	0.00187679	0.112648
FTH1	1.24224	10.1197	9.66112	0.00188209	0.112648
CLDN18	-1.36835	5.39522	9.6524	0.00189104	0.112822
FBLN1	1.2811	7.95132	9.63959	0.00190427	0.11325
RNF121	1.3879	5.62364	9.60939	0.00193585	0.114762
BCL6	1.35931	6.10672	9.56861	0.00197933	0.116968
ZSCAN10	-1.20571	5.74138	9.55875	0.00198998	0.117227
PRXL2C	1.56203	5.51384	9.51871	0.00203387	0.119436
MAP4K1	1.36344	5.66747	9.504	0.00205024	0.119851
SLC22A10	-1.2325	5.8423	9.50084	0.00205378	0.119851
DRD4	-1.50712	5.4221	9.48163	0.00207539	0.120426
SRSF11	1.11859	6.35867	9.47633	0.0020814	0.120426
PTH2R	-1.16176	5.94152	9.47493	0.00208299	0.120426
ZCCHC8	-1.33973	5.84857	9.46088	0.00209901	0.120978
MRC2	1.20528	6.2908	9.44281	0.00211978	0.121799
SLC25A4	-1.36851	5.61709	9.42982	0.00213485	0.122289
PRKDC	1.32921	5.46051	9.42175	0.00214426	0.122452
COL6A1	0.872823	7.51411	9.39074	0.00218084	0.124161
KLF5	-1.22661	5.74428	9.37005	0.00220559	0.125189
SCGB1A1	2.09793	7.31523	9.3491	0.00223095	0.126244
NLRC5	1.10582	6.2425	9.32962	0.00225479	0.126949
TMEM114	-1.18503	5.98222	9.32466	0.0022609	0.126949
PRR14	1.3262	5.52289	9.32232	0.00226379	0.126949
GALNT18	-1.20619	5.71177	9.28726	0.00230752	0.128704
UBXN7	1.33302	5.39532	9.2862	0.00230887	0.128704
ITGA4	1.11719	6.08955	9.26928	0.00233029	0.129512
PAM	1.13566	5.89572	9.24429	0.0023623	0.130355
ENO1	1.02911	6.97541	9.23142	0.00237898	0.130355
FEZF1	-1.29974	5.52756	9.22995	0.00238089	0.130355
FBXW5	-1.15129	6.20343	9.22887	0.00238229	0.130355
CSPG4	-1.15152	5.81447	9.22467	0.00238775	0.130355
GSN	1.01891	7.77381	9.2147	0.00240079	0.130355
ACSM5	-1.14728	5.88697	9.2131	0.00240289	0.130355
CLTCL1	-1.10106	6.23836	9.21036	0.00240649	0.130355
TMEM59	1.0031	6.65804	9.20899	0.0024083	0.130355
MACROD2	-1.29094	5.65626	9.18807	0.00243597	0.131472
COL5A1	1.06629	6.14714	9.17661	0.00245127	0.131917
SH2D6	-1.18201	5.89167	9.13263	0.00251091	0.134738
FGFRL1	-1.13122	6.18128	9.10089	0.00255485	0.136703
TYMP	1.04785	6.93598	9.08727	0.00257394	0.137331
SEC23IP	1.22935	5.56434	9.07151	0.00259622	0.138125
PLEC	0.805387	7.85346	9.06397	0.00260696	0.138302
FOXP4	1.34592	5.88378	9.05692	0.00261702	0.138443
ADAR	1.07557	6.55675	9.01758	0.00267395	0.141055
ADAM7	-1.39972	5.66546	8.98861	0.00271667	0.142037
DDX17	0.782067	7.68528	8.98587	0.00272075	0.142037
RPLP0	1.39036	8.14723	8.98527	0.00272165	0.142037
LRP1	1.03841	7.88989	8.98243	0.00272588	0.142037
DNAJC17	-1.52201	5.48458	8.97109	0.00274285	0.142037
MGAT4C	-1.6074	5.19804	8.9641	0.00275336	0.142037
NOMO3	1.09124	6.26698	8.9601	0.0027594	0.142037
CD37	1.16435	6.06938	8.95932	0.00276057	0.142037
DPYSL2	0.84761	7.42707	8.95902	0.00276103	0.142037
NPIPB6	0.814746	7.26329	8.95396	0.00276868	0.14204
MAPKAPK2	1.12564	6.33076	8.94036	0.00278937	0.142606
MARCKSL1	1.16059	5.8054	8.93669	0.00279499	0.142606
BIRC6	1.10012	6.02857	8.91909	0.00282205	0.143344
CD69	0.994398	6.69206	8.91616	0.00282658	0.143344
VPS11	1.412	5.32281	8.90149	0.00284939	0.143344
PXN	-1.54525	7.03693	8.89989	0.00285187	0.143344
CYFIP2	1.18933	5.65155	8.89689	0.00285657	0.143344
SLC1A3	1.81658	5.26889	8.89453	0.00286026	0.143344
SIK1	0.836638	7.47881	8.89266	0.0028632	0.143344
ATL3	1.1301	5.92304	8.86557	0.002906	0.145098
TXNDC15	1.20111	5.74725	8.8555	0.00292208	0.145512
UQCRC2	1.08638	6.52115	8.83414	0.00295647	0.146716
NRP1	1.03118	6.5138	8.83074	0.00296198	0.146716
IVNS1ABP	1.06742	6.26131	8.80874	0.00299792	0.147771
NOC2L	-1.14164	5.96129	8.80802	0.0029991	0.147771
PAGE3	-1.45923	5.54793	8.79664	0.00301785	0.148304
IL36RN	-1.10568	5.99097	8.77855	0.00304793	0.149003
SLCO2B1	1.0243	6.37415	8.77849	0.00304804	0.149003
HSD11B2	-1.58363	5.28181	8.77029	0.00306176	0.149283
BMP2K	1.29279	5.83485	8.76089	0.00307759	0.149664
PANO1	-1.75815	5.5166	8.71049	0.00316384	0.153458
RPL27	0.850896	8.25485	8.70144	0.00317959	0.153823
EBLN1	-1.25854	5.57016	8.69658	0.00318807	0.153835
KHSRP	1.04687	6.18062	8.68576	0.00320707	0.15435
MDH1	1.19651	6.30926	8.68088	0.00321567	0.15435
NTN5	-1.22321	5.76107	8.67642	0.00322354	0.15435
APOBEC3C	1.14075	5.80756	8.66788	0.00323868	0.154602
KIF5B	1.27331	5.84309	8.66413	0.00324536	0.154602
FCAR	-1.17827	5.63361	8.6569	0.00325824	0.15482
VKORC1	1.23697	5.83419	8.65167	0.00326762	0.154872
RPL19	0.880868	8.88582	8.63778	0.00329262	0.155108
KLHL4	-1.06134	6.02831	8.63561	0.00329655	0.155108
BCL2L1	1.35261	5.78549	8.63216	0.0033028	0.155108
TIMP2	0.794587	7.37392	8.62981	0.00330707	0.155108
MMP11	1.22863	5.52263	8.62592	0.00331414	0.155108
FYN	1.28149	5.92313	8.57853	0.0034015	0.158799
TACC2	-0.989881	6.4861	8.56696	0.00342318	0.159391
FBXL5	1.25605	5.70909	8.56267	0.00343125	0.159391
GRINA	1.27582	6.32016	8.54873	0.00345763	0.160218
PRDX3	1.12585	5.98721	8.5326	0.0034884	0.160853
CLIC5	-1.01313	6.33132	8.53107	0.00349134	0.160853
NNMT	1.04125	7.53234	8.52702	0.00349913	0.160853
ABCG1	1.29521	5.82165	8.52267	0.0035075	0.160853
ZFAND6	-1.37336	6.24661	8.51519	0.00352193	0.160853
CACNG1	-1.26662	5.86281	8.51463	0.00352303	0.160853
IKZF1	1.10743	5.92155	8.5025	0.0035466	0.161534
TACC1	1.00326	6.51113	8.49064	0.00356977	0.162005
FAM135B	-1.09004	5.88937	8.48835	0.00357428	0.162005
CT45A1	-1.24799	5.54116	8.4715	0.00360754	0.162811
YPEL2	-1.4043	5.41727	8.47051	0.0036095	0.162811
ITM2B	0.915802	8.39707	8.4605	0.00362942	0.162815
SDHA	0.860926	7.28085	8.45875	0.00363292	0.162815
SCPEP1	1.52433	5.55885	8.45314	0.00364414	0.162815
RAC2	0.949388	6.64612	8.45298	0.00364446	0.162815
NLRP2	-1.34237	5.57674	8.44525	0.00365998	0.163118
MANEA	-1.31807	5.76736	8.4302	0.0036904	0.163731
SF1	0.873242	6.87041	8.42977	0.00369128	0.163731
HNRNPA3	0.763991	7.9216	8.4027	0.00374664	0.165474
PEAK3	-1.35088	5.38403	8.40191	0.00374828	0.165474
PSTPIP1	1.18823	5.71876	8.38908	0.00377483	0.166253
CD2	1.04433	6.27024	8.38083	0.003792	0.166616
SEL1L3	1.2403	6.22586	8.36796	0.00381895	0.167298
TAS2R38	-1.47624	5.4001	8.36336	0.00382863	0.167298
MPP3	-1.26093	5.9697	8.36062	0.00383439	0.167298
ABHD17A	1.00864	6.3425	8.34981	0.00385729	0.167904
TMED9	0.910925	6.90976	8.34485	0.00386781	0.167929
SAP18	1.12474	6.22921	8.33554	0.00388769	0.167929
HNRNPK	0.881297	7.09205	8.32921	0.00390125	0.167929
PSME2	0.967226	7.01146	8.3213	0.00391828	0.167929
ADORA2B	-1.22091	5.74003	8.32004	0.00392101	0.167929
ARPC3	0.875342	6.80693	8.31745	0.00392661	0.167929
CTBS	1.28294	5.49522	8.31665	0.00392833	0.167929
RPL18	0.997762	8.24648	8.31597	0.0039298	0.167929
DKK3	1.00095	6.85429	8.29718	0.00397068	0.169289
GPHN	-1.21768	5.78974	8.2891	0.00398838	0.16937
RPL13A	0.946495	7.03062	8.28803	0.00399073	0.16937
GMEB2	1.46915	5.28052	8.2654	0.00404077	0.171105
KISS1	-1.22891	5.87364	8.23689	0.00410475	0.173421
SPON1	0.993357	6.3926	8.22549	0.0041306	0.174006
ERRFI1	-1.14567	6.28072	8.21535	0.00415376	0.174006
SF3B6	1.4519	5.90013	8.21097	0.00416379	0.174006
SLC25A6	0.78994	7.52431	8.20741	0.00417196	0.174006
RPL12	0.794184	8.25605	8.20363	0.00418066	0.174006
VRK1	-1.29625	5.92273	8.20184	0.0041848	0.174006
ARHGAP15	1.28758	5.51673	8.19968	0.00418979	0.174006
SNRPN	1.12851	6.58485	8.18634	0.00422069	0.174006
RUSC1	-1.13172	5.90571	8.18191	0.00423101	0.174006
LAMA2	1.2268	6.09069	8.18052	0.00423425	0.174006
HLA-F	0.893629	6.82774	8.17931	0.00423709	0.174006
AGPS	1.10462	5.87626	8.17902	0.00423777	0.174006
FKBP11	1.04055	5.99109	8.17818	0.00423973	0.174006
KIF5C	-1.30943	5.46742	8.17247	0.00425308	0.174171
OAT	1.12298	6.20276	8.16647	0.00426719	0.174367
CCL4L2	1.23896	6.31103	8.15933	0.00428403	0.174672
SPCS3	1.06849	6.13829	8.13997	0.00433	0.175733
FIG4	1.3366	5.64846	8.13964	0.00433078	0.175733
SKIL	0.866286	6.80134	8.13651	0.00433828	0.175733
PSMA4	1.39067	6.00558	8.13211	0.00434882	0.175779
ZNF429	-1.10434	5.85478	8.12265	0.00437156	0.176316
PRDM1	1.03303	6.20615	8.1149	0.00439029	0.176685
ZSCAN9	-1.1232	5.87866	8.11105	0.00439961	0.176685
LIMS2	-1.05145	6.00741	8.10031	0.00442577	0.177354
TNFAIP3	0.847274	7.12412	8.09039	0.00445006	0.177874
TNFRSF19	1.23392	5.46477	8.08711	0.00445811	0.177874
CCL5	1.05389	6.18993	8.08337	0.00446732	0.177874
IKBKG	1.31693	5.53472	8.07374	0.00449113	0.178123
IFI30	1.01152	6.86074	8.07313	0.00449265	0.178123
MAN2B2	1.092	5.79093	8.05639	0.00453435	0.179277
MEGF6	1.18483	5.6102	8.05124	0.00454724	0.179277
CRISP3	-1.24605	5.58423	8.04198	0.00457055	0.179277
CCDC81	-1.23629	5.53352	8.04114	0.00457267	0.179277
ZFR	1.35304	5.55708	8.03735	0.00458225	0.179277
ARRDC3	0.982756	6.55115	8.03724	0.00458252	0.179277
ATP2A1	1.61257	4.90037	8.03315	0.00459288	0.179277
NCAPG	1.45878	5.351	8.03092	0.00459856	0.179277
ITGB1	0.813831	7.49624	8.02598	0.0046111	0.179391
RPS15	0.78947	8.37327	8.01047	0.00465076	0.180208
LTBP1	0.908283	6.62694	8.00756	0.00465826	0.180208
LMAN1	1.12702	6.2836	8.00647	0.00466104	0.180208
H2AZ2	1.05505	6.02806	7.99233	0.00469759	0.180966
MACROH2A1	1.17211	5.85414	7.99139	0.00470004	0.180966
ABL1	1.20873	6.12975	7.98522	0.00471607	0.181209
NTN4	-1.01385	6.17058	7.9713	0.00475248	0.181579
CD4	0.845007	6.96757	7.97024	0.00475525	0.181579
RPS28	0.93194	9.06576	7.96279	0.00477487	0.181579
MARCHF5	-1.28196	5.7179	7.96184	0.00477738	0.181579
FKBP8	0.932202	6.6001	7.96102	0.00477954	0.181579
MLKL	1.75099	4.78254	7.95629	0.00479206	0.181579
LOXL2	-1.4584	5.3024	7.95443	0.00479699	0.181579
VSTM4	1.2767	5.57011	7.94925	0.00481074	0.181579
CELSR2	1.17989	5.4735	7.94833	0.00481319	0.181579
TSPAN4	1.07343	6.32921	7.93649	0.00484477	0.181843
ADAMTS13	1.31175	5.33291	7.93356	0.00485263	0.181843
IL32	0.828012	6.92982	7.93132	0.00485865	0.181843
GPT	-1.28386	5.40139	7.93113	0.00485914	0.181843
ABCA3	-1.07635	6.32784	7.92236	0.00488275	0.182116
COTL1	1.06691	6.26099	7.92118	0.00488594	0.182116
PEMT	1.14095	5.56618	7.91582	0.00490043	0.182292
TUBGCP6	1.24988	5.41002	7.9073	0.00492356	0.182312
PSMA3	1.2493	5.6885	7.90436	0.00493158	0.182312
IFITM3	0.872073	8.18542	7.90191	0.00493827	0.182312
OR5K1	-1.06304	5.85608	7.89274	0.00496337	0.182312
KDELR2	1.25966	6.21644	7.89238	0.00496434	0.182312
SAA4	-1.28185	5.47453	7.89139	0.00496708	0.182312
PFDN4	1.15645	5.71956	7.88945	0.0049724	0.182312
BPTF	0.991513	6.30096	7.88703	0.00497905	0.182312
PIK3R1	0.909502	6.66421	7.87979	0.00499903	0.182481
CD63	0.827832	8.05207	7.87595	0.00500966	0.182481
TP53	1.08678	5.83342	7.87326	0.0050171	0.182481
AKNA	1.0467	6.39362	7.87122	0.00502278	0.182481
PSME1	0.941745	6.59477	7.85585	0.00506566	0.183653
STMN3	1.04877	6.11037	7.85263	0.00507469	0.183653
LZTS2	1.07991	5.89162	7.84825	0.005087	0.183742
HBB	-0.862821	6.72648	7.83286	0.0051305	0.18483
METTL27	1.35011	5.20639	7.83002	0.00513855	0.18483
FXYD5	1.0742	6.33892	7.8254	0.00515171	0.18483
ITFG2	1.2506	5.66732	7.82077	0.00516492	0.18483
ZNF514	-1.10078	5.63187	7.82018	0.0051666	0.18483
RAB31	1.28743	5.91256	7.81135	0.00519191	0.18538
UBA2	1.17684	5.54918	7.80265	0.00521696	0.185683
PYCR3	-1.18406	5.50776	7.79861	0.00522864	0.185683
RUNX2	1.68036	5.08129	7.79806	0.00523023	0.185683
CORO1A	1.00187	6.37653	7.78584	0.00526574	0.186236
ADAMTSL2	1.00206	6.34321	7.78333	0.00527306	0.186236
S100A11	0.810619	7.30402	7.78241	0.00527573	0.186236
ZNF354C	1.1104	5.65529	7.77017	0.00531159	0.187148
VPS13C	1.04087	6.0027	7.7651	0.00532653	0.187321
HDGFL2	-1.07771	5.78671	7.7413	0.00539719	0.18945
RBMX	0.926137	6.52764	7.73717	0.00540954	0.189527
RSRP1	0.908256	6.56723	7.72596	0.00544325	0.190303
RPL30	0.821921	8.37579	7.72203	0.0054551	0.190303
GLIPR1	1.22741	5.84791	7.71433	0.00547841	0.190303
OR11H4	-1.82809	5.03499	7.71325	0.00548171	0.190303
CEACAM18	-0.981853	6.15079	7.71294	0.00548265	0.190303
MANF	1.12536	6.33572	7.70765	0.00549873	0.190507
INHBA	1.26963	5.50511	7.69152	0.00554809	0.19143
TMEM14A	-1.22181	5.59078	7.68668	0.00556298	0.19143
SRGAP2B	0.841787	6.80692	7.68526	0.00556738	0.19143
CPD	1.24435	5.66314	7.68346	0.00557292	0.19143
C17orf67	-1.06519	6.47645	7.68226	0.00557661	0.19143
SMTN	1.09386	5.92513	7.67724	0.00559217	0.191611
TEDC1	-1.0545	6.10586	7.67332	0.00560431	0.191676
VDAC1	0.917553	6.57302	7.65893	0.00564919	0.19273
CCDC88A	1.00847	6.01043	7.65613	0.00565798	0.19273
SPATC1L	-1.51826	5.30916	7.65354	0.00566609	0.19273
MED18	-1.58866	5.4128	7.63452	0.00572617	0.194419
ORC6	1.48887	5.44242	7.62452	0.00575799	0.195059
ANKRD36B	0.78595	7.0538	7.62204	0.00576592	0.195059
SYNCRIP	1.15417	5.97455	7.60476	0.00582145	0.196582
SHISAL1	-1.30556	5.47531	7.59716	0.00584603	0.196789
HAAO	-1.31205	5.32541	7.59618	0.0058492	0.196789
CIB1	1.05939	6.26527	7.59311	0.00585919	0.196789
TGOLN2	1.0224	6.25653	7.586	0.00588233	0.197211
ARHGEF1	0.981261	6.62461	7.57153	0.00592973	0.198222
NRBP1	1.18097	6.17632	7.57033	0.0059337	0.198222
EVI5	1.54023	5.18197	7.55797	0.00597452	0.198477
SH3PXD2A	1.08326	6.04011	7.55491	0.00598467	0.198477
CST3	0.854938	8.22842	7.55193	0.00599457	0.198477
YBX1	0.758796	7.4082	7.55068	0.00599875	0.198477
FAM220A	-1.17381	5.51757	7.5499	0.00600136	0.198477
AIF1	1.03171	6.01354	7.54678	0.00601175	0.198477
VWA3A	-1.26478	5.50459	7.54558	0.00601574	0.198477
DMP1	-1.61951	5.48136	7.53999	0.00603445	0.198743
OR7A17	-1.08839	5.73918	7.5207	0.0060994	0.200457
SLC34A2	0.911202	8.18979	7.51817	0.00610797	0.200457
OSGIN2	-1.25882	5.98415	7.5106	0.00613369	0.200767
TNFAIP8	1.1239	5.66354	7.50907	0.00613892	0.200767
CLCN4	-1.10962	5.61146	7.5011	0.00616612	0.201304
DGKA	1.25412	5.43245	7.4962	0.00618293	0.201441
EFCAB10	-1.34033	5.22956	7.4936	0.00619188	0.201441
CXCR4	0.862351	6.93707	7.49013	0.00620381	0.201478
MMS22L	-1.1543	5.44363	7.48354	0.00622655	0.201813
ALPK2	-1.17692	5.92315	7.48089	0.00623572	0.201813
GLRX2	1.48749	5.20901	7.47314	0.00626262	0.202332
CMA1	1.45402	5.36969	7.46892	0.00627733	0.202341
TTLL9	-1.1065	5.70729	7.4668	0.00628471	0.202341
RRBP1	0.784842	7.00659	7.46374	0.0062954	0.202341
FAM124B	-1.49997	5.34871	7.45434	0.00632838	0.202913
SPINK5	-1.11607	5.94448	7.45203	0.00633651	0.202913
TRMT9B	-1.34824	5.25002	7.44811	0.00635031	0.202913
RBPJ	0.904463	6.61381	7.44492	0.00636159	0.202913
CTXN3	-1.34825	5.25002	7.44324	0.00636752	0.202913
HDX	-1.21902	5.56706	7.43325	0.00640295	0.203695
RBM38	1.22263	5.75442	7.42728	0.00642423	0.203734
RETREG2	-1.3216	5.33127	7.42678	0.00642601	0.203734
CELF1	1.08894	5.78902	7.42131	0.0064456	0.203751
SPINK8	-1.0825	5.87997	7.42054	0.00644835	0.203751
C1GALT1C1	1.29568	5.58093	7.40458	0.0065058	0.205038
ATAD5	-1.32447	5.38649	7.39825	0.00652875	0.205038
PRRC2B	1.33763	6.36902	7.39738	0.0065319	0.205038
KLHL33	-0.948076	6.33304	7.39466	0.00654177	0.205038
OAZ1	0.800631	7.71308	7.39405	0.006544	0.205038
ABCB10	1.13549	6.27858	7.38942	0.00656088	0.205222
SLC38A2	0.825942	7.00578	7.38293	0.00658457	0.205605
AFP	-1.11531	5.62083	7.38005	0.00659513	0.205605
GLTP	-1.21096	5.9319	7.37422	0.00661654	0.205929
PAX6	1.29825	5.22791	7.36957	0.00663367	0.206118
ARPC4	0.865471	6.74307	7.36277	0.00665883	0.206191
PDIA4	0.88108	6.61026	7.36059	0.00666689	0.206191
COL10A1	1.0521	5.76613	7.35998	0.00666914	0.206191
KIAA0319L	1.09405	6.04652	7.3532	0.00669433	0.206367
MCM10	-1.01906	5.77282	7.35002	0.00670622	0.206367
COLEC10	-1.28925	5.63159	7.34698	0.00671756	0.206367
NCAM2	1.60095	5.03107	7.34384	0.0067293	0.206367
IQSEC3	-1.67686	4.84675	7.34103	0.00673983	0.206367
CPSF2	1.57932	5.52038	7.33853	0.00674921	0.206367
PGAP1	-1.19108	5.50557	7.33707	0.00675468	0.206367
ARF3	1.0034	5.97973	7.3348	0.00676322	0.206367
LIN28A	-1.27014	5.19435	7.33088	0.006778	0.20648
CFP	-1.32663	5.83679	7.30743	0.00686699	0.20885
H2BS1	0.868361	6.76622	7.29223	0.00692535	0.210283
AZGP1	-1.08421	5.63616	7.27831	0.00697922	0.211376
IMMP1L	1.13593	5.77032	7.27708	0.00698398	0.211376
PLAU	0.95742	6.14959	7.26357	0.00703674	0.212532
PAQR8	-1.10747	5.51092	7.25955	0.00705251	0.212532
RPL39	0.81965	7.95226	7.25586	0.007067	0.212532
HAUS4	1.14222	5.62197	7.25568	0.0070677	0.212532
KRR1	-1.0867	5.67654	7.2459	0.0071063	0.213064
FOXC1	-1.05664	5.83058	7.24541	0.00710823	0.213064
HJV	-1.32803	5.48842	7.24055	0.0071275	0.213299
CASP8	1.03704	6.2831	7.22891	0.00717389	0.214127
MALL	0.78726	6.91363	7.22786	0.00717809	0.214127
ZNF337	1.20306	5.50633	7.22013	0.00720906	0.214377
FBXO46	1.43836	5.09182	7.21774	0.00721867	0.214377
SCGB3A2	1.19157	7.44776	7.21718	0.00722092	0.214377
FOSL2	0.749201	8.02766	7.20019	0.00728957	0.21579
ARHGDIB	0.763649	7.26437	7.1997	0.00729159	0.21579
RPLP2	0.851098	8.32568	7.19199	0.00732296	0.216375
IPO13	1.10721	5.60057	7.18346	0.00735786	0.217063
CNN2	0.738945	7.50826	7.17538	0.00739109	0.217699
TRIM58	-1.11196	5.46334	7.16801	0.00742152	0.21818
HHIP	-0.958417	6.18792	7.16577	0.0074308	0.21818
GALR3	1.03809	5.84766	7.15623	0.00747039	0.218998
RPL8	0.751435	8.28118	7.15175	0.00748909	0.219203
SLC39A5	-1.52517	5.11065	7.13937	0.00754097	0.220077
H1-1	-1.18736	5.48039	7.13899	0.00754254	0.220077
RAB1A	0.839566	7.07803	7.13188	0.00757254	0.220411
MAPK11	-1.4327	5.41815	7.13068	0.00757758	0.220411
CCL21	1.02534	6.03697	7.12404	0.00760573	0.220886
B4GALT1	1.10087	6.59773	7.11846	0.00762942	0.221229
UGGT1	1.20902	5.52766	7.10564	0.00768419	0.222376
ANGPTL1	-1.17248	5.38299	7.10364	0.00769277	0.222376
PPP1R2	0.951946	6.28989	7.09848	0.00771493	0.222438
TMEM74B	-1.17249	5.38299	7.0976	0.00771874	0.222438
CDKN2A	-1.14964	5.77615	7.08956	0.00775341	0.223093
HGF	1.03925	6.65384	7.08505	0.00777298	0.223312
CXCR1	-1.16105	5.44136	7.08009	0.0077945	0.223586
EMSY	1.19255	5.30806	7.06302	0.00786913	0.224966
ATP1B3	0.927929	6.36475	7.06134	0.00787648	0.224966
DUOX1	-0.982812	6.00937	7.06083	0.00787875	0.224966
LAMC1	0.943533	6.46605	7.05056	0.00792404	0.225914
IAPP	-1.05345	5.78391	7.03492	0.00799354	0.22754
NKX2-8	-1.07202	5.93803	7.03126	0.00800988	0.22754
CNBP	0.815156	6.92686	7.02953	0.00801762	0.22754
CNMD	-1.20452	5.72267	7.02498	0.00803804	0.227773
OS9	0.827927	6.74143	7.01683	0.0080747	0.228465
SNRNP200	0.97813	6.15249	7.01304	0.00809181	0.228603
ARPC1B	0.868378	6.6618	6.98884	0.00820196	0.231017
RPS9	0.932693	8.40768	6.98883	0.00820201	0.231017
RPS17	0.842845	8.89054	6.97802	0.00825167	0.231738
RAPH1	1.27844	5.3117	6.97786	0.00825242	0.231738
PDCD11	-1.28391	5.25252	6.96744	0.00830063	0.23229
IL2RB	1.24573	5.40772	6.96435	0.00831494	0.23229
CCR4	0.987228	5.84702	6.96395	0.0083168	0.23229
STX11	-1.07792	5.67598	6.9613	0.00832915	0.23229
KDM6A	1.28662	5.65593	6.95391	0.00836361	0.23229
TTYH1	1.2202	5.25459	6.94962	0.0083837	0.23229
ARL5B	1.22527	5.47712	6.94879	0.0083876	0.23229
MRPL36	1.22528	5.47712	6.94763	0.00839305	0.23229
ATP5MC3	0.933213	6.28685	6.94389	0.00841059	0.23229
TRAM1	0.833966	6.87114	6.94037	0.00842719	0.23229
KRT222	-1.06853	6.06157	6.93949	0.0084313	0.23229
ACTL6B	-1.21217	5.27146	6.93831	0.00843688	0.23229
RAET1G	-1.40227	5.45164	6.93776	0.00843948	0.23229
RPL6	0.75903	8.58853	6.93491	0.00845294	0.23229
KRTAP2-4	-1.02431	5.99618	6.9337	0.00845868	0.23229
ELOA2	0.703714	7.36488	6.93023	0.0084751	0.232298
PCSK9	-1.04111	5.75904	6.92838	0.00848384	0.232298
CCDC115	1.15468	5.3519	6.91897	0.00852861	0.233017
CEACAM1	1.42231	7.77285	6.91762	0.00853504	0.233017
SLC6A3	1.17589	5.42865	6.91144	0.00856461	0.233483
PDCD4	0.736085	7.11677	6.90779	0.0085821	0.233618
UBD	1.21034	5.86296	6.90443	0.00859824	0.233717
TNFRSF13C	1.29062	5.14484	6.89853	0.00862667	0.234149
MAF	0.893252	6.4079	6.89351	0.00865094	0.234467
TEX37	-1.20688	5.42132	6.8844	0.00869512	0.235323
NACA	0.716742	7.33324	6.87993	0.00871691	0.235571
DLGAP5	-1.36635	5.21473	6.87567	0.00873769	0.235791
ARHGEF15	-1.05622	6.16989	6.87134	0.00875888	0.236022
CAV2	-0.892644	6.55484	6.86742	0.00877815	0.236201
ESRRA	1.47587	5.52229	6.86101	0.00880966	0.236707
PIP5K1A	-0.957012	6.03645	6.85111	0.00885864	0.237496
ID2	0.818528	6.73004	6.84407	0.00889361	0.237496
SLC6A6	0.901619	6.32758	6.84038	0.00891198	0.237496
ZMYM2	1.07858	5.82791	6.8342	0.00894289	0.237496
HNRNPU	0.810637	7.87369	6.83297	0.00894903	0.237496
MAGEB2	-1.07714	5.69994	6.83217	0.00895302	0.237496
NHLRC3	1.22818	5.50341	6.83112	0.00895831	0.237496
SNAI2	-1.14543	5.98848	6.83024	0.00896275	0.237496
BSCL2	1.17943	5.30008	6.83021	0.00896289	0.237496
ADARB2	-0.983211	5.9154	6.8285	0.00897147	0.237496
HSFX1	-1.08797	5.6041	6.82481	0.00899002	0.237496
RANBP3	1.04077	6.02997	6.81903	0.00901915	0.237496
SYNPO2	-1.05041	5.7106	6.81858	0.00902143	0.237496
CSMD1	-1.16176	5.48744	6.81738	0.00902749	0.237496
PFN1	0.743297	7.47437	6.81553	0.00903684	0.237496
C1RL	0.917456	6.28593	6.81441	0.00904251	0.237496
NPY	1.57108	5.01163	6.80374	0.0090967	0.238584
DIABLO	-1.18602	5.3085	6.79978	0.0091169	0.238666
C3orf22	-1.16801	5.35553	6.79765	0.00912778	0.238666
SLC35D3	-1.18602	5.3085	6.79562	0.00913817	0.238666
MYL9	-0.824017	7.67259	6.78774	0.00917862	0.239134
DDX53	-1.22941	5.22709	6.78655	0.00918473	0.239134
CDKN1B	0.84965	6.63779	6.78308	0.00920258	0.239134
AHNAK2	-1.03179	5.6993	6.78216	0.00920732	0.239134
MYLK	0.744683	7.01987	6.76404	0.0093013	0.240447
SQSTM1	0.72755	7.57158	6.76069	0.00931877	0.240447
PPIC	1.09986	6.17704	6.76047	0.00931993	0.240447
PLCH2	-1.19575	5.39693	6.75963	0.00932429	0.240447
XAGE5	-0.938848	6.11133	6.75881	0.0093286	0.240447
RPS4X	0.829805	8.22443	6.75756	0.00933512	0.240447
STK11IP	1.38396	5.39683	6.75502	0.00934844	0.240458
GALNT7	1.27991	5.16305	6.75172	0.00936575	0.240572
DARS2	1.31829	5.36408	6.74841	0.0093831	0.240687
NBPF12	0.746835	8.06876	6.74476	0.00940235	0.24085
WWC2	-0.923323	6.071	6.73843	0.00943578	0.241184
RASSF1	1.07968	6.25253	6.73632	0.00944696	0.241184
PVR	1.03962	5.6971	6.73496	0.00945413	0.241184
CD68	0.912228	6.2205	6.7311	0.00947459	0.241376
TRIM61	1.14188	5.34416	6.72553	0.00950425	0.241802
PDGFRA	0.82571	6.6908	6.7204	0.00953165	0.242169
CENPB	1.08064	5.79689	6.71136	0.00958008	0.243069
C8orf82	1.09685	5.82579	6.70607	0.00960853	0.243187
PPP2R1A	0.9099	6.30301	6.70565	0.00961081	0.243187
CPLANE1	-0.919379	6.07263	6.70296	0.00962531	0.243225
TSN	0.971758	5.8379	6.70001	0.00964121	0.243297
THOC3	1.01445	5.87613	6.69299	0.00967926	0.243624
TRIM21	-0.991111	6.19058	6.69276	0.00968053	0.243624
AQP10	-1.34378	5.35083	6.69041	0.00969329	0.243624
LRRC4B	-1.13797	5.56045	6.68571	0.00971886	0.243938
CDRT15	-1.05236	5.7883	6.67947	0.00975298	0.244466
RNF126	1.09629	5.95548	6.67252	0.00979105	0.244718
NR1H2	-0.987618	5.9739	6.67118	0.00979845	0.244718
ARF1	0.725888	7.23091	6.67047	0.00980235	0.244718
TMBIM1	0.894818	6.38096	6.66548	0.00982981	0.245076
STK17A	1.06017	5.51673	6.64897	0.00992134	0.247028
EFCAB13	1.18769	5.28354	6.64373	0.00995054	0.247301
B4GALNT2	-1.10176	5.66586	6.64201	0.00996014	0.247301
TRIM22	0.868287	6.64931	6.63989	0.00997202	0.247301
MAP3K5	1.35208	5.4453	6.63114	0.0100211	0.247546
RBBP4	0.924985	6.17282	6.62918	0.0100321	0.247546
APLP1	-1.01499	5.84344	6.62823	0.0100375	0.247546
LCE3E	-0.961523	5.80627	6.62686	0.0100452	0.247546
ATP5MK	1.02675	6.04296	6.62634	0.0100482	0.247546
GDF15	1.09947	6.57998	6.62179	0.0100739	0.247852
GPM6B	-1.15144	5.33881	6.61344	0.0101212	0.248689
KRT8	0.787913	7.46125	6.60808	0.0101517	0.249111
TCP10L3	-1.47967	5.04572	6.59861	0.0102058	0.249651
C11orf94	-1.30316	5.17652	6.59593	0.0102212	0.249651
NARF	-1.12182	5.95333	6.59555	0.0102234	0.249651
CYB5R3	0.802288	6.86613	6.5936	0.0102346	0.249651
RHOF	1.06456	5.74603	6.59256	0.0102406	0.249651
AMBRA1	1.09142	5.7083	6.58771	0.0102685	0.249773
ZCCHC24	0.918809	6.30842	6.58622	0.0102771	0.249773
FSTL4	-1.55446	5.19366	6.58473	0.0102857	0.249773
FZD9	-0.967412	5.7594	6.58121	0.0103061	0.249943
RTL8C	0.870728	6.55079	6.57599	0.0103363	0.250351
ZMIZ1	0.952683	6.02478	6.57026	0.0103697	0.250834
DHRS1	0.686574	7.47661	6.56487	0.0104012	0.250834
CHRDL1	0.876075	6.99551	6.56381	0.0104073	0.250834
MRPS11	-1.06812	5.82688	6.56098	0.0104239	0.250834
TRAC	0.865999	6.74201	6.55788	0.0104421	0.250834
IQCF3	-1.2485	5.23089	6.55675	0.0104487	0.250834
RPL31	0.671785	7.72207	6.55648	0.0104503	0.250834
IL15RA	0.993868	6.06558	6.5519	0.0104772	0.251103
SCYL2	1.11824	5.65934	6.54974	0.0104899	0.251103
VWA5A	1.11825	5.65934	6.54772	0.0105018	0.251103
RPS21	0.870719	8.14329	6.53177	0.0105964	0.252697
SLC9A2	-1.13658	5.49445	6.52999	0.0106071	0.252697
MTPAP	-1.02419	5.87676	6.52965	0.0106091	0.252697
STT3B	0.894715	6.48202	6.52542	0.0106343	0.252865
CACNA2D2	-0.900429	6.42017	6.52393	0.0106432	0.252865
GPI	1.05004	6.36199	6.51893	0.0106732	0.25298
CT47A10	1.02958	5.79808	6.51605	0.0106905	0.25298
ZNF25	1.34358	5.37187	6.5139	0.0107034	0.25298
NPPC	-1.03526	5.62601	6.51341	0.0107064	0.25298
HNRNPUL1	0.768739	6.81172	6.50976	0.0107284	0.25298
TSPAN32	-0.972239	6.14461	6.5065	0.0107481	0.25298
TBC1D23	1.17502	5.4463	6.50628	0.0107494	0.25298
ID1	-0.914513	6.07893	6.50512	0.0107565	0.25298
C16orf82	-1.19507	5.54228	6.49831	0.0107977	0.25363
TRAF3IP2	-0.953685	5.93663	6.48674	0.0108682	0.254966
PITX2	1.38596	5.14534	6.47758	0.0109243	0.255942
COX6C	0.813819	6.6161	6.47549	0.0109372	0.255942
SLC7A10	-1.25443	5.62401	6.46441	0.0110056	0.256786
TRAP1	0.916698	6.02908	6.46317	0.0110133	0.256786
LAMB4	-0.972181	5.75748	6.46297	0.0110146	0.256786
OLFML1	-1.0564	5.5586	6.45804	0.0110452	0.257179
SOD2	0.905543	8.54538	6.44723	0.0111125	0.258155
LRFN1	-1.08477	5.70697	6.44657	0.0111167	0.258155
SERPINE2	1.09912	5.50133	6.44467	0.0111285	0.258155
GJE1	-1.48251	5.01094	6.43981	0.0111591	0.258541
KYAT3	1.15279	5.28398	6.42567	0.0112483	0.260232
RPS10	0.786565	8.19138	6.42383	0.0112599	0.260232
RND1	-0.981146	6.22224	6.4186	0.0112931	0.260677
SESN3	0.971852	6.19171	6.40408	0.0113858	0.262493
TMA7	0.668549	8.08035	6.40152	0.0114023	0.262547
SLC43A1	-1.09869	5.4936	6.38866	0.0114851	0.263976
IFFO1	1.06449	5.59022	6.38752	0.0114926	0.263976
DEFB115	-1.1463	5.31051	6.3829	0.0115225	0.264102
DAZAP2	0.951004	6.72498	6.37935	0.0115456	0.264102
CLTC	0.766097	6.86843	6.37716	0.0115599	0.264102
MECP2	-0.900341	6.18588	6.37474	0.0115756	0.264102
ACSF2	0.8961	6.11218	6.37351	0.0115836	0.264102
SNRPG	0.887248	6.29745	6.37208	0.0115929	0.264102
IFNA5	-0.934249	5.8589	6.37145	0.011597	0.264102
HLA-DPB1	0.856625	7.97703	6.36197	0.0116592	0.265194
POLR3H	-0.990955	6.16887	6.35478	0.0117066	0.265673
NFIA	1.01281	5.88037	6.35445	0.0117087	0.265673
ARHGDIA	0.767049	7.35713	6.34944	0.0117418	0.26583
NAP1L1	0.717527	7.46782	6.3491	0.0117441	0.26583
SLC35E4	1.16093	5.2186	6.34572	0.0117665	0.265932
CTSB	0.691638	7.18483	6.34412	0.0117771	0.265932
CTBP1	0.810574	6.73497	6.3406	0.0118005	0.266139
NYNRIN	1.52897	5.48564	6.33037	0.0118688	0.267356
PHTF2	1.34149	5.03235	6.32404	0.0119112	0.267806
TCEAL8	-0.925542	6.01308	6.32311	0.0119175	0.267806
BZW1	0.928947	5.95047	6.31998	0.0119385	0.267957
TK2	1.23996	5.28769	6.31657	0.0119615	0.268088
SLC38A1	0.901398	6.05575	6.31348	0.0119824	0.268088
ADAMTS9	0.953446	5.81359	6.31273	0.0119874	0.268088
SKP1	0.863658	7.25567	6.3094	0.01201	0.26827
NPAP1L	0.846045	7.49381	6.30144	0.012064	0.268444
TANC1	0.929911	6.0372	6.30105	0.0120667	0.268444
ZNF277	-1.02974	5.87495	6.29944	0.0120776	0.268444
ITGA11	1.33442	5.29453	6.29689	0.012095	0.268444
ST7	-1.01567	5.61406	6.2949	0.0121086	0.268444
OR9G1	-1.02488	5.56038	6.29268	0.0121238	0.268444
TEF	-1.00666	5.88211	6.29007	0.0121416	0.268444
GP5	-1.36887	5.5291	6.28513	0.0121755	0.268444
ATXN2L	0.846538	6.51109	6.28181	0.0121984	0.268444
SMARCE1	0.861693	6.56306	6.27913	0.0122168	0.268444
TMEM70	-0.882423	6.11631	6.27828	0.0122227	0.268444
TMEM243	-1.01042	5.72257	6.27685	0.0122326	0.268444
ZFP14	-1.1337	5.2841	6.27541	0.0122425	0.268444
TMED10	0.91768	6.47656	6.27254	0.0122623	0.268444
ZBTB5	-1.59103	4.74695	6.27188	0.0122669	0.268444
POLR1C	-0.950605	5.78777	6.27186	0.0122671	0.268444
CRISPLD2	0.955022	5.97762	6.27075	0.0122747	0.268444
OR11L1	1.32755	5.34011	6.26982	0.0122812	0.268444
SRI	0.976033	6.24492	6.26842	0.0122909	0.268444
HMGN2	0.71666	8.0871	6.26598	0.0123078	0.268499
PRPF3	1.05801	5.74223	6.25756	0.0123665	0.269465
NCAPG2	1.46154	5.63956	6.25363	0.0123939	0.269748
SLU7	1.07549	5.41055	6.24626	0.0124455	0.270351
RNF181	0.662754	7.43798	6.24351	0.0124649	0.270351
MEI1	-1.19644	5.28848	6.24345	0.0124653	0.270351
SEC61G	0.84873	6.51695	6.23995	0.01249	0.270351
RPS20	0.699463	8.4726	6.23938	0.012494	0.270351
SCN10A	-1.19311	5.35653	6.23389	0.0125328	0.270878
ATP5MG	0.923879	6.46821	6.22541	0.012593	0.271863
CRYAB	-0.909436	6.29799	6.21433	0.012672	0.272604
ARL4C	1.0786	5.88388	6.21297	0.0126817	0.272604
OR7A5	1.6122	4.69648	6.21122	0.0126943	0.272604
ADIPOR2	-1.05642	5.51746	6.21087	0.0126968	0.272604
DEGS2	1.57646	4.76053	6.20863	0.0127129	0.272604
HMGCS1	-0.913658	5.96311	6.20835	0.0127149	0.272604
IFNG	-1.33118	5.19249	6.20373	0.0127482	0.272697
GPR183	0.810392	6.69165	6.20369	0.0127484	0.272697
ZNF529	0.952467	6.04027	6.20048	0.0127716	0.272827
GPD1L	-1.18204	5.61321	6.19879	0.0127838	0.272827
BCO2	-1.09388	5.45273	6.1933	0.0128235	0.273363
RBMXL1	1.00609	5.90033	6.18965	0.01285	0.273616
PRELID1	0.901862	6.28468	6.18357	0.0128942	0.273977
CHCHD2	0.858038	6.56092	6.18328	0.0128963	0.273977
PMP22	0.897463	6.5233	6.17723	0.0129405	0.274603
SND1	0.78547	6.91258	6.17516	0.0129556	0.274612
TAAR9	-1.02972	5.92324	6.17101	0.012986	0.274944
HMGB1	0.659637	8.06296	6.16259	0.013048	0.275944
ECE1	1.09393	5.84324	6.1596	0.0130701	0.276098
ATP4B	-1.0219	5.62341	6.15415	0.0131104	0.27615
HNRNPA2B1	0.704099	8.66581	6.15335	0.0131164	0.27615
CAMKK2	1.05357	5.56775	6.15002	0.0131411	0.27615
KCNA2	-0.980523	5.77218	6.14947	0.0131451	0.27615
RPS27	0.886895	8.67648	6.14882	0.01315	0.27615
HMG20A	-1.07822	5.39721	6.14626	0.013169	0.27615
ZYX	0.951033	8.08424	6.14522	0.0131768	0.27615
TMEM130	1.04268	6.33774	6.14325	0.0131914	0.27615
FAU	0.668128	7.96856	6.14135	0.0132057	0.27615
UBTD1	-0.925594	5.81747	6.13709	0.0132375	0.276438
DDX5	0.723406	8.77703	6.13183	0.013277	0.276438
BNIP3L	0.74697	6.94861	6.13166	0.0132782	0.276438
ABCF3	1.00326	5.78734	6.13133	0.0132807	0.276438
CPS1	-1.38629	5.31238	6.12277	0.0133451	0.276438
HIF3A	-0.98533	5.68959	6.11987	0.013367	0.276438
TNFRSF9	1.2239	5.2055	6.11941	0.0133706	0.276438
ZNF208	0.843754	6.45104	6.11807	0.0133807	0.276438
NAT14	-1.04412	5.70623	6.11793	0.0133817	0.276438
KNG1	-1.18265	5.22634	6.11734	0.0133862	0.276438
TSC22D3	0.709554	7.01553	6.11603	0.0133961	0.276438
SAMD7	-1.18727	5.62485	6.11357	0.0134148	0.276438
RNPEP	0.690256	7.18796	6.11092	0.0134349	0.276438
GCLC	1.17545	5.72299	6.10354	0.0134912	0.276438
PDZD9	-1.04606	5.44655	6.10351	0.0134913	0.276438
LRRC71	-1.36696	5.45612	6.10321	0.0134937	0.276438
HERPUD1	0.812702	6.6279	6.10299	0.0134954	0.276438
PTP4A2	0.816679	6.53588	6.10153	0.0135065	0.276438
CCT3	0.904358	5.90804	6.10069	0.0135129	0.276438
CACNG5	1.3044	5.01007	6.10036	0.0135154	0.276438
GNB5	-1.07098	5.48277	6.09238	0.0135766	0.277384
KIF2B	-1.43974	5.0207	6.0884	0.0136072	0.277565
LMO4	1.03636	5.68046	6.08737	0.0136152	0.277565
FAM185A	0.922739	5.80828	6.08389	0.013642	0.277674
TP53RK	-1.07434	5.50058	6.08121	0.0136627	0.277674
C21orf58	-0.957361	6.01249	6.0809	0.0136651	0.277674
CYBA	0.715542	7.04875	6.07547	0.0137072	0.277894
HDC	1.03949	5.57499	6.07484	0.0137121	0.277894
POLR2K	0.956526	5.75412	6.07374	0.0137206	0.277894
PSMA1	0.962253	6.17141	6.06921	0.0137559	0.278307
DNAJC10	1.33984	5.29697	6.06672	0.0137752	0.278397
KATNBL1	-0.913701	5.97761	6.06447	0.0137928	0.27845
CSDE1	0.789936	6.89255	6.04963	0.0139092	0.280498
GNB2	0.827395	6.54668	6.04396	0.013954	0.281096
ZADH2	1.26609	5.07324	6.03816	0.0139999	0.28146
ANKK1	-1.09548	5.35431	6.03787	0.0140022	0.28146
CAPZB	0.86448	6.42496	6.02173	0.0141308	0.283741
MIIP	1.13749	5.38599	6.01798	0.0141608	0.2839
GH1	1.03296	5.44421	6.01506	0.0141843	0.2839
HSP90AA1	0.644825	7.66024	6.01505	0.0141843	0.2839
KDM2A	0.956482	6.35532	6.00841	0.0142379	0.284421
SFXN2	-1.14878	5.40952	6.00566	0.0142601	0.284421
RBM19	0.888341	6.17395	6.00547	0.0142616	0.284421
FAM107A	-0.948029	5.78176	6.00093	0.0142984	0.284421
PTPRS	0.908924	6.20943	6.00001	0.0143058	0.284421
SLC25A2	-0.992796	5.63871	5.99873	0.0143162	0.284421
PRR9	-1.40788	5.10521	5.99863	0.014317	0.284421
OTOP3	-1.17635	5.74128	5.99526	0.0143444	0.284662
ALMS1	-0.912257	5.76012	5.9831	0.0144436	0.286327
ROPN1L	-1.29588	5.49026	5.9777	0.0144879	0.2869
FBL	0.956798	6.11424	5.96761	0.014571	0.287903
SIN3A	-0.917797	5.89093	5.96618	0.0145828	0.287903
LGSN	-0.960229	5.7552	5.96594	0.0145848	0.287903
LGR6	-0.886907	6.12782	5.96399	0.014601	0.287918
DHH	-1.01655	6.11362	5.9595	0.0146382	0.288348
PHKB	-0.971598	5.85616	5.95509	0.0146749	0.288435
VAMP2	1.07847	5.92705	5.95423	0.014682	0.288435
C1QTNF12	-1.40106	5.32941	5.95243	0.014697	0.288435
DSPP	-0.976885	5.60144	5.95154	0.0147044	0.288435
CLCN7	0.978546	5.92434	5.94328	0.0147735	0.289486
BAALC	-1.0442	5.49469	5.93752	0.0148219	0.29013
PRKACA	0.991854	5.7616	5.9346	0.0148465	0.290307
TAGAP	0.922933	6.16206	5.93271	0.0148624	0.290314
RNF208	-1.19589	5.4905	5.92273	0.0149468	0.291657
ADCY5	-1.20102	5.54755	5.91756	0.0149907	0.291881
RPL35A	0.683372	8.3205	5.91458	0.0150161	0.291881
NOP53	0.69881	7.18894	5.91446	0.0150171	0.291881
DDR1	1.02493	5.76257	5.91403	0.0150208	0.291881
GADD45B	0.814526	8.37358	5.90921	0.0150619	0.292376
MAN1A1	0.943541	6.08098	5.90347	0.0151111	0.293026
RPS25	0.646863	8.1691	5.89793	0.0151587	0.293645
PKIB	-1.01653	5.55547	5.89357	0.0151962	0.294067
ZNF75A	-1.29665	5.61045	5.88384	0.0152805	0.295391
LARP1	0.919825	5.88936	5.87649	0.0153444	0.29632
TMEM238	-0.931107	6.02053	5.87111	0.0153913	0.296919
AFF2	-1.13464	5.51431	5.86858	0.0154135	0.297012
PLXNA3	-1.00091	5.58595	5.86693	0.0154279	0.297012
PAPPA	1.21558	5.09955	5.86356	0.0154575	0.297275
SERPINE1	0.926076	6.84724	5.85996	0.0154891	0.297576
CNTROB	1.24094	5.64167	5.85755	0.0155104	0.297679
NOL6	-0.973483	5.59459	5.85493	0.0155335	0.297816
EVI5L	-1.29951	5.51042	5.85175	0.0155616	0.297963
FNDC8	-1.44166	4.9853	5.85045	0.0155731	0.297963
RGS21	-1.03933	5.4203	5.84663	0.0156069	0.298305
MPRIP	0.703882	7.00014	5.8417	0.0156507	0.298836
RPS7	0.659516	8.08865	5.83333	0.0157254	0.299955
CCDC88B	0.849202	6.30381	5.83136	0.0157429	0.299983
CREB3L4	-0.929111	5.94751	5.8277	0.0157758	0.300302
ZNF436	1.21393	5.27146	5.82519	0.0157983	0.300425
PET100	0.838395	6.33878	5.8223	0.0158242	0.300611
DEFB128	-1.08838	5.42658	5.81889	0.0158549	0.300612
COG1	1.15087	5.21267	5.81647	0.0158768	0.300612
BCL2L12	-1.0495	5.86396	5.81564	0.0158842	0.300612
ZNRD2	1.11522	5.4698	5.81516	0.0158886	0.300612
DMRT2	1.3306	4.93368	5.8108	0.015928	0.301
RPL22	0.683032	8.24393	5.80933	0.0159414	0.301
ARHGAP27	0.952528	5.65869	5.80098	0.0160173	0.302128
TMSB10	0.735802	8.17237	5.79808	0.0160437	0.302321
MT1E	-0.720289	6.86086	5.79058	0.0161123	0.303308
JAK3	0.890988	6.12348	5.78822	0.0161339	0.303408
GM2A	0.926907	5.67645	5.78223	0.016189	0.303975
STING1	0.911326	6.0717	5.78045	0.0162054	0.303975
TGFBI	0.886381	6.14909	5.77924	0.0162165	0.303975
PIP4P2	1.05391	5.47365	5.77607	0.0162459	0.303975
FRG2	1.01087	5.77305	5.77542	0.0162518	0.303975
CMC2	-1.07695	5.89153	5.77235	0.0162803	0.303975
PYGL	1.13703	5.2533	5.7714	0.0162891	0.303975
B3GAT2	-1.09755	5.72467	5.7691	0.0163104	0.303975
THTPA	-0.926965	6.05079	5.76908	0.0163106	0.303975
SLURP1	-0.988222	5.51842	5.76334	0.0163639	0.30432
TUSC1	-1.03348	5.43847	5.76309	0.0163663	0.30432
CLDN3	1.00572	5.59144	5.76142	0.0163818	0.30432
SLC5A3	-0.934816	5.8702	5.75869	0.0164073	0.30432
EIF3K	0.808631	6.90836	5.75518	0.0164401	0.30432
SLC36A3	-1.38596	4.9252	5.75462	0.0164453	0.30432
MARCO	0.941457	6.00696	5.75303	0.0164603	0.30432
CASTOR1	-1.11397	5.34078	5.75234	0.0164667	0.30432
GPKOW	-1.09595	5.9407	5.74501	0.0165355	0.30432
NALCN	1.29107	5.26776	5.74489	0.0165367	0.30432
PRRT2	-0.977847	5.81091	5.74376	0.0165473	0.30432
CAPN13	-1.1222	5.41693	5.7431	0.0165536	0.30432
RPS27L	0.750714	6.66753	5.74279	0.0165565	0.30432
PRPF4B	0.951603	5.87933	5.74271	0.0165572	0.30432
CTNND2	-0.994476	6.28667	5.73901	0.0165921	0.304593
RFX2	0.959321	5.68213	5.73769	0.0166047	0.304593
PRPF40A	1.08871	5.47733	5.7357	0.0166235	0.304597
GPHB5	-0.815971	6.64957	5.73421	0.0166375	0.304597
AIMP1	0.969365	5.83608	5.73238	0.0166549	0.304617
YIPF6	0.93415	5.6951	5.73036	0.016674	0.304668
HIF1A	0.827935	6.43418	5.72772	0.0166992	0.304829
DHCR24	-0.765894	6.62834	5.72023	0.0167705	0.305675
CYP3A5	-1.14807	5.59847	5.71942	0.0167782	0.305675
CLGN	-0.929144	5.71409	5.71637	0.0168075	0.305909
BMI1	1.14275	5.29807	5.70685	0.0168988	0.307272
LILRB3	-0.978112	5.68515	5.70268	0.016939	0.307703
LAT2	1.15504	5.14122	5.69606	0.017003	0.308328
JAGN1	0.927234	5.78066	5.69406	0.0170225	0.308328
COPZ1	1.14237	5.54281	5.69286	0.017034	0.308328
PLPPR2	0.97783	5.46777	5.6923	0.0170395	0.308328
WASHC1	0.700664	7.55184	5.68826	0.0170788	0.308741
CD53	0.919283	6.14509	5.67721	0.0171866	0.309769
ASTN2	1.16856	5.27223	5.67662	0.0171925	0.309769
NEK1	1.02161	5.37825	5.67433	0.0172149	0.309769
ZDHHC21	-1.1081	5.9372	5.67376	0.0172205	0.309769
MMP7	0.916399	6.08977	5.67227	0.0172351	0.309769
DFFB	1.65732	4.84369	5.67087	0.0172489	0.309769
RIMS1	-1.04405	5.46706	5.67058	0.0172518	0.309769
AIP	1.00075	5.65327	5.66344	0.0173221	0.310733
ZNF805	-1.02199	5.59813	5.65344	0.0174212	0.312101
ATG10	-0.880563	5.85382	5.65203	0.0174352	0.312101
TAF10	0.926567	5.81015	5.65069	0.0174485	0.312101
ITPKC	-1.03154	5.64822	5.64219	0.0175333	0.313065
CAGE1	-1.08654	5.27476	5.64192	0.0175359	0.313065
CHD3	0.953784	6.06773	5.63712	0.017584	0.313624
PICALM	0.776312	6.6286	5.62626	0.0176933	0.315035
C12orf50	-0.881212	6.09371	5.62407	0.0177155	0.315035
LPO	1.55824	4.6629	5.62328	0.0177235	0.315035
AMY2B	-0.856179	5.96182	5.62257	0.0177307	0.315035
PLCZ1	-1.05885	5.60584	5.61925	0.0177642	0.315332
DSG3	-1.05328	5.61702	5.61643	0.0177928	0.31554
LPAR3	-0.978975	5.7661	5.61103	0.0178478	0.316214
RBM3	0.669585	7.17527	5.60913	0.0178671	0.316257
APOH	1.12368	5.47426	5.6065	0.017894	0.316432
STAT3	0.736058	7.02792	5.60329	0.0179268	0.316575
ZCWPW1	-1.27564	5.54182	5.60171	0.0179429	0.316575
HP	-0.925066	5.78937	5.59903	0.0179704	0.316575
BEND3	1.02041	5.54769	5.59864	0.0179744	0.316575
RASL10B	-1.34615	5.25078	5.59743	0.0179868	0.316575
CDH15	-1.01414	5.42765	5.59423	0.0180197	0.316856
OR1C1	-1.2907	4.98516	5.58757	0.0180884	0.317763
ANKRD66	-1.05519	5.53702	5.58408	0.0181244	0.318097
LHPP	-1.03187	5.69291	5.57866	0.0181807	0.318785
SELL	1.01697	5.63374	5.5727	0.0182426	0.319315
RPS19	1.0255	8.81596	5.57132	0.0182569	0.319315
RPL34	0.790555	9.1638	5.57082	0.0182622	0.319315
ASIP	-1.05212	5.38838	5.56721	0.0182999	0.319674
CHPF	1.07622	5.565	5.56423	0.018331	0.31976
TMEM127	0.94251	5.60414	5.56347	0.018339	0.31976
ENOPH1	0.973423	5.76376	5.56075	0.0183675	0.319958
NT5C	-0.947236	5.7878	5.55382	0.0184404	0.320386
EIF4A1	0.809055	6.98595	5.55381	0.0184405	0.320386
CLEC11A	0.982229	5.52517	5.55352	0.0184435	0.320386
RANBP2	0.675759	6.99563	5.54639	0.0185188	0.321103
PFAS	-1.05853	5.40236	5.54636	0.0185192	0.321103
GPR119	-1.46163	4.84273	5.5426	0.0185589	0.321407
AAR2	-1.27183	5.62434	5.54036	0.0185827	0.321407
MTMR6	1.33724	5.05596	5.5395	0.0185919	0.321407
CYP11A1	-1.04744	5.3082	5.53765	0.0186116	0.321407
B2M	0.914483	9.43489	5.53659	0.0186228	0.321407
NMRK2	-0.900981	5.81904	5.53332	0.0186577	0.321567
USP48	0.876255	5.85147	5.52983	0.018695	0.321567
CPTP	0.910515	5.84302	5.52919	0.0187018	0.321567
HOXC9	-1.05912	5.69578	5.52885	0.0187054	0.321567
DUX5	0.883994	6.15683	5.52765	0.0187182	0.321567
POLR3K	1.00177	5.42509	5.52562	0.01874	0.321646
PLEKHO2	0.860177	6.80709	5.52068	0.0187929	0.32189
SEC31A	0.841318	6.67195	5.52019	0.0187982	0.32189
VPS35L	0.95	5.54246	5.51885	0.0188126	0.32189
MTRNR2L8	-0.824499	6.18467	5.51538	0.01885	0.32189
NDUFS3	0.944737	6.14098	5.51477	0.0188566	0.32189
IDH1	1.07673	5.68358	5.51467	0.0188576	0.32189
C1D	0.906299	6.2648	5.50965	0.0189118	0.322519
RPL24	0.623808	7.89469	5.50723	0.018938	0.322673
SERPINI2	-1.21046	5.12073	5.50292	0.0189848	0.323073
MORF4L1	0.83289	6.94597	5.50187	0.0189961	0.323073
NRXN3	-1.12842	5.96513	5.49991	0.0190174	0.323141
SEMA4F	-1.07635	5.45766	5.4975	0.0190437	0.323293
MAPK12	-0.974534	5.60848	5.49332	0.0190892	0.323714
NDUFS8	0.895569	5.73549	5.48808	0.0191465	0.323714
CYP2C19	-0.923563	5.68581	5.48727	0.0191555	0.323714
ADAMTSL5	-1.06561	5.60375	5.48675	0.0191612	0.323714
LDHA	0.672321	7.09829	5.48487	0.0191817	0.323714
NBPF19	0.70607	7.88553	5.48341	0.0191978	0.323714
INTS13	1.37405	5.16092	5.48144	0.0192194	0.323714
SERINC3	0.807925	6.32837	5.48075	0.019227	0.323714
RPSA	0.772526	8.37515	5.47958	0.0192399	0.323714
CDC42SE1	0.924691	5.8216	5.4794	0.0192419	0.323714
FCHO1	-1.07511	5.66755	5.47541	0.0192858	0.324162
ZBED8	-1.04169	5.36965	5.47167	0.0193271	0.324563
SESN2	-0.956181	5.94953	5.46643	0.0193852	0.325247
CSF2RB	0.940514	5.74436	5.46157	0.0194391	0.325553
OVOL2	-0.918862	5.61871	5.46049	0.0194512	0.325553
SF3A1	0.914926	6.24429	5.45851	0.0194732	0.325553
SNCAIP	-0.918862	5.61871	5.45851	0.0194732	0.325553
FAM71E1	-1.14999	5.27916	5.45184	0.0195478	0.326507
EED	-0.970368	5.80002	5.44886	0.019581	0.326771
EZR	0.667851	7.28044	5.44354	0.0196409	0.327417
DUSP1	0.886616	9.70432	5.43979	0.019683	0.327417
PINLYP	-0.987107	5.53796	5.43975	0.0196835	0.327417
RNASEH2C	0.884878	5.93541	5.43918	0.0196899	0.327417
BRK1	0.919524	5.80641	5.43044	0.0197886	0.328439
LEPROTL1	0.949508	5.65667	5.42715	0.019826	0.328439
AKR1A1	0.922407	6.03787	5.42699	0.0198279	0.328439
CMYA5	-0.868045	5.75081	5.42429	0.0198585	0.328439
TK1	-0.993331	5.50595	5.42352	0.0198672	0.328439
SLC30A7	0.968858	5.46288	5.42221	0.0198821	0.328439
VASP	0.758589	6.62222	5.42109	0.0198949	0.328439
JUP	0.785091	6.41573	5.42074	0.019899	0.328439
MCEE	1.01288	5.3914	5.41792	0.0199311	0.328439
PGGT1B	1.23765	5.37405	5.41593	0.0199539	0.328439
SPATA32	-0.850371	5.88575	5.41502	0.0199643	0.328439
MDM4	0.834311	6.08471	5.41466	0.0199683	0.328439
SLIT3	0.983683	6.33284	5.41364	0.01998	0.328439
PTBP3	1.04908	6.01623	5.40992	0.0200226	0.328576
TMEM236	-1.01822	5.50934	5.40984	0.0200235	0.328576
SRRM5	-1.08711	5.84735	5.40486	0.0200807	0.329225
MEIS1	0.953262	6.19766	5.40251	0.0201078	0.329381
MME	-0.883726	5.98248	5.39521	0.0201921	0.330471
EDAR	1.27843	5.30862	5.39173	0.0202324	0.330841
PTMA	0.891379	9.44532	5.38113	0.0203557	0.330986
PODN	0.977636	6.29693	5.38084	0.020359	0.330986
STEAP2	0.877693	6.21327	5.37956	0.020374	0.330986
PROP1	-0.999187	5.50375	5.3773	0.0204004	0.330986
SHPRH	1.19129	5.10923	5.37697	0.0204043	0.330986
LIPF	-0.999187	5.50375	5.37692	0.0204049	0.330986
GATAD2A	0.835364	6.06583	5.37576	0.0204184	0.330986
WAPL	-0.951016	5.55639	5.3744	0.0204344	0.330986
TCEANC	-1.13955	5.35512	5.3743	0.0204355	0.330986
TUBA3C	1.32173	5.04645	5.37246	0.0204571	0.330986
ADPGK	0.957237	6.12351	5.37176	0.0204654	0.330986
SERAC1	-1.40798	5.22777	5.37169	0.0204662	0.330986
NLRP14	-1.26686	5.51224	5.37026	0.0204829	0.330986
SUCLG2	1.02703	5.8516	5.36971	0.0204894	0.330986
CLCN5	-1.09614	5.17534	5.36395	0.0205571	0.331727
RAET1E	-0.894648	5.67646	5.36279	0.0205708	0.331727
FRY	-0.84016	6.07426	5.35829	0.020624	0.332297
JPH2	-1.32231	5.11654	5.3437	0.0207973	0.334313
RPL4	0.860279	8.27427	5.34337	0.0208012	0.334313
CCDC3	-1.23055	5.21818	5.34227	0.0208143	0.334313
KCNV1	-0.929647	5.69677	5.33875	0.0208565	0.334313
ZNF484	-0.949287	6.12987	5.33778	0.020868	0.334313
ZNF596	-1.46449	4.80259	5.33626	0.0208863	0.334313
SMURF1	0.990627	5.56684	5.33506	0.0209006	0.334313
HEXA	0.86228	5.80198	5.33441	0.0209084	0.334313
RTTN	1.08418	5.24293	5.33256	0.0209307	0.334313
TBC1D3C	0.707107	6.87505	5.33191	0.0209384	0.334313
VASH2	-1.11261	5.57908	5.33128	0.020946	0.334313
HOMER3	-0.944308	5.62858	5.32966	0.0209655	0.334338
YARS1	-0.853504	5.9418	5.32662	0.0210021	0.334389
ATN1	0.890295	6.25515	5.32642	0.0210045	0.334389
TMEM255A	-0.966432	5.42138	5.3211	0.0210686	0.334755
FGF5	-1.07604	5.26863	5.32072	0.0210734	0.334755
C9orf43	-1.0467	6.027	5.32006	0.0210813	0.334755
PGR	-0.961309	5.92227	5.31577	0.0211332	0.334882
PFKP	1.07198	5.55597	5.31557	0.0211357	0.334882
VOPP1	0.838355	5.97165	5.31468	0.0211465	0.334882
SLC8A2	-1.20572	5.3082	5.31348	0.021161	0.334882
SHCBP1	-1.16389	5.59428	5.3097	0.021207	0.335117
MED17	-0.861127	5.97461	5.30929	0.021212	0.335117
MBTPS1	0.919627	5.93951	5.30784	0.0212297	0.335117
LAP3	0.883846	6.11401	5.30487	0.0212659	0.335367
HLA-DOB	0.982366	5.48712	5.3036	0.0212814	0.335367
PLAC8	-0.885016	6.29014	5.29859	0.0213426	0.335538
POP7	-1.2449	5.49935	5.29835	0.0213456	0.335538
SMAD6	-0.862699	5.89753	5.2983	0.0213462	0.335538
SYT13	-0.967244	5.61523	5.29533	0.0213827	0.335705
CD86	-0.885129	5.83622	5.29451	0.0213928	0.335705
VCAN	0.809333	6.26351	5.28856	0.0214659	0.33636
DENND3	-1.37575	5.51187	5.28685	0.0214871	0.33636
MEIS3	-0.915963	5.74585	5.28663	0.0214898	0.33636
LMF2	1.21789	5.64679	5.2848	0.0215124	0.33636
ADAM15	0.818442	9.70463	5.28348	0.0215286	0.33636
NFATC4	0.940254	6.02669	5.28235	0.0215426	0.33636
IZUMO1	-1.37361	5.26598	5.27691	0.0216101	0.336763
SLC25A23	1.23806	4.97034	5.27643	0.021616	0.336763
FAM110D	-1.00544	5.43808	5.27501	0.0216337	0.336763
CCN2	0.810556	7.96883	5.27446	0.0216405	0.336763
QSER1	1.03147	5.27823	5.27148	0.0216775	0.336822
CRACDL	-0.873062	5.96723	5.26973	0.0216994	0.336822
RPL38	0.727957	8.27479	5.26798	0.0217212	0.336822
ANOS1	-0.924764	5.54602	5.26749	0.0217274	0.336822
SPIN1	0.896569	5.82251	5.26691	0.0217345	0.336822
PPP1R15B	0.846424	6.85367	5.25753	0.021852	0.337883
MAOA	-1.10083	5.76889	5.25463	0.0218885	0.337883
CYP1A1	0.929888	5.5819	5.25387	0.021898	0.337883
SMDT1	0.897754	6.09368	5.25339	0.0219041	0.337883
GREM1	0.987387	5.54375	5.25306	0.0219082	0.337883
XKR3	-1.35409	5.26231	5.25252	0.021915	0.337883
TMPPE	-0.898391	5.62511	5.25136	0.0219296	0.337883
OR5B17	-0.99988	5.63666	5.24845	0.0219663	0.338169
TPPP2	-1.45091	4.99875	5.24304	0.0220347	0.338942
STEAP3	1.46442	5.0396	5.24021	0.0220706	0.339216
ZBED5	1.23531	5.30484	5.23322	0.0221594	0.3403
OSGEP	1.21977	5.54833	5.23172	0.0221787	0.340316
TTC16	-0.948881	5.62838	5.22203	0.0223026	0.341599
TMC4	1.09507	5.93416	5.21967	0.0223328	0.341599
CNTNAP1	-1.26085	6.43694	5.2167	0.022371	0.341599
SMYD2	0.984776	5.47224	5.21623	0.0223771	0.341599
ZNF609	0.830684	6.42156	5.21621	0.0223773	0.341599
EMILIN1	0.694993	6.84472	5.21617	0.0223778	0.341599
SULF2	0.915551	5.57319	5.21519	0.0223903	0.341599
DEPP1	0.68339	6.91068	5.21369	0.0224097	0.341615
PSMB3	0.823306	6.2882	5.21074	0.0224478	0.341831
ZACN	-1.07059	5.43162	5.20917	0.022468	0.341831
RSAD1	-0.806436	6.05809	5.20834	0.0224787	0.341831
SLC6A19	-1.12444	5.2641	5.20605	0.0225084	0.341899
AHR	0.759949	6.57313	5.20459	0.0225274	0.341899
PPP4R3C	-1.14948	5.09271	5.20375	0.0225382	0.341899
OSTF1	0.851543	6.21491	5.19818	0.0226105	0.342327
GSTCD	-1.15408	5.20173	5.19673	0.0226294	0.342327
RPL7A	0.836649	8.79025	5.19667	0.0226302	0.342327
MCM7	0.954366	5.75214	5.19594	0.0226397	0.342327
LPA	-1.01019	5.62978	5.19263	0.0226829	0.342703
FOXK2	-0.91476	5.65244	5.18905	0.0227297	0.343001
TTC12	1.01027	5.59353	5.18727	0.0227529	0.343001
NUP88	0.928384	5.64415	5.1869	0.0227577	0.343001
ABI1	0.801048	6.30834	5.1843	0.0227919	0.343238
SUPT7L	0.62677	7.15005	5.18065	0.0228398	0.343666
KLC2	0.835164	6.006	5.17862	0.0228665	0.343666
CLDND1	0.979378	5.94692	5.17751	0.0228811	0.343666
YWHAZ	0.607261	7.33362	5.17579	0.0229038	0.343666
RPL37A	0.782874	9.48775	5.17403	0.0229269	0.343666
SOX4	0.754709	6.54665	5.17375	0.0229307	0.343666
IRF4	1.02194	5.56413	5.17068	0.0229712	0.343908
CTIF	0.956518	5.84002	5.16974	0.0229837	0.343908
PSG2	-0.886585	5.77834	5.16115	0.0230976	0.345336
CACNA2D4	-1.12714	5.1089	5.15491	0.0231807	0.346302
SLCO1B3	-0.918652	5.56732	5.14785	0.0232751	0.347434
TBPL2	-0.965779	5.5898	5.1425	0.023347	0.348228
POLR2G	1.01723	5.45182	5.13949	0.0233875	0.348554
SERPINA3	0.819488	6.1327	5.1294	0.0235239	0.349659
RIPK1	1.09173	5.56689	5.12921	0.0235265	0.349659
EFHB	1.13492	5.29249	5.128	0.0235428	0.349659
RUBCNL	1.13492	5.29249	5.12741	0.0235508	0.349659
CYC1	-0.849041	6.50823	5.12708	0.0235553	0.349659
SEMA3B	-1.03566	5.51949	5.12506	0.0235828	0.349789
TCF23	-1.19442	5.08067	5.12352	0.0236036	0.349821
ZNF557	-0.897412	5.7517	5.11844	0.0236729	0.350509
ZNF721	0.841669	6.48885	5.11736	0.0236876	0.350509
SLC25A45	-0.901252	5.75341	5.10782	0.0238183	0.35144
U2AF2	0.902542	5.92925	5.10753	0.0238223	0.35144
ZNF112	-0.923849	5.63493	5.10618	0.0238408	0.35144
SUCLG1	-0.872066	5.97644	5.10597	0.0238437	0.35144
PCSK5	1.05814	5.47548	5.10486	0.023859	0.35144
EDN3	-0.951065	5.52241	5.10453	0.0238635	0.35144
MLNR	1.38579	4.86695	5.10296	0.023885	0.351481
C12orf57	0.778192	6.33848	5.09654	0.0239736	0.352506
ADAMTS1	0.606002	7.46399	5.09382	0.0240112	0.352611
CCDC80	0.836163	5.82767	5.09103	0.0240499	0.352611
LCE3C	-1.1982	5.4368	5.09065	0.0240552	0.352611
HAGH	1.01085	5.55747	5.0903	0.0240601	0.352611
SPON2	0.904189	5.56656	5.08672	0.0241097	0.352611
TRIAP1	-1.08042	5.51816	5.08667	0.0241104	0.352611
MTHFR	-0.890033	5.60196	5.08649	0.0241129	0.352611
NSD2	-0.89676	5.83686	5.08161	0.024181	0.353065
ZNF853	-0.957956	5.39467	5.08155	0.0241818	0.353065
FRAT1	-1.08741	5.6158	5.07857	0.0242234	0.353397
TIAL1	0.755297	6.4239	5.0747	0.0242775	0.353909
RNF145	0.787042	6.27927	5.06903	0.0243571	0.354577
HNRNPA1	0.777784	8.97982	5.06785	0.0243735	0.354577
TMEM267	1.09822	5.49877	5.06689	0.0243871	0.354577
ACADVL	0.652866	7.27494	5.06602	0.0243993	0.354577
NAMPT	0.691951	7.23201	5.06071	0.0244743	0.355391
RAD18	-1.02685	5.31372	5.05758	0.0245185	0.355536
EDNRB	-0.79951	6.18954	5.05609	0.0245395	0.355536
OR52K2	-1.08901	5.14359	5.05596	0.0245414	0.355536
NXPE1	-1.04231	5.22341	5.05323	0.02458	0.35582
OR1K1	-0.830423	5.96501	5.0467	0.0246729	0.356887
COA7	-1.1264	5.24592	5.04341	0.0247198	0.357289
CDO1	-0.903048	5.55274	5.04073	0.024758	0.357564
JKAMP	-0.93813	5.88245	5.03556	0.0248321	0.357669
SMC4	-1.08003	5.62016	5.03554	0.0248323	0.357669
CHMP2B	1.32577	4.95906	5.03519	0.0248373	0.357669
ABCC3	0.798326	6.16567	5.03488	0.0248419	0.357669
INSL6	-1.05705	5.6312	5.0332	0.024866	0.35774
CNTRL	0.990042	5.49154	5.03074	0.0249012	0.357972
UBE2U	-1.25578	5.33283	5.02909	0.0249251	0.358039
BEND5	-0.922588	6.03781	5.01892	0.0250718	0.35817
SARDH	-0.77943	6.35786	5.01798	0.0250855	0.35817
AGBL5	1.09297	5.72059	5.01537	0.0251233	0.35817
RPL23	0.600918	7.60283	5.01517	0.0251262	0.35817
ASB1	0.96177	5.56507	5.01478	0.0251318	0.35817
CDA	-1.3087	5.24331	5.01425	0.0251394	0.35817
NTSR2	-0.933186	6.43449	5.0131	0.0251562	0.35817
BAGE5	0.740719	6.73584	5.0096	0.0252072	0.35817
EDDM3A	-0.906857	5.51649	5.00957	0.0252075	0.35817
DENND5B	-0.999114	5.37395	5.00934	0.0252109	0.35817
NPAS1	-0.999116	5.37395	5.00827	0.0252265	0.35817
FBRS	0.653729	6.96223	5.00812	0.0252287	0.35817
ANXA2	0.621546	7.68443	5.00719	0.0252423	0.35817
SEC16A	0.888438	5.84144	5.00438	0.0252833	0.35817
TMEM220	-1.16853	5.51734	5.00022	0.025344	0.35817
SFRP1	-0.927129	5.46197	4.99969	0.0253519	0.35817
SERINC5	0.871025	5.81908	4.99714	0.0253893	0.35817
KATNB1	0.999513	5.58699	4.99622	0.0254027	0.35817
UPF1	0.955253	5.8512	4.99544	0.0254142	0.35817
SNUPN	-0.899814	5.69204	4.9945	0.025428	0.35817
WDPCP	-0.866942	5.66038	4.99419	0.0254326	0.35817
ANKRD36	0.721861	6.6125	4.9932	0.0254472	0.35817
HTRA3	0.792547	6.24056	4.99269	0.0254547	0.35817
DPH6	-0.835883	5.86261	4.99261	0.0254557	0.35817
RHOBTB2	-1.10138	5.83508	4.99253	0.025457	0.35817
TMEM120B	-1.02894	5.79589	4.98904	0.0255083	0.35817
FHL3	0.909763	5.75724	4.98856	0.0255154	0.35817
LECT2	-0.90081	6.48087	4.98819	0.025521	0.35817
MCAT	-1.11928	5.66182	4.98805	0.025523	0.35817
THEM5	-0.865883	5.70405	4.98773	0.0255277	0.35817
CFD	1.12493	8.45118	4.98739	0.0255327	0.35817
ATP6AP1	0.74912	6.42025	4.98635	0.025548	0.35817
TARS3	1.08095	5.56023	4.98316	0.0255953	0.35824
UPK3BL2	0.688844	6.75885	4.98312	0.0255958	0.35824
CSKMT	-0.972618	5.72185	4.98213	0.0256105	0.35824
IL11RA	-0.806789	6.19023	4.9791	0.0256553	0.358346
PPP1R3A	1.15743	5.06503	4.9785	0.0256642	0.358346
NAT10	0.897949	5.57803	4.97773	0.0256756	0.358346
CHMP4C	-1.27003	5.23466	4.97562	0.0257069	0.358446
LRRK2	-0.854004	6.01159	4.97466	0.0257212	0.358446
ANKRD13D	0.93494	6.32471	4.97196	0.0257615	0.358618
PABPN1	0.80653	5.96345	4.97012	0.0257889	0.358618
ARHGAP9	0.801551	6.07937	4.96997	0.0257912	0.358618
TAF7L	-1.03264	5.36395	4.96837	0.0258149	0.358682
TCERG1	0.856369	5.82738	4.96696	0.025836	0.358707
ETS2	0.672423	7.26245	4.95956	0.0259468	0.359978
PAGE5	-0.98066	6.34898	4.95445	0.0260235	0.360775
TCF7	0.943014	5.53816	4.95004	0.0260901	0.36135
RNF180	1.08897	5.26566	4.949	0.0261057	0.36135
EPS15L1	1.0002	5.42462	4.94785	0.0261231	0.36135
MLLT11	1.12165	5.28442	4.94459	0.0261725	0.361743
CEP350	1.09766	5.57166	4.94341	0.0261903	0.361743
ADAM22	-0.818684	5.85239	4.93803	0.0262719	0.362209
PPP1CA	0.891324	5.6229	4.93763	0.0262781	0.362209
CDH5	-0.972297	5.5231	4.93562	0.0263086	0.362209
ZFPM1	1.01325	5.35492	4.93541	0.0263118	0.362209
MAGEB10	-1.02139	5.2617	4.93445	0.0263264	0.362209
CAPNS1	0.607513	7.37777	4.93349	0.0263411	0.362209
C1QL1	-1.05254	5.3283	4.93227	0.0263597	0.362209
CLK1	0.714905	6.73429	4.93012	0.0263926	0.362393
SDK1	1.01583	5.61124	4.92478	0.0264742	0.363247
TRPC5OS	-0.881378	5.57844	4.91959	0.0265538	0.363697
TADA2B	0.942909	5.77649	4.91933	0.0265579	0.363697
CYTIP	0.762235	6.49638	4.91884	0.0265654	0.363697
OR51F2	-0.881379	5.57844	4.9173	0.026589	0.363753
CCDC89	-1.30351	4.81101	4.90838	0.0267266	0.365271
KDM5A	-0.94198	5.71647	4.90758	0.0267391	0.365271
SCAPER	0.964695	5.53019	4.90324	0.0268064	0.365463
SZT2	1.14483	5.59738	4.90314	0.0268079	0.365463
TUBB8	0.964695	5.53019	4.90289	0.0268118	0.365463
MAGEL2	-1.18934	5.04672	4.90124	0.0268375	0.365546
RGS7	-0.841379	5.71846	4.89784	0.0268904	0.365999
ZNF177	-1.07575	5.47802	4.89536	0.026929	0.366258
TMEM256	1.33649	4.86913	4.89368	0.0269551	0.366311
DCAKD	-1.08657	5.36534	4.89259	0.0269722	0.366311
LEP	-1.25301	5.30442	4.88864	0.027034	0.366531
SSTR5	-0.873421	6.12311	4.88596	0.027076	0.366531
EPAS1	-0.681687	7.96157	4.88528	0.0270866	0.366531
GPN1	-0.832664	5.77904	4.88503	0.0270906	0.366531
PDGFC	-0.842964	5.66861	4.88492	0.0270923	0.366531
GATA2	0.797801	6.58899	4.88404	0.0271061	0.366531
NMNAT2	-0.933288	5.55096	4.88117	0.0271513	0.366863
CD44	0.601885	8.09572	4.87911	0.0271837	0.366863
TMEM250	0.906917	5.65113	4.87873	0.0271896	0.366863
ADAMTS2	-0.869568	5.60844	4.87363	0.0272701	0.367684
C2orf49	1.06337	5.57199	4.87023	0.0273239	0.368143
RCL1	-0.907949	5.56971	4.86745	0.0273679	0.36847
SPG21	0.955813	5.70708	4.85895	0.027503	0.369449
C3orf20	-1.61936	4.89115	4.85889	0.027504	0.369449
G6PC2	-0.905477	5.78907	4.85699	0.0275344	0.369449
ATP13A1	0.817811	5.85651	4.85564	0.0275558	0.369449
OR4D9	-1.15914	5.08997	4.85542	0.0275594	0.369449
HLA-DRB1	0.965597	10.269	4.85462	0.0275722	0.369449
LAMP3	-0.815319	6.13495	4.85419	0.0275791	0.369449
OR14A2	-0.875365	5.73818	4.85152	0.0276218	0.369541
BRD2	0.692414	6.7611	4.85128	0.0276255	0.369541
ABCC9	-0.85427	5.73787	4.84856	0.0276692	0.369575
P2RY1	-0.921407	5.88777	4.84816	0.0276756	0.369575
ATP8A2	1.02154	5.33562	4.84618	0.0277074	0.369575
STAG3	-1.2688	4.81908	4.84499	0.0277266	0.369575
AUP1	0.808669	6.3439	4.84496	0.0277271	0.369575
DPP3	-0.85567	5.97107	4.83829	0.0278345	0.370743
DUSP2	1.05023	5.30836	4.83672	0.0278599	0.370817
SACM1L	-0.908685	5.86039	4.83385	0.0279062	0.371168
RACK1	0.610221	7.50679	4.8304	0.0279621	0.371647
LINS1	0.899738	5.59853	4.8261	0.028032	0.372034
CIT	0.876426	5.67966	4.82527	0.0280455	0.372034
CATSPERB	-1.12034	5.51901	4.82301	0.0280822	0.372034
MS4A5	-1.06166	5.20851	4.82191	0.0281001	0.372034
NRK	1.11364	5.23918	4.82182	0.0281017	0.372034
PDZD8	1.02167	5.83491	4.8209	0.0281166	0.372034
SMYD1	-0.993286	5.63204	4.82004	0.0281307	0.372034
CHRNB1	1.01374	5.2676	4.81872	0.0281523	0.372057
RAB5C	0.800592	6.19326	4.81611	0.0281949	0.372137
PIAS4	-0.943174	5.83803	4.81591	0.0281982	0.372137
MYL10	-0.811234	5.89258	4.81033	0.0282896	0.373079
CIAO3	0.956885	5.54676	4.80416	0.0283911	0.373698
NUBP2	0.953473	5.95835	4.80332	0.0284049	0.373698
PLLP	-1.21898	5.55513	4.8031	0.0284085	0.373698
DPM3	-1.02804	5.65761	4.80262	0.0284165	0.373698
PRAF2	-1.28938	5.27868	4.79847	0.0284851	0.374335
ZNF507	-0.973476	5.38154	4.79256	0.0285829	0.375356
YIPF5	0.926416	5.657	4.78934	0.0286365	0.375623
ARID2	0.816578	5.86759	4.7878	0.0286619	0.375623
WDR97	-0.99975	5.32163	4.78771	0.0286636	0.375623
FCGBP	-0.77223	6.08888	4.7851	0.028707	0.37569
NMU	-1.16037	5.1484	4.78499	0.0287089	0.37569
PWWP3A	0.898154	5.99078	4.77862	0.0288153	0.376818
STS	1.09798	5.10772	4.77589	0.0288609	0.377151
FZD5	-0.837689	5.75436	4.77387	0.0288947	0.377242
OR8K5	1.12788	5.19813	4.77307	0.0289083	0.377242
TMEM63A	0.724044	6.50468	4.77116	0.0289403	0.377396
LRPAP1	0.796396	6.27206	4.76238	0.0290883	0.379031
PDE6B	-1.10993	5.19106	4.76132	0.0291063	0.379031
PDC	-0.939718	5.71467	4.75703	0.0291789	0.379125
SLC18A1	-0.872407	5.55452	4.75687	0.0291817	0.379125
COX7B2	-0.922462	5.44367	4.75599	0.0291964	0.379125
EDN2	-1.28188	5.42302	4.75422	0.0292266	0.379125
ST3GAL1	0.867683	5.90849	4.75256	0.0292547	0.379125
C1QL3	-0.901425	5.70296	4.75013	0.0292961	0.379125
UBE2E1	-0.992781	6.20648	4.74997	0.0292989	0.379125
UGT2B11	-0.807495	6.03771	4.74963	0.0293046	0.379125
FOXH1	1.20541	5.29339	4.74847	0.0293243	0.379125
CANX	0.582724	7.58158	4.74774	0.0293367	0.379125
TIMM13	1.19771	5.64473	4.74774	0.0293368	0.379125
NKX6-3	-0.809813	5.81666	4.7458	0.0293699	0.379128
OR51D1	0.961082	5.36106	4.74535	0.0293776	0.379128
DDX3X	0.646254	7.21562	4.7431	0.029416	0.379361
FAM151A	1.0978	5.20203	4.73822	0.0294997	0.380177
IMP4	1.21549	5.48454	4.73582	0.0295408	0.380419
TSPAN31	1.03477	5.46124	4.7346	0.0295617	0.380419
TLE7	-0.958315	5.46505	4.73356	0.0295795	0.380419
GALNT10	1.04787	5.48552	4.7299	0.0296426	0.380967
IFNAR1	0.825294	5.75105	4.72708	0.0296913	0.381151
CCT6B	1.22444	5.36352	4.72671	0.0296977	0.381151
ANGPTL4	-0.824307	5.75826	4.72254	0.0297698	0.381324
DYSF	1.22445	5.36352	4.72244	0.0297715	0.381324
MAGIX	-1.00656	5.37159	4.72239	0.0297724	0.381324
ORMDL1	0.824661	5.95295	4.72057	0.0298038	0.381464
VGLL1	-1.26177	5.39309	4.71931	0.0298256	0.381482
CYP19A1	-0.911797	5.45892	4.71733	0.02986	0.38166
IPO8	0.875017	6.09874	4.71381	0.0299213	0.382182
ALS2	0.910611	5.68078	4.71203	0.0299523	0.382185
MED15	0.822926	6.35196	4.71145	0.0299624	0.382185
WBP1L	0.779943	6.51175	4.70834	0.0300167	0.382581
DIRAS1	1.07832	5.16948	4.70699	0.0300402	0.382581
KDM7A	1.05308	5.35353	4.70614	0.030055	0.382581
INAVA	-1.05416	7.66771	4.70161	0.0301343	0.38333
LYNX1	0.912641	5.42945	4.70042	0.0301552	0.383334
CPB2	-0.807918	5.95186	4.69205	0.0303025	0.384717
CABP2	1.2639	5.09614	4.6919	0.0303052	0.384717
YWHAG	0.825478	5.83348	4.68682	0.0303948	0.385593
IMP3	-0.83752	5.77714	4.68171	0.0304854	0.386441
CALB1	-1.19767	4.95548	4.68001	0.0305156	0.386441
COX7C	0.636138	7.08102	4.67955	0.0305237	0.386441
STK17B	0.869034	5.98424	4.67808	0.0305499	0.38651
AMOTL2	-0.734048	6.40516	4.6761	0.0305851	0.386694
BIVM	-0.895672	5.61837	4.6731	0.0306386	0.387013
KIF16B	0.953981	5.52369	4.67236	0.0306518	0.387013
PTPRR	1.0083	5.32779	4.66488	0.0307855	0.388143
HDGF	0.764035	6.55808	4.66397	0.030802	0.388143
CBFA2T2	1.05413	5.64766	4.66387	0.0308037	0.388143
ADRA2A	-0.956513	5.47296	4.66147	0.0308467	0.388396
CRTC3	0.826356	5.70805	4.66044	0.0308653	0.388396
CCDC51	-0.922442	5.49961	4.65516	0.0309604	0.388622
EVI2B	0.890856	6.08472	4.655	0.0309631	0.388622
CCP110	-0.844574	5.61695	4.65497	0.0309637	0.388622
CRX	-0.908797	5.40959	4.65481	0.0309666	0.388622
TMEM252	-0.871527	5.73643	4.65316	0.0309964	0.388735
PABPC1	0.746497	8.53711	4.65166	0.0310235	0.388743
TGS1	1.17583	5.46105	4.65009	0.0310518	0.388743
LARP7	0.858738	5.80009	4.64963	0.0310602	0.388743
B3GNT3	1.01705	5.24994	4.64852	0.0310803	0.388743
DNAJB6	0.754455	6.66493	4.64336	0.0311739	0.389653
ZNF532	0.928144	5.83479	4.64139	0.0312097	0.389839
PRCD	-0.828258	5.7395	4.63708	0.0312883	0.390559
ECT2	0.981069	5.53914	4.63231	0.0313752	0.391173
KDM3A	0.806277	5.78148	4.63209	0.0313793	0.391173
LIF	0.786518	6.09437	4.62533	0.0315031	0.392455
NEUROG3	1.42891	4.9207	4.62336	0.0315395	0.392645
C17orf50	-0.857992	6.25826	4.62187	0.0315669	0.392724
FERMT3	1.02833	5.18899	4.61827	0.031633	0.392926
ECM2	0.869358	5.61007	4.61441	0.0317043	0.392926
C1orf112	1.55449	4.37771	4.61137	0.0317607	0.392926
C6orf89	-1.01476	5.64385	4.61106	0.0317663	0.392926
CRLF3	-0.758968	6.06889	4.61047	0.0317774	0.392926
PCYT1A	-0.940846	5.72732	4.61003	0.0317855	0.392926
MINAR1	-1.10905	5.55968	4.60824	0.0318186	0.392926
GPR157	-0.785721	6.07961	4.60791	0.0318249	0.392926
RPGR	-0.920425	5.50448	4.60696	0.0318425	0.392926
PPP1R1B	-1.25416	5.07568	4.60675	0.0318464	0.392926
CCND3	-0.828812	5.9597	4.60516	0.0318759	0.392926
TCEAL6	-0.894595	5.44328	4.60354	0.031906	0.392926
MYBPHL	-0.797005	5.774	4.60288	0.0319183	0.392926
NUCKS1	0.584288	7.22082	4.60205	0.0319338	0.392926
NDUFS2	-0.773406	5.96886	4.59825	0.0320046	0.392926
HSD17B12	0.762777	6.65821	4.5976	0.0320167	0.392926
FNBP1	0.811643	6.13688	4.59599	0.0320469	0.392926
OR5AS1	-0.974724	5.73619	4.59528	0.0320601	0.392926
SNX1	-0.899811	5.99171	4.59484	0.0320684	0.392926
H1-6	-1.01573	5.20777	4.59468	0.0320714	0.392926
ZNF449	-0.974598	5.30699	4.5944	0.0320766	0.392926
ETDB	-1.24746	5.10196	4.59437	0.0320772	0.392926
TLR5	-1.06762	5.48806	4.59314	0.0321001	0.392926
WDR25	-0.856379	5.78788	4.59303	0.0321023	0.392926
RTCA	-0.852778	5.93641	4.59266	0.0321091	0.392926
TNFSF13	1.11294	5.81188	4.59054	0.0321488	0.393155
KCNU1	-0.849815	5.63319	4.58651	0.0322246	0.393824
ACSM2A	-0.951132	5.54191	4.58446	0.0322632	0.393851
NONO	0.702808	6.61139	4.58415	0.0322691	0.393851
CRABP2	-0.771355	6.85339	4.58096	0.032329	0.394142
MRPL10	1.02349	5.41414	4.57962	0.0323545	0.394142
CHRNA2	1.12312	5.26449	4.57953	0.0323562	0.394142
TTLL7	-0.99135	5.29298	4.57631	0.032417	0.394625
SGCE	0.838514	5.65706	4.57374	0.0324657	0.394705
KIF3C	0.985395	5.25115	4.57373	0.0324658	0.394705
TEX36	-1.33126	4.84471	4.57229	0.0324931	0.394779
TNS2	0.817313	5.90613	4.56963	0.0325437	0.395119
MLXIPL	-1.05881	5.25095	4.56859	0.0325634	0.395119
NEXMIF	-1.21371	5.5454	4.56299	0.03267	0.395947
ARHGAP40	0.863585	5.55813	4.56278	0.032674	0.395947
GSDMD	1.07325	5.88947	4.55815	0.0327624	0.396757
LPCAT1	0.866596	6.08841	4.55615	0.0328008	0.396757
C12orf54	-1.16251	5.20458	4.55564	0.0328105	0.396757
TLCD3B	-0.848847	5.70176	4.55484	0.0328258	0.396757
DNAJC7	-0.806471	6.38349	4.55358	0.0328501	0.396793
ATOH8	-0.94062	5.62598	4.54777	0.0329617	0.397592
TACR1	1.28615	4.80854	4.54764	0.0329642	0.397592
STAB1	0.737141	6.3263	4.54681	0.0329801	0.397592
C16orf87	1.06938	5.14243	4.54193	0.0330743	0.398083
NUB1	0.747583	6.16675	4.54174	0.0330779	0.398083
ZSWIM6	-1.01959	5.72511	4.54139	0.0330848	0.398083
PIGB	-1.14382	5.53175	4.53657	0.033178	0.398781
UQCR11	0.807776	5.7697	4.53555	0.0331979	0.398781
CARTPT	-1.21628	5.14358	4.53487	0.033211	0.398781
SLC9A3R2	-0.856837	6.37804	4.53339	0.0332397	0.398781
TDRD10	-0.87793	5.55239	4.53288	0.0332496	0.398781
SLC40A1	0.611548	7.10394	4.52992	0.0333071	0.399215
TBX2	0.59277	7.13431	4.52757	0.0333529	0.399507
RPL5	0.648119	8.21045	4.52527	0.0333978	0.399674
PCED1B	0.845745	6.30053	4.52457	0.0334115	0.399674
SLC52A1	-0.879769	5.50582	4.52357	0.033431	0.399674
TUBA4B	1.22391	4.87029	4.52163	0.0334689	0.399703
KMT5B	0.835114	5.72629	4.52022	0.0334965	0.399703
SLFN13	-1.03533	5.51224	4.52016	0.0334976	0.399703
ZNF10	-0.877898	5.53305	4.51729	0.0335539	0.400118
DCDC2B	-0.955986	5.3651	4.51601	0.033579	0.400162
OPRL1	-0.791597	6.03261	4.51369	0.0336246	0.40045
PLXNC1	1.1919	5.11025	4.51002	0.0336969	0.400763
H2AC1	-0.885001	5.54284	4.50755	0.0337455	0.400763
ANKRD28	-0.772926	6.19736	4.50723	0.0337519	0.400763
TAS2R13	-0.8818	5.71543	4.50703	0.0337558	0.400763
KCNH7	-0.815311	5.67029	4.50603	0.0337756	0.400763
GPR83	-0.840155	5.59157	4.50514	0.0337932	0.400763
MMP13	-0.881806	5.71543	4.50462	0.0338034	0.400763
SLC9A4	-0.941207	5.46994	4.50365	0.0338226	0.400763
SPANXN3	-1.34889	4.99757	4.50165	0.0338622	0.400812
PTPRC	0.742144	6.82538	4.50127	0.0338697	0.400812
PTPRCAP	0.953207	6.06217	4.49861	0.0339224	0.40099
ZNF652	0.911073	5.57081	4.49835	0.0339276	0.40099
GRIN3B	-0.797592	6.03113	4.4921	0.0340518	0.402204
EFHC2	-0.960875	5.35129	4.4874	0.0341456	0.403056
DYNC2I2	1.18766	5.49203	4.47832	0.0343275	0.404907
TP63	-0.895445	5.91183	4.47728	0.0343484	0.404907
GOLM1	0.799192	5.77766	4.47633	0.0343674	0.404907
OLR1	0.772925	6.19895	4.47416	0.0344111	0.405166
SSR3	0.869157	6.02561	4.47185	0.0344577	0.405247
UBA6	1.05937	5.59917	4.47166	0.0344614	0.405247
HFE	-0.879269	5.41928	4.46959	0.0345033	0.405478
URI1	0.83859	5.94534	4.46854	0.0345245	0.405478
COQ9	1.18803	5.20339	4.46603	0.0345753	0.405642
SEC14L1	0.866044	5.91277	4.4648	0.0346002	0.405642
ABCD4	1.10114	6.44797	4.46286	0.0346394	0.405642
CHMP1A	-0.894456	5.46383	4.46252	0.0346463	0.405642
VMO1	-0.931543	5.28862	4.46149	0.0346673	0.405642
NPEPL1	0.86439	5.65399	4.46086	0.0346799	0.405642
LRRC32	-0.743883	6.05998	4.46035	0.0346905	0.405642
CD79A	0.881074	6.17031	4.45924	0.0347129	0.40565
CITED2	0.659474	7.37996	4.45623	0.0347742	0.406112
ZMYND8	-0.809192	5.92993	4.44804	0.0349413	0.407809
RBMXL2	1.486	4.8502	4.44539	0.0349956	0.408187
WDR33	0.832952	5.62205	4.44378	0.0350286	0.408317
BTN3A1	0.770371	6.31361	4.4393	0.0351206	0.409047
PLCL1	0.843621	5.59504	4.43781	0.0351513	0.409047
PF4V1	-1.05112	5.22086	4.43754	0.0351569	0.409047
MAK	0.936215	5.44355	4.4346	0.0352175	0.409368
GXYLT1	1.047	5.83032	4.43326	0.0352451	0.409368
FGFR4	0.79668	6.55956	4.43259	0.0352589	0.409368
PREX2	-1.06157	5.58741	4.43195	0.0352722	0.409368
DIRAS3	-0.90859	5.43061	4.41896	0.0355418	0.41224
MED13	-0.850712	5.91065	4.41526	0.0356189	0.412788
GKN2	-0.79413	5.97661	4.41457	0.0356332	0.412788
CHTOP	-0.789909	6.40479	4.41163	0.0356947	0.413144
FARS2	1.04097	5.36513	4.41052	0.0357179	0.413144
FAM229B	-0.898084	5.51141	4.40918	0.0357459	0.413144
ZCWPW2	0.97407	5.68356	4.40684	0.0357951	0.413144
ZP4	1.13285	5.25003	4.4068	0.0357959	0.413144
SMG8	-0.789293	5.93683	4.40595	0.0358139	0.413144
MROH2B	1.47266	4.4785	4.40534	0.0358266	0.413144
BRD4	0.665131	6.90884	4.40365	0.035862	0.413144
A2ML1	1.44023	4.55497	4.40287	0.0358786	0.413144
CR2	-0.803441	5.82869	4.40245	0.0358874	0.413144
VIM	0.856126	9.93197	4.40087	0.0359206	0.413144
IGF1R	-0.724575	6.32555	4.39985	0.035942	0.413144
KDR	-0.871412	5.45051	4.3994	0.0359515	0.413144
RCOR3	0.774487	5.94492	4.39821	0.0359767	0.413179
GSTT1	-1.10062	5.03423	4.39422	0.0360609	0.41364
CKMT1A	1.17659	5.1011	4.39421	0.0360612	0.41364
THOP1	-1.25076	6.01071	4.39164	0.0361155	0.41401
B3GALT5	-1.06432	5.42619	4.38851	0.0361819	0.414516
ABHD12B	-1.17135	5.28277	4.38455	0.0362661	0.415225
GRSF1	-1.03342	5.55119	4.3824	0.0363118	0.415488
RCN2	-0.952263	5.64468	4.38071	0.0363478	0.415488
GRIPAP1	0.813565	5.86583	4.3794	0.0363758	0.415488
MAEL	-0.810539	5.69647	4.3793	0.036378	0.415488
NR4A1	1.14171	10.1071	4.3735	0.036502	0.416649
TNFRSF4	0.969537	5.2223	4.37182	0.036538	0.416806
MYH2	1.30715	4.85048	4.36736	0.0366336	0.417549
TOX3	-1.11797	5.06571	4.3667	0.0366479	0.417549
SCN3B	-0.943165	5.46501	4.36464	0.0366922	0.417799
MAJIN	-0.870765	5.58266	4.36049	0.0367817	0.418329
PDCL3	0.762256	6.13091	4.3604	0.0367836	0.418329
FBXO41	-0.840836	5.61017	4.35532	0.0368935	0.419324
ABCA6	0.722742	6.33306	4.35258	0.0369529	0.419426
ERLIN1	-0.869316	5.76138	4.35182	0.0369695	0.419426
NLRP13	0.962742	5.40243	4.3515	0.0369764	0.419426
MED26	-0.896764	5.63664	4.34929	0.0370243	0.419426
SHANK2	-1.31874	4.83619	4.34844	0.0370429	0.419426
NMNAT1	1.08135	5.25994	4.34779	0.0370571	0.419426
PRAMEF6	0.703365	6.86847	4.34698	0.0370746	0.419426
SERTAD2	0.825368	6.06933	4.34595	0.0370971	0.419426
SMIM1	1.38698	4.83659	4.3456	0.0371046	0.419426
C19orf44	-0.78928	5.76985	4.34395	0.0371407	0.419579
MYT1L	-0.974679	5.20987	4.34224	0.037178	0.419702
KLRF2	1.36574	4.6353	4.33963	0.037235	0.419702
ZNF518A	-0.865945	5.47319	4.33796	0.0372716	0.419702
SBNO1	0.791617	5.85318	4.33724	0.0372874	0.419702
KY	-0.865947	5.47319	4.33591	0.0373164	0.419702
CMTR2	-0.780661	5.84941	4.33438	0.0373501	0.419702
AIM2	1.21332	5.06436	4.33359	0.0373673	0.419702
SPTBN5	-1.07581	5.49811	4.33135	0.0374166	0.419702
PHF2	0.754247	6.03771	4.33121	0.0374197	0.419702
ATG3	0.896615	5.43713	4.33086	0.0374274	0.419702
ERICH3	-0.891077	5.54069	4.33036	0.0374384	0.419702
DNAJB2	0.757853	6.00582	4.32953	0.0374566	0.419702
SPCS2	0.777126	6.29422	4.32761	0.037499	0.419702
ADGRB2	-1.2757	4.74543	4.32604	0.0375335	0.419702
CCN5	-0.771651	5.98094	4.32546	0.0375463	0.419702
CYP2W1	-0.719018	6.27325	4.32535	0.0375487	0.419702
AHSP	-0.870205	5.5007	4.32512	0.0375538	0.419702
IDI1	0.856645	5.75652	4.32481	0.0375607	0.419702
SCTR	0.745513	6.28348	4.324	0.0375785	0.419702
MIR9-1HG	-1.21171	5.1687	4.31901	0.0376889	0.420494
ZNF214	-0.909154	5.60723	4.31876	0.0376945	0.420494
CCDC47	0.733756	6.75697	4.31764	0.0377193	0.420519
CWF19L1	0.958371	5.52553	4.31437	0.0377918	0.421076
ERCC1	0.91477	6.03597	4.31296	0.0378232	0.421143
RNF148	-0.945651	5.4725	4.31174	0.0378502	0.421143
BIRC5	0.790849	6.16493	4.31106	0.0378655	0.421143
PDYN	-0.813025	5.86415	4.30744	0.0379461	0.421486
DDIT3	-0.793566	6.18578	4.30541	0.0379913	0.421486
UQCC1	-0.801456	5.72411	4.30488	0.0380033	0.421486
SEZ6L2	-0.845692	5.65331	4.30479	0.0380053	0.421486
TERF1	0.753599	6.26764	4.30191	0.0380697	0.421486
LVRN	-0.894595	5.58589	4.30188	0.0380702	0.421486
MCM6	-0.845695	5.65331	4.30182	0.0380715	0.421486
GCAT	-0.894597	5.58589	4.30086	0.0380931	0.421486
DPH3	-0.771496	5.88408	4.29985	0.0381157	0.421486
OLFM4	-0.828983	5.60283	4.29957	0.038122	0.421486
C10orf88	-0.800437	5.68293	4.29649	0.0381911	0.421807
SETMAR	-0.980116	5.99055	4.29626	0.0381962	0.421807
TMEM74	-0.973418	5.40297	4.29349	0.0382585	0.422245
APLNR	1.25899	5.10072	4.29055	0.0383248	0.422665
FNIP1	1.01416	5.28677	4.2898	0.0383418	0.422665
RSL24D1	0.832283	5.58851	4.28789	0.0383847	0.422888
HLA-DMB	0.708923	6.34436	4.28599	0.0384277	0.423113
NUP93	1.0183	5.69532	4.28489	0.0384526	0.423137
SERPINF2	-0.809517	5.887	4.27788	0.0386116	0.424636
GBX1	-0.826869	5.70525	4.27457	0.0386869	0.424866
GEM	0.679769	6.70812	4.27454	0.0386874	0.424866
BTNL2	-1.12362	5.5745	4.2731	0.0387201	0.424866
CENPJ	-0.989879	5.14769	4.27296	0.0387235	0.424866
ACTL6A	-0.811234	5.98196	4.27071	0.0387748	0.42499
TASOR2	0.733161	7.02578	4.27047	0.0387803	0.42499
DPEP3	0.981585	5.312	4.26829	0.03883	0.42515
NSMCE1	0.802476	5.77955	4.26695	0.0388607	0.42515
PCDH18	1.15078	4.91907	4.26539	0.0388963	0.42515
KRT38	1.03349	5.16471	4.2652	0.0389007	0.42515
GAS6	0.708503	6.57154	4.26485	0.0389087	0.42515
TIMM23B	0.759177	6.20413	4.26304	0.0389501	0.425309
ZNF580	0.769475	5.93091	4.26222	0.0389689	0.425309
NDUFAF5	0.994052	5.58253	4.26021	0.0390151	0.425565
TRAFD1	0.963076	5.53501	4.25739	0.0390799	0.42594
ZNF695	-0.876018	5.51831	4.25618	0.0391077	0.42594
HM13	0.732453	6.73994	4.25506	0.0391335	0.42594
CCT7	0.788658	6.24306	4.25475	0.0391407	0.42594
LRP3	-0.883387	6.04546	4.25004	0.0392494	0.426851
DEPDC1B	0.957702	5.84615	4.24914	0.0392701	0.426851
ALG2	1.14088	5.59296	4.24485	0.0393695	0.427496
NCOA1	-0.844949	5.66005	4.2446	0.0393752	0.427496
NABP2	-1.02118	5.46668	4.23797	0.0395295	0.428918
ZBTB42	-0.806001	5.64786	4.23699	0.0395522	0.428918
MYH9	0.588643	8.61299	4.23531	0.0395913	0.429093
TENM4	-0.836664	5.53916	4.2333	0.0396384	0.429331
TNNI2	-0.786892	5.83422	4.23241	0.0396592	0.429331
HES2	-0.960251	5.68483	4.23109	0.0396899	0.429414
FBXO47	1.28848	4.93426	4.22914	0.0397355	0.429659
KCNE5	-0.922311	5.42285	4.22703	0.0397851	0.429741
KRTAP12-1	1.07487	5.04096	4.22574	0.0398152	0.429741
TCF3	-0.801278	5.67446	4.22383	0.0398601	0.429741
MSL3	-0.775897	5.88229	4.22301	0.0398793	0.429741
SAP30BP	-0.796429	5.89366	4.22163	0.0399119	0.429741
TRPC3	-0.885054	5.4379	4.2212	0.0399218	0.429741
ATP5F1D	0.753002	6.17875	4.22024	0.0399445	0.429741
ZNF98	-0.826538	5.83723	4.21899	0.0399739	0.429741
RNF4	0.81627	5.9845	4.21877	0.0399792	0.429741
ZNF211	0.918324	5.50268	4.21826	0.0399911	0.429741
ITGA7	-0.76568	5.8473	4.21804	0.0399963	0.429741
TNK1	-1.12166	5.12511	4.21706	0.0400195	0.429744
SRRD	-0.798117	6.032	4.21213	0.0401358	0.430745
SYN2	-1.35581	4.8562	4.20906	0.0402086	0.431278
LRP11	0.954722	5.21382	4.20796	0.0402347	0.431311
C1QTNF3	0.861107	5.43796	4.20599	0.0402815	0.431565
COG2	0.822997	5.5684	4.20461	0.0403142	0.431667
UTS2R	-1.04627	5.14575	4.20334	0.0403444	0.431743
PROX1	1.00697	5.48376	4.19771	0.0404786	0.4328
PLEKHH2	0.752024	6.65716	4.19652	0.040507	0.4328
DIS3L	-1.00266	5.59778	4.19538	0.0405342	0.4328
CHKA	-0.766836	5.98672	4.19438	0.0405582	0.4328
KRTAP6-3	-1.00266	5.59778	4.19434	0.0405591	0.4328
CMBL	-0.810895	5.64583	4.19327	0.0405846	0.432826
MAGEA3	-0.776817	5.6649	4.19076	0.0406448	0.43322
CHIC2	0.758171	5.98563	4.18877	0.0406925	0.433481
ADCYAP1	1.07984	5.32354	4.18056	0.0408903	0.435339
ELFN2	-0.861363	5.42435	4.17765	0.0409606	0.435839
ADD3	0.705424	6.62444	4.17429	0.0410419	0.436012
DHX36	0.83487	6.22075	4.17426	0.0410425	0.436012
KDM5D	0.862156	6.19707	4.17408	0.0410469	0.436012
FAM229A	-1.20772	5.07792	4.17238	0.0410879	0.4362
AKR1C1	0.846727	5.75068	4.17084	0.0411255	0.436233
CTDP1	0.861081	5.39992	4.17033	0.0411377	0.436233
ETV1	0.789958	5.89041	4.1658	0.041248	0.436614
PCBP1	0.528109	7.66483	4.1634	0.0413063	0.436614
TBC1D2B	0.717281	6.1796	4.16287	0.0413193	0.436614
TMIGD1	-0.820974	5.61661	4.16269	0.0413238	0.436614
TNIP1	0.800477	6.2122	4.16227	0.0413339	0.436614
METTL7B	-0.819659	5.62541	4.16222	0.0413352	0.436614
ZNF17	-0.90239	5.59779	4.16096	0.0413659	0.436614
SNAP47	1.01299	5.50292	4.16048	0.0413776	0.436614
UGCG	0.663508	6.52679	4.16022	0.0413841	0.436614
GTF2IRD1	-0.946953	5.65793	4.15711	0.04146	0.436976
EBPL	0.950637	5.21126	4.1569	0.0414653	0.436976
CD48	0.850992	5.57017	4.15564	0.0414961	0.437055
C19orf54	-0.889129	5.48632	4.15354	0.0415476	0.43735
OPN1LW	-0.802934	5.74113	4.15183	0.0415895	0.437545
PAICS	-1.27247	4.95315	4.14856	0.0416699	0.438133
ZBTB26	-0.932671	5.26547	4.14765	0.0416923	0.438133
SEPTIN10	-0.756921	5.85664	4.14462	0.041767	0.438671
GNG10	0.876537	5.62756	4.13949	0.0418939	0.439757
TOMM7	0.616561	7.07258	4.13757	0.0419413	0.439943
CRH	-0.831542	5.58678	4.13687	0.0419588	0.439943
RASGRP3	0.885762	5.58495	4.13539	0.0419953	0.440079
LCT	-0.843584	5.48027	4.12937	0.042145	0.4414
CCL15	-0.802344	5.71774	4.12478	0.0422594	0.44235
OR52D1	-1.06142	5.09151	4.12309	0.0423017	0.442436
HNRNPD	0.775724	6.09232	4.12256	0.042315	0.442436
MTMR12	-0.742019	5.99491	4.12085	0.0423579	0.442637
SLC2A1	0.811741	5.90274	4.11894	0.0424057	0.44271
MYH3	1.17536	5.04257	4.11837	0.04242	0.44271
POU3F3	-0.764307	5.80179	4.11773	0.0424361	0.44271
VAV2	0.767284	5.81588	4.1155	0.042492	0.443046
CES1	0.641441	6.8773	4.11345	0.0425435	0.443135
PPP1CC	0.726241	6.4703	4.11327	0.042548	0.443135
PKD2L1	1.01472	5.51964	4.11114	0.0426016	0.443446
CNOT9	-0.761451	5.76895	4.10923	0.0426498	0.443494
PYY	-1.10647	5.95358	4.10908	0.0426537	0.443494
COA3	0.987177	5.16544	4.10377	0.0427876	0.444082
ZNF383	0.864404	5.87252	4.10355	0.0427931	0.444082
GOLGA5	0.776195	5.67965	4.10341	0.0427967	0.444082
FAM136A	-0.994029	5.74994	4.10307	0.0428053	0.444082
SELENOM	0.655696	6.60568	4.10078	0.0428635	0.444439
TMEM9	1.15803	5.45206	4.09928	0.0429014	0.444584
RANBP9	0.769072	5.76035	4.09663	0.0429687	0.444934
STK3	0.962275	5.17207	4.09608	0.0429828	0.444934
R3HDM1	-0.858676	5.46299	4.09511	0.0430075	0.444943
PRSS57	-0.713238	6.071	4.09415	0.043032	0.44495
CBWD2	0.659052	6.57564	4.0914	0.0431018	0.44529
MCM9	-0.79052	5.63403	4.09098	0.0431126	0.44529
MYLK4	-0.856006	5.44742	4.08893	0.0431649	0.445364
PRXL2B	0.709943	6.35224	4.08849	0.0431762	0.445364
PSMD4	0.778418	5.80565	4.0864	0.0432296	0.445364
TSSK1B	0.968028	5.30404	4.08485	0.0432694	0.445364
ITGA3	-0.76414	6.56202	4.0837	0.0432987	0.445364
KLHDC10	-0.836164	5.56575	4.08326	0.04331	0.445364
SSB	0.864943	5.50863	4.08089	0.0433708	0.445364
PTPN3	1.18595	5.04932	4.08026	0.0433869	0.445364
CBL	0.827945	5.97534	4.07884	0.0434233	0.445364
ACYP2	-0.846775	5.60809	4.0776	0.0434553	0.445364
APOBEC3F	0.891641	5.63595	4.07755	0.0434567	0.445364
PRR22	-0.784523	6.00125	4.07641	0.043486	0.445364
STRN	-0.993479	5.19483	4.07514	0.0435187	0.445364
P2RX5	0.981566	5.26805	4.07467	0.0435309	0.445364
HDLBP	0.56843	7.06765	4.07441	0.0435374	0.445364
PSMD2	0.767945	5.98667	4.07319	0.0435689	0.445364
CDC34	-0.806916	5.95173	4.07304	0.0435727	0.445364
SHF	-0.964859	5.43457	4.07143	0.0436145	0.445364
NFE2	-0.751844	6.02658	4.07127	0.0436184	0.445364
PFDN5	0.64537	6.79261	4.07104	0.0436244	0.445364
KCNK3	-0.835421	5.54659	4.07102	0.0436248	0.445364
PTGES	0.794775	5.79186	4.07026	0.0436444	0.445364
ANGPTL7	-1.05581	5.29733	4.06754	0.0437148	0.445839
NCLN	-0.766141	5.92342	4.06232	0.0438502	0.446975
ACP5	0.861938	5.65213	4.06058	0.0438954	0.447192
NCBP2AS2	-1.1117	5.30411	4.05731	0.0439805	0.447815
IKZF3	0.746509	5.88061	4.05487	0.0440441	0.448218
KLHL13	-0.991152	5.18196	4.05181	0.044124	0.448786
GJD4	1.34361	4.6578	4.05055	0.044157	0.448878
RRAS2	0.728876	6.07915	4.04689	0.0442529	0.449607
POLR3B	-0.791113	5.78636	4.04381	0.0443337	0.449781
SEC14L6	-0.906065	5.38032	4.04353	0.044341	0.449781
LIME1	-0.791115	5.78636	4.04288	0.0443579	0.449781
LYRM2	0.568774	8.51805	4.04254	0.0443669	0.449781
MAX	0.711963	6.32668	4.04165	0.0443904	0.449781
SMC3	0.802724	5.55721	4.0394	0.0444497	0.449989
PCLO	-0.720705	6.09624	4.03904	0.0444592	0.449989
MFSD12	0.866718	5.77418	4.034	0.0445921	0.450278
SLC7A9	-0.886238	5.56208	4.03303	0.0446177	0.450278
TMEM179	-0.88624	5.56208	4.03215	0.0446411	0.450278
SLC12A2	-0.981287	5.50605	4.03213	0.0446415	0.450278
DLGAP2	1.2217	4.84002	4.03086	0.0446753	0.450278
CEP19	1.31382	4.64174	4.03081	0.0446766	0.450278
CEBPB	0.993723	7.16622	4.02937	0.0447146	0.450278
ARRDC5	-0.92053	5.53174	4.02917	0.04472	0.450278
POLR1G	-0.785756	5.71922	4.02846	0.0447388	0.450278
MASP1	1.41395	4.44594	4.02673	0.0447847	0.450278
RNMT	0.799528	5.66192	4.02671	0.0447852	0.450278
MAD2L1BP	0.820384	5.60032	4.02578	0.0448099	0.450278
TMEM147	0.799532	5.66192	4.0248	0.044836	0.450278
CDK5RAP3	0.705868	6.18991	4.02324	0.0448775	0.450278
IL16	-0.864304	5.34089	4.02255	0.0448958	0.450278
SEMG1	-0.901499	5.42016	4.02185	0.0449145	0.450278
GOLGB1	-0.777601	5.84937	4.02109	0.0449347	0.450278
EIF2S3B	0.646539	6.56229	4.02086	0.0449409	0.450278
STEAP1	0.762447	5.67149	4.02029	0.044956	0.450278
FAM102B	-0.732006	6.01909	4.01964	0.0449733	0.450278
NDUFA10	0.715585	6.29393	4.01886	0.044994	0.450278
CREB3L2	0.736977	6.36562	4.01724	0.0450373	0.45047
DMTN	1.19159	4.96799	4.01542	0.0450859	0.450714
BYSL	1.12215	5.40924	4.01294	0.0451522	0.451092
MAP3K20	-0.798996	5.53115	4.01194	0.0451791	0.451092
WDR86	-0.947197	5.35938	4.0113	0.0451962	0.451092
POU4F2	-0.798996	5.53115	4.01014	0.0452275	0.451103
POLD4	0.780053	5.98878	4.00946	0.0452455	0.451103
ZNF660	0.89354	5.45694	4.00683	0.0453163	0.451161
MMP19	0.711338	6.66062	4.00667	0.0453206	0.451161
SCO1	-0.771144	6.05449	4.00655	0.0453238	0.451161
CIRBP	0.531875	7.47247	4.00312	0.0454161	0.451715
MYLK2	1.08073	5.04376	4.00268	0.0454279	0.451715
LGALS9C	0.78914	6.08144	4.00126	0.0454662	0.451855
SDHAF2	0.893368	5.52458	3.99567	0.0456173	0.452951
MERTK	-1.21515	4.98871	3.99539	0.045625	0.452951
NT5DC2	0.854441	5.82121	3.99108	0.0457418	0.453035
TTC39A	-0.740936	5.94453	3.99095	0.0457452	0.453035
ALOX5AP	0.967854	5.80145	3.9895	0.0457847	0.453035
MAPK13	1.04594	5.10009	3.98924	0.0457918	0.453035
CCSER2	-0.832199	5.83539	3.98905	0.0457968	0.453035
DYNC1I2	0.70169	6.08655	3.9889	0.0458008	0.453035
ZNF599	1.05382	5.24339	3.98727	0.0458454	0.453035
HIPK3	0.759225	6.11106	3.98574	0.0458869	0.453035
ARL6IP5	0.658538	6.62297	3.98531	0.0458986	0.453035
EGFL7	-0.711293	6.42077	3.98382	0.0459391	0.453035
DOCK2	0.727366	5.88089	3.98374	0.0459415	0.453035
SULT1B1	1.1819	5.04537	3.98364	0.045944	0.453035
HSF4	-0.991937	5.33294	3.98258	0.0459731	0.453035
COX14	-0.7338	5.91881	3.98196	0.04599	0.453035
TDRKH	0.800684	5.8187	3.98169	0.0459973	0.453035
MGARP	-0.939492	5.26298	3.97456	0.0461926	0.454598
HOXD11	-1.24172	4.86653	3.97412	0.0462047	0.454598
GTPBP4	-0.75121	6.08076	3.97309	0.046233	0.454636
B3GNT9	-0.907414	5.56271	3.97086	0.0462943	0.454837
MED16	-0.69553	6.12938	3.96914	0.0463413	0.454837
KCNIP1	-0.743406	5.80929	3.96887	0.046349	0.454837
ANXA5	0.586219	7.22548	3.96781	0.0463779	0.454837
HGFAC	-0.750759	5.78324	3.96727	0.046393	0.454837
ABITRAM	0.988815	5.87535	3.96703	0.0463995	0.454837
DENND4A	-0.753767	5.79523	3.96612	0.0464245	0.454843
RPL41	0.657803	9.54723	3.96339	0.0464998	0.455291
APOBEC3G	0.82068	6.04146	3.96124	0.0465594	0.455291
RSRC1	-0.832312	5.41298	3.96122	0.04656	0.455291
HS2ST1	-0.832311	5.41298	3.96015	0.0465897	0.455291
RBP5	0.818858	5.71643	3.95961	0.0466044	0.455291
TBX10	-0.846415	5.49545	3.95918	0.0466165	0.455291
ZNF213	-0.861916	5.90166	3.95755	0.0466617	0.455494
KCNA4	-0.768995	5.90116	3.95339	0.046777	0.456294
DUT	-0.752609	5.88697	3.95283	0.0467925	0.456294
EMB	0.770125	5.81775	3.94787	0.0469308	0.457404
DNAI1	0.902251	5.26678	3.94543	0.0469987	0.457561
ADGRV1	0.902252	5.26678	3.94503	0.0470101	0.457561
AIFM2	0.846185	5.56778	3.94441	0.0470274	0.457561
FOXJ1	0.951465	5.57206	3.94241	0.0470832	0.457561
TRIP13	-0.878106	5.44825	3.93876	0.0471857	0.457561
SLC25A24	-0.989191	5.60432	3.93834	0.0471975	0.457561
GYG2	-0.87811	5.44825	3.93715	0.0472306	0.457561
ALDH6A1	-0.754324	5.84521	3.93703	0.0472342	0.457561
TMEM41B	-0.800818	6.33876	3.93636	0.0472528	0.457561
XIRP1	-0.992967	5.23767	3.93631	0.0472544	0.457561
TENT4A	-0.988505	5.68771	3.93605	0.0472617	0.457561
GRK2	0.76665	6.11918	3.93542	0.0472792	0.457561
HLA-DRA	0.645389	8.9861	3.93504	0.0472899	0.457561
ZNF682	0.967417	5.25985	3.93504	0.0472899	0.457561
CNOT2	0.870202	5.7579	3.93135	0.047394	0.458298
HMGN1	0.547923	7.71959	3.93026	0.0474247	0.458298
USP40	-0.702753	6.20932	3.92949	0.0474465	0.458298
IGF2BP2	0.961809	5.49008	3.92885	0.0474643	0.458298
RBM6	0.856281	6.27231	3.92435	0.0475915	0.459289
FOXN3	0.677577	6.34508	3.91993	0.0477168	0.46026
WDR82	0.625957	6.65769	3.91717	0.0477952	0.460543
CD247	0.73427	5.80871	3.91716	0.0477954	0.460543
CBLB	0.892901	5.36228	3.91514	0.0478529	0.460859
PES1	0.986029	5.39233	3.91202	0.0479419	0.461345
INS	-0.811856	5.90226	3.91164	0.0479528	0.461345
DYNAP	-0.768136	5.66038	3.91003	0.0479986	0.461372
KCTD5	0.806479	5.78145	3.90902	0.0480275	0.461372
CD164L2	-1.14526	5.41232	3.90756	0.0480693	0.461372
ZNF83	0.839666	5.68444	3.9073	0.0480767	0.461372
TRIM34	1.01862	5.08433	3.90676	0.0480921	0.461372
KIF21B	0.895876	5.34644	3.90635	0.0481039	0.461372
KCTD12	0.683732	6.42542	3.90526	0.0481351	0.461435
INKA1	-0.809905	5.44123	3.90339	0.0481888	0.461712
RPL7L1	0.654464	6.73987	3.90091	0.0482598	0.46185
WDR72	-1.09922	4.93124	3.89904	0.0483136	0.46185
PALMD	-0.74064	5.83303	3.89692	0.0483747	0.46185
PTGDS	0.658501	7.98778	3.89662	0.0483833	0.46185
DEXI	0.886036	5.80887	3.8964	0.0483898	0.46185
AXDND1	0.898752	5.42165	3.89543	0.0484177	0.46185
LMNB1	1.17327	4.74441	3.89542	0.0484178	0.46185
SPINK4	-0.889588	5.37702	3.89518	0.0484248	0.46185
MDN1	0.899812	5.38317	3.89469	0.048439	0.46185
POU3F4	-0.836242	5.47012	3.89398	0.0484595	0.46185
DCPS	0.848901	5.46303	3.89343	0.0484752	0.46185
RETREG3	-0.746075	6.16218	3.89091	0.0485482	0.46231
SPTBN2	1.27602	5.20933	3.88753	0.048646	0.462633
LRRC47	-0.673036	6.40825	3.88703	0.0486605	0.462633
ACTN1	0.711363	6.25082	3.88682	0.0486666	0.462633
RESF1	0.680248	6.1665	3.88631	0.0486813	0.462633
SPAG9	0.814357	6.3175	3.88474	0.0487269	0.462832
GPX1	0.623743	7.26473	3.88203	0.0488056	0.463198
OSBPL10	-0.769277	5.79991	3.87921	0.0488875	0.463198
GALNT9	-1.27509	4.73293	3.87916	0.0488891	0.463198
CASTOR2	0.816107	5.42878	3.8791	0.0488908	0.463198
SERPINB8	-0.852998	5.66916	3.87763	0.0489336	0.463198
RAPSN	-0.945401	5.24227	3.87756	0.0489356	0.463198
ZNF681	-0.911533	5.31692	3.87738	0.0489409	0.463198
LILRB5	0.747677	5.80467	3.8759	0.0489841	0.463198
PIM3	0.644365	6.58321	3.87574	0.0489887	0.463198
ATOX1	0.746718	5.7347	3.87421	0.0490333	0.463385
METTL1	-0.776424	5.87673	3.8722	0.0490922	0.463535
B4GALT2	0.854692	5.61478	3.87197	0.0490988	0.463535
H3-3A	0.518722	8.06425	3.86826	0.0492076	0.464327
TAFA2	-0.782305	5.76568	3.86641	0.0492617	0.464385
DEFB107A	-0.815512	5.46933	3.86627	0.0492658	0.464385
MTHFD1	0.8575	6.0119	3.86551	0.0492883	0.464385
XBP1	0.693243	7.71386	3.86356	0.0493455	0.464689
HS1BP3	-0.777811	5.79365	3.86057	0.0494335	0.465283
PRDX1	0.600794	7.02463	3.85716	0.049534	0.465994
TJAP1	0.890566	5.58705	3.85376	0.0496345	0.466511
TRIM24	0.833763	5.8875	3.85362	0.0496389	0.466511
ICMT	-0.873182	5.58081	3.85184	0.0496915	0.46677
CELF2	0.672073	6.29599	3.85038	0.0497349	0.466943
TAF7	0.721161	5.86634	3.84801	0.0498049	0.467365
H3-2	-0.86758	5.27569	3.84658	0.0498476	0.467368
FGF1	-1.08359	5.31208	3.84461	0.049906	0.467368
CACNA1S	-0.783979	5.56426	3.84411	0.0499211	0.467368
SULF1	0.712299	5.97946	3.84375	0.0499317	0.467368
PNLDC1	-0.734791	5.75388	3.84364	0.049935	0.467368
ZNF506	0.953585	5.16683	3.84246	0.0499701	0.467368
ABLIM2	-0.816654	5.56512	3.84212	0.0499804	0.467368
[truncated: 16,677 more rows]

## Sheet: CD45+DEGs (acinar vs normal)
Supplementary Table S4
CD45+ DEGs (acinar vs normal)
	logFC	logCPM	LR	PValue	FDR
SFRP4	3.15721	6.69461	56.0217	7.16754e-14	1.33854e-09
COL3A1	2.96364	7.71392	47.7224	4.91037e-12	4.58506e-08
TNFRSF19	2.32992	6.28955	36.1554	1.82194e-09	1.13416e-05
PFDN2	2.49664	5.822	32.9513	9.44987e-09	3.52953e-05
COL1A2	2.41077	8.20489	30.7261	2.97136e-08	9.24837e-05
SCGB3A2	4.10006	9.93265	29.0033	7.22559e-08	0.000180241
CD24	2.06353	6.72798	28.8748	7.72117e-08	0.000180241
PIGR	3.509	9.65081	27.5434	1.53611e-07	0.000318742
GDF15	2.09205	7.34415	27.3061	1.73659e-07	0.000324309
TGFBI	1.7925	6.81284	24.5801	7.12832e-07	0.0011262
PRODH	1.77683	6.58267	24.5511	7.23665e-07	0.0011262
COL4A1	1.9127	7.43852	23.5171	1.23807e-06	0.00177853
MMP2	2.1699	8.06761	23.2837	1.39781e-06	0.00184688
LTBP2	2.40082	8.07718	23.1693	1.48344e-06	0.00184688
IGFBP3	1.76709	6.43963	22.9949	1.62433e-06	0.00189589
F2R	2.2269	5.55448	22.5028	2.09839e-06	0.00230514
MALL	1.91541	7.74923	22.3222	2.30521e-06	0.00239166
MAPK13	1.9231	5.72114	20.647	5.52245e-06	0.00541062
AQP3	1.69095	6.8586	20.1107	7.30852e-06	0.00649936
MYH11	1.79435	7.75544	19.9505	7.94743e-06	0.00674628
SERPINE1	1.78573	7.4969	19.0562	1.26924e-05	0.00987627
CH25H	1.59613	6.31177	18.7895	1.45968e-05	0.0109038
COL5A2	1.60025	6.43311	18.1734	2.01671e-05	0.0144854
CFH	1.55871	6.74072	18.0541	2.14717e-05	0.0148513
AEBP1	1.57101	7.72746	17.1272	3.49574e-05	0.0225113
GGTLC2	1.59162	6.32035	16.729	4.31176e-05	0.0268407
ACTR2	1.46487	6.28061	16.6235	4.55829e-05	0.0273969
SCPEP1	1.88445	5.86016	16.5676	4.69452e-05	0.0273969
GOLM1	1.45611	6.24511	16.4317	5.04351e-05	0.0285417
EEF1B2	1.45891	7.12734	16.0634	6.12554e-05	0.0336454
COL1A1	1.82739	6.62101	15.7431	7.25503e-05	0.0387108
CTSG	1.69091	7.00481	15.6611	7.57656e-05	0.0393034
PTCH1	1.36893	6.6834	15.3883	8.75286e-05	0.0409323
FOXP4	1.63101	6.13033	15.3864	8.76179e-05	0.0409323
HLA-DMA	1.53898	7.15543	15.3844	8.77094e-05	0.0409323
MYLK	1.4492	7.53745	15.3385	8.98647e-05	0.0409323
SLC34A2	2.27533	9.24917	15.2602	9.36704e-05	0.0416499
GXYLT2	1.43712	5.86414	15.0899	0.00010251	0.0441805
PLA2G10	1.59844	5.64257	14.9915	0.000107997	0.0441805
SMAD2	1.43341	6.28273	14.9897	0.000108098	0.0441805
CEACAM1	2.04129	8.28794	14.9771	0.000108825	0.0441805
PRKACA	1.37027	6.05499	14.8765	0.000114781	0.0454556
CST1	1.37884	6.18032	14.6768	0.000127609	0.0485409
SMTN	1.44404	6.20649	14.5989	0.00013299	0.0486976
GALNT10	1.56556	5.87184	14.5231	0.000138454	0.0497236
AGER	-2.26359	7.32399	33.5158	7.06865e-09	3.30018e-05
SLC39A8	-1.62707	6.52136	20.5549	5.79451e-06	0.00541062
FCN3	-1.63286	6.15315	19.3681	1.07794e-05	0.00875244
TRIM21	-1.64031	6.07025	17.7759	2.48512e-05	0.0165749
VIPR1	-1.44528	6.03964	15.5308	8.1174e-05	0.0409323
KCNA2	-1.57978	5.66677	14.8431	0.000116834	0.0454556
SMAD6	-1.51613	5.76844	14.6423	0.000129962	0.0485409
VAMP8	1.44361	7.05252	14.4042	0.000147475	0.0512138
MEGF6	1.49129	5.86175	14.3964	0.000148088	0.0512138
COL4A4	-1.41173	5.89012	14.3336	0.000153105	0.0519861
COL4A2	1.3359	7.23247	14.2987	0.000155975	0.0520148
WFDC1	1.39695	5.87468	14.1828	0.000165879	0.0543473
TMEM248	1.36027	6.1377	14.128	0.000170786	0.0548442
HTRA1	1.36913	6.48377	14.1008	0.00017327	0.0548442
ZADH2	1.7321	5.42424	13.9478	0.000187956	0.0585013
CPA3	1.72103	6.75075	13.6286	0.000222769	0.0682003
NDUFB9	1.27512	6.64912	13.3004	0.000265346	0.0799248
SYCE2	-4.81006	8.60615	13.2084	0.000278696	0.0826133
KPNB1	1.29397	6.08083	13.1591	0.000286127	0.083491
MRPL36	1.53643	5.73178	13.0889	0.000297056	0.0853464
PRRX1	1.31587	6.2207	13.0459	0.000303942	0.0853932
SYNPO	1.33304	7.24545	13.0311	0.000306364	0.0853932
MXRA8	1.26036	6.95542	12.9033	0.000328007	0.0900813
PCSK1N	1.31869	5.97402	12.7789	0.000350549	0.0934074
ELN	1.84774	8.31995	12.7428	0.000357389	0.0934074
SCGB3A1	1.23492	6.96131	12.7347	0.000358933	0.0934074
LTBP1	1.23171	6.88883	12.7034	0.000364997	0.0934074
LAMP3	-1.32898	6.03531	12.6984	0.000365969	0.0934074
SENP3	1.38984	5.73765	12.6773	0.000370128	0.0934074
CLEC3B	-1.5034	6.64023	12.603	0.000385125	0.0958961
EGFL7	-1.32538	6.28316	12.5031	0.000406271	0.0998303
IGFBP7	1.79612	9.09556	12.4511	0.000417755	0.101319
MOB1A	1.25306	6.36591	12.4237	0.000423916	0.101495
SEMA4A	-1.37005	6.62115	12.3132	0.000449765	0.105805
SUPT7L	1.62895	7.8701	12.2988	0.000453249	0.105805
ERVV-1	-1.41849	5.76477	12.2553	0.000463949	0.106324
DKK3	1.28843	7.0968	12.2266	0.000471133	0.106324
SH3YL1	1.36889	5.74603	12.2158	0.000473867	0.106324
IGHM	2.3942	7.27811	12.1919	0.000479966	0.106324
ADIRF	-1.44843	7.49255	12.1599	0.00048828	0.106324
RAB13	1.24532	6.43429	12.1548	0.00048963	0.106324
APOD	1.47007	6.65319	12.0433	0.000519781	0.111574
TMEM258	1.25968	6.34493	12.0092	0.00052939	0.112345
ZFP36L1	1.39218	7.01633	11.9652	0.000542034	0.113736
HSPA1A	1.45506	7.65071	11.9112	0.000557962	0.114058
STEAP3	1.71175	5.25698	11.8992	0.000561572	0.114058
KIT	1.36339	5.70232	11.8982	0.000561891	0.114058
RGS7	-1.42795	5.60638	11.854	0.000575384	0.114938
NR2F1	1.31402	6.90215	11.8438	0.000578536	0.114938
ABCC3	1.20874	6.47517	11.8029	0.000591396	0.114985
GGTLC1	1.20319	7.23322	11.8002	0.000592253	0.114985
HSPA5	1.40132	7.00465	11.7845	0.000597245	0.114985
MMS19	1.53274	5.7898	11.7229	0.000617342	0.116455
CYP2C19	-1.55134	5.57051	11.7229	0.000617354	0.116455
CDH11	1.20445	6.60203	11.571	0.000669876	0.125099
TPSAB1	2.45684	8.69788	11.5492	0.0006778	0.125326
SNRPD3	1.19879	6.92596	11.4731	0.000706098	0.125712
CNTNAP1	-1.96087	6.32667	11.468	0.000708035	0.125712
SAP18	1.20119	6.33188	11.4594	0.000711332	0.125712
KRT8	1.33899	7.87666	11.4576	0.000712034	0.125712
TALDO1	1.54967	5.89999	11.4295	0.000722856	0.125712
LONP1	1.58969	5.6554	11.4271	0.000723787	0.125712
KRT19	1.15681	6.64756	11.4189	0.000727011	0.125712
IQCF3	-1.51798	5.22115	11.3613	0.000749921	0.128484
TTC16	-1.34642	5.57048	11.3037	0.000773539	0.128861
RASSF5	1.68692	5.14193	11.3007	0.000774797	0.128861
EDNRB	-1.21607	6.11457	11.3003	0.000774926	0.128861
SMIM28	-1.71508	5.53897	11.2787	0.000784021	0.128861
LMF2	1.41156	5.82456	11.2725	0.000786621	0.128861
SEC23IP	1.28371	5.65109	11.2554	0.000793932	0.128928
MAGEB10	-1.53105	5.18702	11.2224	0.00080817	0.130108
UPK3BL1	1.24521	6.19685	11.1197	0.00085416	0.136337
C5orf34	-1.33891	5.55457	11.0396	0.00089186	0.136412
SLC38A8	-1.25029	5.81418	11.0294	0.0008968	0.136412
ATP5MG	1.2395	6.72368	11.0279	0.000897527	0.136412
SYNCRIP	1.3339	6.1441	11.0118	0.000905335	0.136412
SERPINA1	-1.16919	7.17734	10.9995	0.000911374	0.136412
PDIA6	1.50613	6.62229	10.9927	0.000914702	0.136412
TIMP1	1.47552	6.99536	10.9867	0.000917685	0.136412
NID1	1.147	6.5053	10.9721	0.000924946	0.136412
UQCRC2	1.13599	6.60627	10.969	0.000926478	0.136412
KIF5B	1.24005	5.87468	10.9666	0.000927674	0.136412
GPC3	1.2721	6.12178	10.9314	0.000945459	0.137588
DHH	-1.32171	6.07983	10.8963	0.000963559	0.137588
BGN	1.56442	8.70154	10.8934	0.000965077	0.137588
MSI2	1.55544	5.63242	10.8822	0.000970953	0.137588
RABEP1	-1.23443	5.75878	10.874	0.000975243	0.137588
ATP5MC2	1.32253	7.46788	10.8623	0.000981403	0.137588
LRRC4C	-1.31247	5.64551	10.8513	0.000987248	0.137588
ITGA11	1.63946	5.54571	10.8133	0.00100774	0.137721
ANP32B	1.34174	5.80117	10.8101	0.00100949	0.137721
EBPL	1.34445	5.50164	10.8051	0.00101219	0.137721
RGS2	1.35768	6.6162	10.7829	0.00102444	0.137721
NPIPA1	1.2514	7.88187	10.7817	0.00102507	0.137721
HHIP	-1.17175	6.17744	10.7337	0.00105203	0.140333
ADARB2	-1.20856	5.90353	10.6627	0.00109321	0.144099
P4HB	1.27708	7.3909	10.6584	0.00109569	0.144099
CBR1	1.13391	6.41237	10.6	0.00113088	0.147686
AGR3	1.15557	6.68107	10.536	0.00117071	0.150333
ENTPD7	-1.40222	5.37832	10.5302	0.00117438	0.150333
MICAL2	1.2316	5.81929	10.5067	0.00118945	0.150333
RAET1E	-1.34503	5.60276	10.4826	0.00120506	0.150333
DDX39B	1.10542	6.80526	10.482	0.00120543	0.150333
PCDH10	-1.34703	5.40019	10.4805	0.00120644	0.150333
CIAO2B	1.17712	6.14158	10.4704	0.00121301	0.150333
TMEM215	-1.38701	5.36193	10.4666	0.00121554	0.150333
KDELR2	1.17892	6.21937	10.393	0.00126491	0.155223
SLC25A23	1.52359	5.19901	10.3832	0.0012717	0.155223
SFTPC	-2.79127	11.9779	10.3305	0.00130851	0.158678
SHPRH	1.4695	5.33456	10.2984	0.00133147	0.159663
MS4A15	1.3508	6.88332	10.2923	0.00133586	0.159663
SRP14	1.23861	7.09958	10.2569	0.00136172	0.159663
PRPF4B	1.18113	6.07523	10.2554	0.00136284	0.159663
PXDC1	1.26371	6.05542	10.2524	0.00136507	0.159663
IGSF6	-1.17887	6.00516	10.2405	0.00137391	0.159663
ZRANB3	-1.31732	5.52695	10.2304	0.00138146	0.159663
DEPP1	1.51529	7.5096	10.2256	0.00138503	0.159663
SRRM2	1.3806	8.01291	10.2044	0.00140103	0.160516
LTBP3	1.15796	6.71592	10.181	0.00141892	0.160659
TMEM170A	1.42715	5.22574	10.1803	0.00141948	0.160659
ARHGEF15	-1.17592	6.18872	10.1513	0.00144202	0.162227
DISP2	-1.36214	5.38808	10.1246	0.00146306	0.163609
FHL1	1.30116	8.05212	10.1013	0.00148168	0.164705
ECM2	1.19601	5.86138	10.0679	0.00150875	0.166721
ITFG2	1.34543	5.78116	10.0438	0.0015286	0.167052
GEM	1.17164	7.07057	10.0302	0.00153998	0.167052
COL8A1	1.15038	6.74223	10.0122	0.00155511	0.167052
RAP1B	1.09863	6.68958	10.0044	0.00156164	0.167052
GNG13	-1.43286	5.31334	9.99634	0.00156852	0.167052
MANEA	-1.43513	5.79206	9.99444	0.00157014	0.167052
ACTG2	1.09208	6.54961	9.98949	0.00157436	0.167052
TRAF7	1.16673	5.82807	9.96058	0.00159928	0.168738
SERINC5	1.11469	6.02098	9.93707	0.00161983	0.169062
GABRR3	-1.18285	5.94549	9.93635	0.00162046	0.169062
ENTPD6	1.13958	6.23602	9.90687	0.00164663	0.17008
RP2	-1.19476	5.88689	9.90486	0.00164843	0.17008
PLAC8	-1.11988	6.27077	9.87845	0.00167226	0.171591
NHLRC3	1.25709	5.57442	9.84579	0.00170221	0.17245
TXNDC15	1.19174	5.794	9.83251	0.00171454	0.17245
TCP1	1.1049	6.04371	9.81283	0.00173299	0.17245
MXRA7	1.09585	6.35561	9.8076	0.00173792	0.17245
ITGA9	1.08878	6.48931	9.80546	0.00173994	0.17245
SGPL1	1.41136	5.49751	9.79978	0.00174533	0.17245
NDUFS5	1.0879	6.41441	9.7922	0.00175253	0.17245
IGHG1	3.08416	9.33109	9.78298	0.00176134	0.17245
TANC1	1.12111	6.2087	9.76503	0.00177863	0.17245
HPS6	-1.16114	5.80131	9.74414	0.00179896	0.17245
RERG	1.34009	5.88293	9.74277	0.0018003	0.17245
APOBEC3C	1.12695	5.85122	9.73233	0.00181055	0.17245
PSMA1	1.13079	6.33019	9.72766	0.00181516	0.17245
MUC1	1.41167	7.97496	9.69676	0.00184593	0.17245
MME	-1.17891	5.94663	9.68989	0.00185285	0.17245
HBA2	-1.12319	7.10847	9.677	0.00186589	0.17245
MLKL	1.70769	4.80889	9.66721	0.00187586	0.17245
TXN	1.17095	7.23009	9.66229	0.00188089	0.17245
ZNF772	1.65778	5.19118	9.65934	0.00188391	0.17245
FAM110D	-1.2843	5.41605	9.65908	0.00188418	0.17245
LDLR	-1.19731	6.24922	9.65348	0.00188993	0.17245
ANXA4	1.08345	6.50221	9.64753	0.00189606	0.17245
CHST9	-1.16358	5.95094	9.63243	0.00191171	0.17245
MGP	1.85639	9.43872	9.63176	0.00191241	0.17245
CELSR2	1.26876	5.58179	9.62421	0.00192029	0.17245
PAGE5	-1.29296	6.31089	9.60354	0.00194203	0.17245
EVI5	1.5651	5.25281	9.59744	0.00194849	0.17245
ZC3H7A	1.09583	6.39678	9.59202	0.00195425	0.17245
PURA	1.11212	5.97704	9.5863	0.00196035	0.17245
CIT	1.20226	5.93172	9.57223	0.00197542	0.17245
SINHCAF	1.18208	5.78792	9.56623	0.00198189	0.17245
TMEM59	1.10772	6.77736	9.56159	0.00198691	0.17245
LGALS3BP	1.34464	7.36686	9.56073	0.00198784	0.17245
SRSF1	1.05326	6.88643	9.5545	0.0019946	0.17245
DAZAP2	1.19905	6.93715	9.50623	0.00204775	0.176229
RPL17	1.37257	8.60028	9.48576	0.00207072	0.177389
ALKBH4	1.70086	5.1181	9.46707	0.00209193	0.178387
UQCR11	1.25852	6.10086	9.44239	0.00212026	0.179982
PAM	1.13924	5.95043	9.40594	0.00216283	0.182764
MAJIN	-1.21929	5.53407	9.37975	0.00219396	0.183245
TNS2	1.10154	6.1323	9.3786	0.00219533	0.183245
HEATR3	-1.4054	5.15101	9.36846	0.00220751	0.183245
RBPJ	1.04886	6.75735	9.36537	0.00221123	0.183245
FABP5	-1.13099	7.09292	9.35583	0.00222277	0.183245
KHSRP	1.06974	6.24756	9.33969	0.00224244	0.183245
IZUMO1	-1.55304	5.27777	9.32492	0.00226058	0.183245
CTSD	1.69972	9.01517	9.32339	0.00226247	0.183245
PDGFRA	1.07584	6.90103	9.3226	0.00226344	0.183245
ZCCHC8	-1.17602	5.94753	9.32001	0.00226664	0.183245
ELOB	1.12112	6.83334	9.26655	0.00233377	0.187858
CCDC89	-1.65153	4.79004	9.25448	0.0023492	0.188289
TULP3	-1.15944	5.972	9.24339	0.00236347	0.188623
CABIN1	1.22127	6.01522	9.22453	0.00238794	0.189476
RTKN2	-1.06574	6.02946	9.21955	0.00239444	0.189476
LPO	1.66865	4.78468	9.20936	0.00240781	0.18973
HBB	-1.02807	6.72617	9.1891	0.0024346	0.191035
TRMT9B	-1.45907	5.2777	9.17275	0.00245645	0.191943
H4C12	1.20478	7.71338	9.13965	0.00250128	0.194598
MS4A1	-1.19152	5.76427	9.12635	0.00251955	0.194598
RUNX1	1.11421	6.71304	9.11691	0.00253258	0.194598
TOMM20	1.13709	6.13244	9.11085	0.00254098	0.194598
TBX10	-1.29431	5.42171	9.10972	0.00254254	0.194598
HRH4	-1.48347	5.39931	9.09943	0.0025569	0.194898
FAM124B	-1.32196	5.4459	9.08597	0.00257578	0.19554
POLR2K	1.13155	5.91418	9.0769	0.00258859	0.195716
ACSM5	-1.0992	5.955	9.06348	0.00260766	0.196363
IGKC	3.25977	10.0697	9.05571	0.00261875	0.196406
KLHL4	-1.05058	6.08552	9.03324	0.00265114	0.19804
HSP90B1	1.05873	6.44853	9.02463	0.00266366	0.198183
STIL	1.77055	4.71015	8.9964	0.00270512	0.19958
CD96	-1.05415	6.24251	8.99201	0.00271163	0.19958
SF3B6	1.31943	5.86909	8.99008	0.0027145	0.19958
SERF2	1.19581	7.67895	8.96954	0.00274518	0.201044
APP	1.10544	7.41874	8.96031	0.00275909	0.201273
RNF180	1.47428	5.5583	8.946	0.00278079	0.201492
TCEA3	1.20003	6.55559	8.9441	0.00278367	0.201492
FHIP1A	-1.21496	5.6473	8.92729	0.00280941	0.20257
CNMD	-1.22278	5.77196	8.91664	0.00282584	0.202896
CNN1	1.07553	6.50234	8.91031	0.00283566	0.202896
CHPF	1.27993	5.7451	8.89507	0.00285942	0.203816
TAGLN2	1.47809	8.55957	8.88091	0.00288168	0.204621
NSDHL	1.45652	5.26947	8.86138	0.00291267	0.205315
ZNF276	-1.12087	6.10477	8.8609	0.00291343	0.205315
ZNRD2	1.27908	5.62472	8.84475	0.00293934	0.205909
SEMA3C	1.01758	6.85774	8.8419	0.00294392	0.205909
TLR5	-1.26378	5.48799	8.8122	0.00299223	0.208507
CPD	1.27619	5.73642	8.80288	0.00300755	0.208796
ZNF20	-1.62738	5.52724	8.79248	0.00302474	0.209211
TACC1	1.13088	6.64484	8.78574	0.00303595	0.209212
PFDN5	1.11921	7.13901	8.77603	0.00305215	0.209277
SLC18B1	-1.06909	5.94353	8.77176	0.0030593	0.209277
MDK	1.37296	6.29992	8.73513	0.00312137	0.212637
ZC3H15	1.06444	5.93426	8.7217	0.00314445	0.212637
PTK7	1.07036	6.07392	8.71696	0.00315264	0.212637
FAM181B	-1.33568	5.20056	8.71619	0.00315397	0.212637
LPCAT1	1.15115	6.31802	8.68425	0.00320972	0.215617
SLC39A7	1.10221	5.73808	8.66832	0.00323789	0.216644
CCT3	1.05767	6.05439	8.65898	0.00325453	0.216644
CR2	-1.13361	5.78046	8.65603	0.00325981	0.216644
ARF5	1.01508	6.17817	8.60487	0.00335265	0.2214
CPB2	-1.09204	5.91624	8.60353	0.00335512	0.2214
TXLNA	1.38043	5.40664	8.59713	0.00336694	0.2214
LMAN1	1.12524	6.33537	8.58241	0.00339425	0.222413
DEFB124	-1.34483	5.81494	8.57307	0.00341172	0.222695
LIPF	-1.26707	5.48357	8.56737	0.0034224	0.222695
ACAN	-1.50251	5.49379	8.54745	0.00346007	0.224364
POU2F2	-1.48396	5.54163	8.54083	0.00347267	0.224402
LRRC32	-1.01406	6.02569	8.49956	0.00355233	0.228259
TMEM120B	-1.15934	5.81163	8.48366	0.00358351	0.228259
SYCP1	-1.227	5.4942	8.48211	0.00358657	0.228259
RNASE7	-1.29026	5.68573	8.47713	0.0035964	0.228259
CCNL2	1.01455	6.24728	8.47653	0.00359758	0.228259
CITED2	1.23662	7.80114	8.4718	0.00360695	0.228259
SPATA7	-1.53438	5.10799	8.4519	0.00364661	0.228259
SSC5D	1.15343	5.74984	8.44006	0.00367043	0.228259
SOD1	1.02808	6.13941	8.43145	0.00368785	0.228259
PPP1R12A	1.10219	5.65001	8.42717	0.00369655	0.228259
TGFB1	1.00475	6.69836	8.42686	0.00369718	0.228259
QARS1	1.28294	5.77855	8.42424	0.00370251	0.228259
TMEM256	1.49635	5.02067	8.4235	0.00370402	0.228259
ZACN	-1.4482	5.38782	8.41776	0.00371574	0.228259
COL5A1	1.01313	6.16649	8.41476	0.00372186	0.228259
B4GALNT2	-1.21644	5.68826	8.41181	0.00372792	0.228259
LECT2	-1.08324	6.477	8.4056	0.00374066	0.22829
NALCN	1.41092	5.39671	8.39918	0.0037539	0.228352
ESRRG	-1.27531	5.2698	8.39003	0.00377284	0.228759
HELT	-1.26991	5.42791	8.3761	0.00380186	0.229773
BTF3	1.2841	7.69014	8.3565	0.00384309	0.230833
NBL1	1.62322	8.07107	8.35602	0.00384412	0.230833
CD86	-1.0496	5.83993	8.32866	0.00390244	0.233307
SEPTIN9	1.03069	6.52577	8.32313	0.00391434	0.233307
IFI27	-1.01533	6.74805	8.31806	0.00392527	0.233307
TPPP	1.14835	5.6406	8.30972	0.00394335	0.233307
CDC123	1.1944	5.40797	8.30767	0.0039478	0.233307
PIK3R1	1.00963	6.77954	8.26705	0.00403709	0.237566
FAT4	1.06976	6.34445	8.26337	0.00404531	0.237566
PLCH2	-1.29731	5.4246	8.24702	0.0040819	0.238964
NTN4	-1.02422	6.22135	8.23065	0.00411888	0.239766
GLG1	1.10104	6.05307	8.22959	0.00412129	0.239766
TRAM1	1.11326	7.10181	8.21777	0.00414821	0.240583
PXN	-1.48181	7.1068	8.1816	0.00423175	0.241969
MAZ	0.9709	6.87165	8.18095	0.00423326	0.241969
TAL2	-1.24159	5.78318	8.17994	0.00423561	0.241969
SSB	1.07797	5.68791	8.17896	0.0042379	0.241969
RPL36A	1.20459	7.61862	8.17485	0.00424753	0.241969
POLA2	-1.22838	5.39357	8.17386	0.00424985	0.241969
RPS13	1.34962	8.40554	8.15736	0.00428868	0.243438
USP49	-1.17521	5.3871	8.11097	0.00439982	0.24888
OCIAD2	0.995528	6.24978	8.10628	0.00441121	0.24888
ZNF208	1.01528	6.61002	8.0975	0.00443265	0.249336
IGFBP2	1.25119	5.66465	8.08834	0.0044551	0.249606
TRAPPC6B	-1.08342	5.81739	8.0799	0.00447589	0.249606
ZAR1L	-1.08342	5.81739	8.07923	0.00447754	0.249606
HRAS	-1.33481	5.37482	8.05545	0.00453669	0.252151
SLC38A2	1.06506	7.209	8.03752	0.00458183	0.253589
ACP5	1.2088	5.91635	8.0344	0.00458972	0.253589
ICAM5	-1.23528	5.3798	8.00495	0.00466496	0.256867
PAPOLA	-1.20151	6.02189	7.99557	0.00468918	0.256867
LYZ	2.13849	9.10815	7.98978	0.0047042	0.256867
FXYD5	1.06019	6.38236	7.98836	0.0047079	0.256867
IFI30	1.01826	6.91807	7.98455	0.00471783	0.256867
WFDC2	1.3156	7.41161	7.9637	0.00477247	0.258853
HSPA1B	1.04501	6.56975	7.95988	0.00478255	0.258853
TRIM41	1.52239	4.93178	7.95485	0.00479588	0.258853
DMBT1	-1.53161	4.89393	7.93924	0.00483743	0.259756
IMP4	1.41001	5.66376	7.93811	0.00484044	0.259756
SNRPG	0.987729	6.41209	7.91877	0.00489246	0.261796
GRAMD4	1.43005	5.33226	7.90132	0.00493988	0.263087
KCNH8	-1.38036	5.23498	7.89814	0.00494856	0.263087
RTL8C	0.986817	6.67539	7.89438	0.00495885	0.263087
CLDN3	1.05644	5.6748	7.87932	0.00500033	0.263797
ZFR	1.21613	5.52493	7.87926	0.00500049	0.263797
HSPA8	1.13993	7.71609	7.87048	0.00502483	0.264334
PDS5A	1.00595	6.57036	7.85912	0.0050565	0.265253
CXCL2	-1.06594	7.53632	7.83055	0.00513705	0.268724
CENPB	1.11234	5.86959	7.8142	0.00518372	0.269228
TMEM236	-1.09926	5.54055	7.81265	0.00518819	0.269228
TMEM9	1.42619	5.6739	7.81204	0.00518993	0.269228
SURF6	1.18278	5.35473	7.80394	0.00521324	0.269688
CIB1	1.04083	6.30605	7.79273	0.00524569	0.270617
ATP2A2	0.967945	6.14905	7.78349	0.00527258	0.271254
FBP1	1.01755	6.29165	7.77276	0.00530399	0.271581
S1PR5	-0.982221	6.02134	7.77139	0.00530801	0.271581
RPL37	1.42837	8.93824	7.76021	0.00534097	0.272521
DEFB127	1.5205	4.81774	7.74743	0.00537889	0.273708
HTR2B	-1.10368	5.5472	7.72862	0.00543521	0.275221
IRF2BP2	1.21343	7.12768	7.72504	0.005446	0.275221
TIA1	1.00173	6.21475	7.71782	0.00546784	0.275221
DNMT3L	1.39445	5.38572	7.7152	0.00547579	0.275221
LRRK2	-1.02597	6.01126	7.70787	0.00549806	0.275221
RNASE1	1.60255	8.57166	7.70615	0.0055033	0.275221
ZNF529	0.960866	6.09787	7.70337	0.0055118	0.275221
SHOX2	-1.2374	5.1923	7.68996	0.00555287	0.276447
OR5AS1	-1.21484	5.72111	7.67838	0.00558863	0.276447
VAMP2	1.19819	6.05467	7.66045	0.00564446	0.276447
COG1	1.1915	5.28968	7.65574	0.00565919	0.276447
PLAAT1	-1.29393	5.28723	7.65274	0.00566862	0.276447
MAN1A2	-1.04785	5.85	7.64688	0.00568707	0.276447
CLTB	0.958501	6.38558	7.64571	0.00569074	0.276447
LAMB1	0.997317	7.13882	7.64553	0.00569133	0.276447
PRDX2	1.0194	6.72035	7.64493	0.00569322	0.276447
NET1	1.0181	6.0576	7.644	0.00569616	0.276447
NSUN4	1.24532	5.47963	7.64304	0.00569918	0.276447
DDX53	-1.20827	5.28716	7.62886	0.00574417	0.276841
IMMP1L	1.04645	5.76832	7.62744	0.0057487	0.276841
ZNF84	-1.12563	5.55211	7.62312	0.00576247	0.276841
OR2J3	-1.05144	5.77816	7.62183	0.00576659	0.276841
DESI1	0.981183	6.05751	7.60756	0.0058124	0.277934
NIPA1	-1.62694	6.44387	7.60015	0.00583635	0.277934
SHISA5	0.965826	6.2505	7.59656	0.00584797	0.277934
DUOX1	-1.00035	6.05794	7.59628	0.00584889	0.277934
POLD4	1.02864	6.19172	7.58923	0.0058718	0.278314
TRIM61	1.17785	5.41861	7.56252	0.00595947	0.280819
IKBKG	1.21154	5.52187	7.56043	0.00596639	0.280819
SF3B1	0.955704	6.76252	7.55491	0.00598467	0.280819
BRD3	1.0271	5.82201	7.55363	0.00598893	0.280819
MAEL	-1.03519	5.68063	7.54617	0.00601379	0.280819
DSTN	1.05655	7.26032	7.54518	0.00601708	0.280819
PARK7	0.945728	6.49286	7.54053	0.00603262	0.280819
IAPP	-1.00251	5.85407	7.53601	0.00604777	0.280819
ESYT2	0.962004	6.35741	7.52769	0.00607578	0.280819
RAB2A	1.01382	6.33587	7.52276	0.00609244	0.280819
WNT7A	-1.16053	5.3401	7.52075	0.00609921	0.280819
ATL3	0.986272	5.88625	7.51902	0.00610508	0.280819
USP48	0.960289	5.95431	7.51326	0.00612463	0.281026
PTPN3	1.42513	5.24864	7.49433	0.00618936	0.282873
LDHB	0.964249	7.1177	7.49076	0.00620165	0.282873
CSMD3	-1.16579	5.70233	7.48546	0.00621991	0.282873
ZNFX1	1.04257	5.6502	7.48385	0.00622549	0.282873
PEMT	1.07587	5.57919	7.47363	0.0062609	0.28354
SEC24C	1.05621	5.70996	7.47081	0.00627074	0.28354
EGR3	-1.06106	5.86187	7.46652	0.0062857	0.28354
CDK7	1.08598	5.80653	7.45856	0.00631354	0.284109
PLXNC1	1.25245	5.19952	7.45187	0.00633706	0.284482
MCC	-1.01783	5.75827	7.4451	0.00636093	0.284869
OGDHL	-1.15368	5.36321	7.43485	0.00639729	0.285812
RPL7L1	1.00401	7.00606	7.42524	0.00643152	0.286656
STMN3	0.989639	6.12626	7.4114	0.0064812	0.288182
SLC8A3	-1.03432	5.65591	7.39399	0.00654423	0.289858
ZC3HC1	-0.967604	5.9596	7.39242	0.00654994	0.289858
FAM107A	-1.0341	5.80952	7.38295	0.00658452	0.2907
FOLR1	1.07697	7.19563	7.36738	0.00664176	0.291227
MYL10	-0.987515	5.88996	7.36438	0.00665287	0.291227
EIF2B5	1.16185	5.70235	7.36289	0.00665836	0.291227
DCUN1D4	-1.1868	5.32393	7.36175	0.00666257	0.291227
IGHG3	2.91307	9.46488	7.35856	0.00667443	0.291227
CALM3	0.957302	6.53468	7.34016	0.00674307	0.292911
MTPAP	-1.05548	5.92147	7.33981	0.0067444	0.292911
CCL19	1.02487	6.19395	7.3326	0.0067715	0.293062
NT5DC2	1.02505	5.97702	7.32659	0.00679418	0.293062
SNX14	1.18753	5.42446	7.32638	0.00679497	0.293062
LEPROTL1	1.01955	5.75202	7.3181	0.00682637	0.293114
FOXR2	-1.14592	5.41576	7.31066	0.00685468	0.293114
ENO1	1.13871	7.09788	7.31052	0.00685521	0.293114
CAV1	-1.18005	8.04987	7.30365	0.00688145	0.293114
KREMEN2	-1.12286	5.38062	7.29911	0.00689886	0.293114
TAOK1	0.969394	6.01166	7.29569	0.00691204	0.293114
ITGA7	-0.978322	5.83277	7.29459	0.00691625	0.293114
C1QL3	-1.16153	5.67965	7.29317	0.00692172	0.293114
GP5	-1.1153	5.6505	7.27105	0.00700748	0.295442
VAPA	0.917888	6.5751	7.26735	0.00702192	0.295442
PRKDC	1.11663	5.38175	7.26678	0.00702416	0.295442
PRKN	-1.18627	5.23861	7.25862	0.00705613	0.29612
MYH10	0.938216	6.71603	7.2411	0.00712532	0.298353
SRPX	-1.20938	5.60662	7.23264	0.00715899	0.298452
NONO	0.919839	6.79593	7.22872	0.00717462	0.298452
FOXC1	-1.0272	5.89351	7.22617	0.00718482	0.298452
WDR72	-1.46495	4.89677	7.22447	0.00719162	0.298452
CTXN3	-1.19806	5.34248	7.22023	0.00720864	0.298495
H2BS1	0.926822	6.85491	7.21615	0.00722505	0.298513
HTN1	-1.32369	5.16099	7.19975	0.00729137	0.29903
EFR3A	1.03748	5.61068	7.1969	0.00730297	0.29903
MCAM	-0.945306	6.35646	7.19432	0.00731345	0.29903
DMP1	-1.27309	5.61876	7.19026	0.00733003	0.29903
SLC35E4	1.1566	5.26872	7.1902	0.00733028	0.29903
GKN2	-0.958998	5.97711	7.18938	0.00733363	0.29903
RSL24D1	1.03598	5.76186	7.18033	0.00737073	0.299887
CD164L2	-1.28062	5.42915	7.16326	0.00744118	0.300997
PPP2R1A	0.925697	6.36532	7.16196	0.00744657	0.300997
TBC1D16	1.05033	5.81774	7.16164	0.00744792	0.300997
SOX4	0.915117	6.69673	7.15813	0.00746247	0.300997
CCT4	0.969633	6.05034	7.14551	0.00751519	0.302008
SSR4	0.945026	7.04582	7.14439	0.00751987	0.302008
MRC2	0.982709	6.20281	7.12793	0.00758923	0.303801
ARPC3	0.9324	6.89497	7.12079	0.0076195	0.303801
MYH3	1.49063	5.289	7.11853	0.00762911	0.303801
SMR3B	-1.13339	5.75174	7.113	0.00765271	0.303801
ICOS	-1.17758	5.77869	7.11033	0.0076641	0.303801
BLVRA	0.942442	6.25023	7.10863	0.00767139	0.303801
VSTM4	1.16012	5.55044	7.10659	0.00768011	0.303801
RPS23	1.48719	8.77723	7.10054	0.00770608	0.303801
GSTT1	-1.32381	5.03134	7.09407	0.00773394	0.303801
OR6K2	-1.00924	5.86163	7.0923	0.00774158	0.303801
HSPH1	0.930481	5.97641	7.09186	0.00774347	0.303801
MAL2	0.996279	5.67362	7.08083	0.00779129	0.304693
PTCHD3	-1.1746	5.2087	7.0791	0.00779882	0.304693
SFRP1	-1.06726	5.47498	7.06023	0.0078814	0.30614
OTULINL	0.970462	6.21974	7.06007	0.00788208	0.30614
PSMB2	0.916533	6.23431	7.0594	0.00788505	0.30614
INSM2	-1.06825	5.49453	7.05233	0.00791621	0.306712
INHBA	1.17114	5.49698	7.04126	0.00796529	0.307975
XRCC6	1.01677	7.30942	7.03618	0.00798791	0.308211
PRKAG3	-1.34528	5.47959	7.02416	0.00804174	0.309414
EPS15L1	1.08072	5.52524	7.02182	0.00805222	0.309414
ATP5MF	0.921252	6.98798	7.00455	0.00813026	0.310628
RPS2	1.32612	8.19361	7.00283	0.00813808	0.310628
LAPTM4A	1.11059	7.28262	7.00183	0.00814262	0.310628
FAN1	-1.02545	5.72541	6.99349	0.00818065	0.310628
GABRG3	-1.34271	5.06302	6.99303	0.00818277	0.310628
MYOG	-1.04325	5.52947	6.98929	0.0081999	0.310628
LDHA	0.990059	7.34697	6.98921	0.00820026	0.310628
FLT4	-1.06574	5.62139	6.97605	0.00826075	0.311787
TUBA4B	1.37707	5.01459	6.97452	0.00826785	0.311787
ZNF347	-1.11685	5.50058	6.97169	0.00828094	0.311787
HSP90AA1	1.06901	7.98088	6.96238	0.00832413	0.312783
NDUFB7	0.954638	6.33056	6.9557	0.00835525	0.313322
LPP	0.923013	6.45858	6.95119	0.00837635	0.313483
EYA2	0.98551	5.79676	6.93532	0.008451	0.315645
TRDMT1	-1.03258	5.69903	6.92068	0.00852048	0.317605
OSGEPL1	-0.976554	5.72283	6.90545	0.00859332	0.319682
GSTA1	1.12448	5.62532	6.89668	0.00863559	0.320566
APPL1	0.963416	5.88542	6.88988	0.00866852	0.320566
RPS27A	1.24779	7.94999	6.88746	0.00868027	0.320566
IGLL5	2.32915	7.8649	6.87705	0.00873095	0.320566
GLRX2	1.22481	5.10182	6.87354	0.0087481	0.320566
OS9	0.919358	6.85018	6.86997	0.00876562	0.320566
SPRY1	0.90949	6.47045	6.86801	0.00877524	0.320566
IGFBP5	1.07512	7.12858	6.86051	0.00881212	0.320566
CMA1	1.31557	5.33627	6.86036	0.00881288	0.320566
UMPS	-1.27302	5.26158	6.85888	0.00882019	0.320566
GALNT13	-1.02737	5.51467	6.85811	0.008824	0.320566
C3	1.60814	7.68002	6.85466	0.00884103	0.320566
CALR	1.11558	7.89427	6.84888	0.0088697	0.320566
F10	-1.13413	5.56493	6.84639	0.00888204	0.320566
RAPH1	1.23766	5.33945	6.84495	0.00888922	0.320566
ZNF559	1.23517	5.18883	6.84396	0.00889416	0.320566
FNIP1	1.22417	5.46608	6.83762	0.00892576	0.320566
EEF2KMT	-1.20154	5.31112	6.83181	0.00895487	0.320566
RPL9	1.3841	8.85226	6.82997	0.00896409	0.320566
KCNA4	-0.995614	5.88153	6.82794	0.00897427	0.320566
DPH6	-0.955807	5.87796	6.82398	0.00899418	0.320566
NEK10	-1.15348	5.22438	6.82007	0.0090139	0.320566
CSGALNACT2	0.918144	6.25859	6.81795	0.00902462	0.320566
TRAF2	1.05604	5.68977	6.81468	0.00904114	0.320566
GALP	-1.05397	5.52642	6.81168	0.00905633	0.320566
TNFSF13B	1.25231	5.03209	6.80292	0.00910087	0.320566
IGHA1	1.89443	8.96837	6.79868	0.00912254	0.320566
LRRN3	-0.940264	5.85102	6.79694	0.00913142	0.320566
ACTA2	1.47691	9.2203	6.7953	0.00913982	0.320566
NCL	1.01412	7.1758	6.79071	0.00916337	0.320566
LIF	0.932586	6.23487	6.79045	0.00916467	0.320566
ADGRF1	-1.19227	5.92042	6.79003	0.00916685	0.320566
MASP1	1.7091	4.67169	6.78678	0.00918354	0.320566
STEAP4	0.942861	6.14374	6.77897	0.00922379	0.32137
IMPA2	0.953953	5.87972	6.76751	0.00928321	0.322334
NAGPA	1.27315	5.2882	6.76378	0.00930266	0.322334
RNF121	1.06584	5.47585	6.75968	0.00932404	0.322334
SEMA4D	1.00465	5.80854	6.75864	0.00932947	0.322334
PDPN	-1.17879	5.26335	6.75706	0.00933777	0.322334
TTC3	1.00083	6.07989	6.74881	0.00938102	0.322357
CD300LD	-1.43452	5.12535	6.74459	0.00940322	0.322357
C1R	1.12646	7.06979	6.74217	0.00941599	0.322357
CNN3	0.936641	5.85632	6.74086	0.0094229	0.322357
COTL1	0.961467	6.24754	6.7405	0.00942483	0.322357
KCNS3	0.902282	6.38878	6.73725	0.00944199	0.322357
RGMA	-1.04156	5.84596	6.72949	0.00948316	0.323172
PNLDC1	-0.980635	5.72861	6.71411	0.00956531	0.32482
LRPAP1	0.904766	6.39028	6.71229	0.00957505	0.32482
H1-1	-1.05099	5.57349	6.7084	0.00959595	0.32482
COA3	1.11637	5.29295	6.70582	0.00960988	0.32482
TCF4	0.986568	6.12425	6.70422	0.00961849	0.32482
NFIA	0.96648	5.90438	6.68094	0.00974491	0.328377
OR51V1	-1.04498	5.67078	6.67837	0.00975899	0.328377
SUMO4	-1.21049	5.8297	6.67016	0.00980405	0.3293
SFTPA2	-1.96379	10.3353	6.64265	0.00995654	0.333821
RPL29	1.24513	8.25492	6.63566	0.00999569	0.333871
ISY1	1.17485	5.37053	6.62733	0.0100426	0.333871
STX11	-1.0278	5.74499	6.62533	0.0100538	0.333871
VDAC1	0.896743	6.61263	6.62242	0.0100703	0.333871
PREX1	-1.13839	5.54128	6.61972	0.0100855	0.333871
CELA3A	-0.993668	5.60584	6.61033	0.0101389	0.333871
OR6K6	-1.22317	5.06726	6.60913	0.0101457	0.333871
GAS6	0.934431	6.76086	6.60569	0.0101654	0.333871
C1S	1.4369	7.65838	6.60375	0.0101764	0.333871
ITGB1	1.02951	7.68788	6.60193	0.0101869	0.333871
SRSF3	1.07603	6.8502	6.59972	0.0101995	0.333871
MACROH2A1	1.09661	5.859	6.59851	0.0102064	0.333871
TMPRSS7	-1.13924	5.27392	6.59778	0.0102106	0.333871
C8orf88	-0.92903	5.78549	6.59502	0.0102265	0.333871
LASP1	0.877984	6.99435	6.58553	0.0102811	0.333871
AIF1	0.904875	5.98841	6.58256	0.0102983	0.333871
SRPRA	1.08247	5.75543	6.58241	0.0102992	0.333871
S100PBP	1.03888	5.79681	6.5812	0.0103061	0.333871
MAPK8IP3	0.96902	5.75456	6.57663	0.0103326	0.333871
CLCN7	0.929871	5.94806	6.5762	0.0103351	0.333871
RAMP2	-1.19081	5.72973	6.5737	0.0103496	0.333871
C11orf45	-1.06825	5.46636	6.57341	0.0103514	0.333871
BEND5	-1.01422	6.06277	6.56812	0.0103822	0.334288
ZNF672	-1.07281	5.53679	6.56312	0.0104114	0.334585
PPDPF	1.03796	7.48378	6.55993	0.01043	0.334585
NDUFV2	0.907527	6.50385	6.55736	0.0104452	0.334585
TAS2R41	-1.05975	5.54414	6.55149	0.0104797	0.335116
WWOX	1.0301	5.62239	6.53994	0.0105479	0.336424
NR4A2	0.941787	7.10394	6.53847	0.0105566	0.336424
IGFALS	-1.08848	5.44873	6.53232	0.0105932	0.337015
GIMAP6	-1.13503	5.1855	6.521	0.0106608	0.338589
SNORC	-1.09569	5.42982	6.50891	0.0107335	0.340319
LAT2	1.13664	5.18306	6.50304	0.010769	0.340543
TUSC1	-1.06196	5.48476	6.5016	0.0107778	0.340543
CDH7	-1.02626	5.65119	6.49661	0.0108081	0.340543
RSAD1	-0.881159	6.08712	6.49322	0.0108287	0.340543
PUS1	-1.22768	5.96942	6.49272	0.0108317	0.340543
SFTPA1	-1.87332	9.56323	6.48528	0.0108772	0.340777
LGR4	1.15127	5.26547	6.4822	0.010896	0.340777
CUL5	-0.91652	5.81283	6.4816	0.0108997	0.340777
SUMO1	0.887941	6.43708	6.47956	0.0109122	0.340777
TIMP2	1.03506	7.57928	6.47532	0.0109383	0.341022
CLIC6	0.962053	6.38775	6.46551	0.0109988	0.341978
PLEKHG2	-0.933285	5.919	6.46442	0.0110056	0.341978
KLK1	-1.20524	5.09708	6.44471	0.0111283	0.345161
OCLN	1.11275	5.52146	6.43723	0.0111753	0.345161
CXCL1	-1.05636	6.19858	6.43433	0.0111935	0.345161
CLDN18	-1.06229	5.53195	6.43326	0.0112003	0.345161
TEX26	-0.946531	5.92075	6.43069	0.0112165	0.345161
NTS	-1.20219	5.03568	6.43029	0.011219	0.345161
SLC25A52	-0.873702	6.19608	6.42124	0.0112763	0.345161
CX3CL1	-1.00365	5.91624	6.41909	0.01129	0.345161
MYO1D	0.941841	5.99955	6.41765	0.0112991	0.345161
TMEM159	0.926414	6.1386	6.41752	0.0113	0.345161
MLH1	-0.950602	5.75501	6.41228	0.0113334	0.345161
ACVR1	0.939098	5.92495	6.4117	0.0113371	0.345161
FXYD3	1.05978	5.82316	6.4074	0.0113646	0.345161
VPS35	1.01498	5.80967	6.40555	0.0113764	0.345161
APOH	1.11022	5.51993	6.40418	0.0113852	0.345161
EEF1G	1.2332	8.44865	6.40118	0.0114045	0.345184
LOXL2	-1.1416	5.43775	6.39823	0.0114234	0.345198
KCTD12	0.870182	6.58963	6.39302	0.011457	0.345654
C1orf43	0.882927	6.43401	6.37238	0.011591	0.349132
CLIC4	0.855869	6.67745	6.36941	0.0116104	0.349154
ADGRV1	1.04098	5.40032	6.36513	0.0116385	0.349346
ORC3	-0.899787	5.98108	6.35927	0.011677	0.349346
STXBP2	1.02421	5.90392	6.35925	0.0116771	0.349346
ZNF358	0.956507	6.05294	6.35704	0.0116916	0.349346
C8G	-1.06701	5.83257	6.34964	0.0117405	0.350246
FANCE	-0.968903	5.94786	6.34567	0.0117668	0.350302
GPR1	-0.956525	5.6093	6.3418	0.0117925	0.350302
GPC2	1.33849	5.05561	6.33838	0.0118153	0.350302
HACD1	-1.19847	5.28086	6.33421	0.0118431	0.350302
TK2	1.12991	5.27506	6.33261	0.0118538	0.350302
ATP1B1	0.996247	7.67708	6.33244	0.0118549	0.350302
AHSP	-1.00663	5.51249	6.32863	0.0118804	0.350317
RBMY1J	-0.970795	5.61274	6.32436	0.011909	0.350317
PEAK3	-1.10217	5.5049	6.32396	0.0119117	0.350317
C19orf44	-1.01908	5.75131	6.3167	0.0119606	0.351202
WDR62	-1.0265	5.39891	6.3114	0.0119964	0.351699
TAF10	0.9329	5.86705	6.30389	0.0120473	0.352234
TXNDC5	0.92179	6.82991	6.30315	0.0120524	0.352234
ST3GAL4	0.947425	5.69395	6.29014	0.0121412	0.353829
JCHAIN	1.43773	8.08342	6.28797	0.012156	0.353829
KIAA0513	1.01309	5.55852	6.2833	0.0121881	0.353829
SPON2	1.04927	5.70592	6.2814	0.0122012	0.353829
LYPLAL1	0.971582	5.57141	6.28089	0.0122047	0.353829
YAE1	1.10814	5.43997	6.27858	0.0122206	0.353829
SREBF1	0.873431	6.39207	6.26898	0.012287	0.355201
MLPH	0.906016	6.98325	6.25464	0.0123868	0.357114
RPS3A	1.32492	8.6986	6.24771	0.0124354	0.357114
SMURF1	0.974395	5.60942	6.24449	0.012458	0.357114
CLDN5	-0.926134	6.11062	6.24385	0.0124626	0.357114
MTMR6	1.40886	5.15239	6.24054	0.0124858	0.357114
OR2AJ1	-1.19302	5.36558	6.23995	0.01249	0.357114
LSM4	1.01409	5.85406	6.23788	0.0125046	0.357114
LZTS2	0.928336	5.85145	6.23766	0.0125061	0.357114
TOR4A	-1.0517	5.30779	6.23436	0.0125295	0.357234
CRISP3	-0.968478	5.71836	6.23129	0.0125512	0.357308
HSP90AB1	0.98748	8.10008	6.22573	0.0125907	0.357887
HSD11B2	-1.10714	5.45551	6.22189	0.012618	0.358117
CYB561D2	-1.01894	5.46884	6.21374	0.0126762	0.359145
RSPO4	-0.893968	6.07229	6.21103	0.0126957	0.359145
TNK2	0.886516	5.98894	6.20877	0.0127119	0.359145
VAT1	1.02067	6.2504	6.20471	0.0127411	0.359226
FN1	1.50935	9.01436	6.20168	0.0127629	0.359226
SLU7	1.02909	5.43522	6.20035	0.0127725	0.359226
KNDC1	-0.898653	6.12296	6.19331	0.0128234	0.359837
ZNF436	1.11517	5.26635	6.19202	0.0128327	0.359837
FAP	1.2525	5.43646	6.18884	0.0128559	0.359945
FOSB	-0.912875	5.98834	6.1841	0.0128903	0.360369
IGHG2	2.55161	9.35755	6.18009	0.0129196	0.360648
MTNR1B	-0.930186	5.88606	6.17352	0.0129676	0.360906
PPP4R3C	-1.12921	5.15247	6.17273	0.0129735	0.360906
PRPF3	0.948003	5.72762	6.16872	0.0130028	0.360906
HINFP	-1.02086	5.55552	6.1679	0.0130089	0.360906
CYP27B1	1.36113	4.93761	6.16565	0.0130255	0.360906
PRDX1	0.887539	7.25131	6.15885	0.0130757	0.361728
RPL18A	1.34898	8.81534	6.15638	0.0130939	0.361728
NDNF	0.985035	7.09353	6.15201	0.0131263	0.362088
NTN5	-0.936889	5.89975	6.14824	0.0131543	0.362326
KHDC3L	-0.988104	5.4694	6.14312	0.0131924	0.36284
TTLL7	-1.04675	5.33141	6.13224	0.0132738	0.364543
TAF7	0.915303	6.0331	6.12925	0.0132963	0.364625
DRD4	-1.02991	5.60238	6.11612	0.0133955	0.365815
NPFFR1	-1.01545	5.80911	6.11159	0.0134299	0.365815
GNAS	1.07834	7.61527	6.10759	0.0134602	0.365815
ATP7A	-1.25772	5.43533	6.10438	0.0134847	0.365815
TMEM74	-1.13737	5.41007	6.10186	0.0135039	0.365815
COLEC10	-1.06469	5.74846	6.10161	0.0135058	0.365815
TMCO1	0.944979	6.45854	6.10132	0.0135081	0.365815
CYB5D1	-0.970523	5.50339	6.09915	0.0135247	0.365815
FGFBP2	-1.05564	5.75108	6.09872	0.013528	0.365815
NOMO3	0.85354	6.17281	6.0974	0.0135381	0.365815
CORO6	-1.01355	5.65509	6.09516	0.0135552	0.365815
SAE1	-1.00287	5.74956	6.08656	0.0136214	0.36707
HNRNPK	1.01293	7.22676	6.08278	0.0136506	0.367327
IL33	-1.04059	5.33316	6.07973	0.0136742	0.367431
SPHK2	1.27827	5.07423	6.07246	0.0137305	0.36837
TNIP3	-1.06992	5.29303	6.07015	0.0137485	0.36837
DNAJC10	1.2585	5.30081	6.05766	0.0138461	0.369458
NAPEPLD	-0.854413	6.07645	6.05675	0.0138532	0.369458
ADSS2	0.908892	6.00232	6.05469	0.0138694	0.369458
DCTN6	0.877982	6.05851	6.05333	0.0138801	0.369458
SPAG9	0.891778	6.41874	6.05068	0.0139009	0.369458
RPL14	1.09902	8.15181	6.0498	0.0139078	0.369458
BID	1.0671	5.2856	6.04464	0.0139486	0.369885
CMAS	1.01166	5.44368	6.04104	0.013977	0.369885
GJC2	1.2562	5.29942	6.04025	0.0139833	0.369885
TSPAN31	1.00514	5.49793	6.03422	0.0140312	0.370145
PFN1	0.92289	7.63942	6.03365	0.0140357	0.370145
SCML1	1.10744	5.50024	6.02983	0.0140661	0.370145
CIAO1	-1.00297	5.89527	6.02903	0.0140724	0.370145
NDUFA13	0.843264	6.51052	6.02456	0.0141081	0.37015
KCNK3	-0.951568	5.5649	6.01795	0.0141611	0.37015
ANKRD2	-0.984034	5.86342	6.01666	0.0141715	0.37015
RALGAPA1	0.852129	6.07907	6.0129	0.0142017	0.37015
MCRIP1	0.857335	6.04626	6.01276	0.0142028	0.37015
ITGA2B	-1.02525	5.36879	6.01225	0.0142069	0.37015
PDE5A	0.859963	6.18616	6.01169	0.0142114	0.37015
ODF3	-1.05088	5.27567	6.00435	0.0142707	0.371176
SYCP3	-1.02494	5.45858	6.00096	0.0142981	0.371372
TMEM74B	-1.01604	5.48152	5.99681	0.0143318	0.371731
ATP5F1D	0.840712	6.28343	5.99016	0.0143859	0.371739
LCE4A	-1.14371	5.40841	5.98686	0.0144128	0.371739
FSTL1	0.827456	6.83997	5.98636	0.0144169	0.371739
CHD3	0.865892	6.06626	5.98513	0.0144269	0.371739
RPS21	1.17279	8.39422	5.98428	0.0144339	0.371739
TRPV6	-1.07655	5.29123	5.98077	0.0144627	0.371739
CFP	-1.1614	5.93649	5.9797	0.0144715	0.371739
TRIM48	0.961006	5.85334	5.96718	0.0145745	0.373361
LAP3	0.853945	6.14924	5.96718	0.0145746	0.373361
SEL1L	0.834409	6.4446	5.95123	0.014707	0.376238
RPL35	1.02521	7.91299	5.94865	0.0147286	0.376273
EOMES	1.16188	5.19807	5.94246	0.0147804	0.377081
C11orf49	0.990493	5.61917	5.9387	0.0148119	0.377101
MND1	-0.942659	5.75065	5.93756	0.0148215	0.377101
SPARC	1.08963	8.21578	5.92394	0.0149365	0.37951
DDX4	2.06278	8.18738	5.90494	0.0150985	0.383042
EIF4G2	0.878631	7.01337	5.90184	0.0151251	0.383042
SHISAL1	-0.949883	5.63003	5.89932	0.0151467	0.383042
TOP2A	1.3477	4.89822	5.89806	0.0151576	0.383042
SDHC	0.824352	6.59309	5.89075	0.0152206	0.384116
DNAJC17	-1.05717	5.66055	5.88093	0.0153057	0.385742
IGHG4	2.72043	9.87002	5.87562	0.015352	0.386385
RPS4X	1.15762	8.4919	5.86775	0.0154208	0.387594
CD302	1.09615	5.67649	5.86336	0.0154592	0.388039
TKT	0.832566	6.39581	5.85619	0.0155224	0.388624
RPL30	1.25301	8.7147	5.85599	0.0155242	0.388624
MFSD5	0.85997	5.96167	5.8512	0.0155665	0.388676
FAM71E1	-1.03135	5.36708	5.85104	0.0155679	0.388676
PAFAH1B1	0.844429	6.1769	5.84561	0.0156159	0.388821
CPSF7	0.836747	6.28969	5.84507	0.0156207	0.388821
CTBP1	0.88118	6.83143	5.8379	0.0156845	0.388821
SUMO2	0.822438	6.86773	5.83741	0.0156889	0.388821
CST8	-0.957484	5.47856	5.83454	0.0157145	0.388821
BIRC3	0.941888	5.64138	5.833	0.0157283	0.388821
SEC11A	0.931978	5.92032	5.83104	0.0157458	0.388821
SGSM2	0.926266	5.64753	5.82851	0.0157684	0.388821
TSN	0.870061	5.82985	5.82506	0.0157994	0.388821
SOX17	-1.02307	5.42114	5.8244	0.0158054	0.388821
MORC4	-0.959983	5.67116	5.82254	0.0158221	0.388821
ATG3	0.986503	5.54267	5.82238	0.0158235	0.388821
CPT1C	-0.946037	5.51079	5.80732	0.0159596	0.391337
SAP25	0.924573	5.59614	5.80023	0.0160241	0.391337
ENTPD3	-0.913747	5.66712	5.7989	0.0160362	0.391337
C2orf81	-0.926122	5.62643	5.79747	0.0160492	0.391337
COPB2	1.08427	5.85076	5.79642	0.0160589	0.391337
BTBD10	0.94275	5.69123	5.79553	0.0160669	0.391337
SLC36A3	-1.26266	5.00943	5.79381	0.0160827	0.391337
CPNE6	-1.17532	5.62059	5.79263	0.0160935	0.391337
CLTC	0.826678	6.9579	5.78744	0.0161411	0.391919
ZNF302	1	5.65573	5.78544	0.0161594	0.391919
IL17A	-1.33412	4.8038	5.77713	0.016236	0.392775
SLC22A10	-0.866113	6.00688	5.77704	0.0162368	0.392775
CCNO	-0.916655	5.71681	5.77225	0.0162811	0.393338
ELF3	0.891643	7.07181	5.76551	0.0163438	0.393837
CA5A	-0.964673	5.66978	5.76177	0.0163786	0.393837
CKMT1A	1.13326	5.12839	5.76118	0.0163841	0.393837
TPM1	0.944187	7.60741	5.76096	0.0163861	0.393837
TRIM34	1.10139	5.18597	5.75514	0.0164404	0.394634
NXPH1	-1.01086	5.40355	5.75175	0.0164723	0.394696
C1orf167	-0.97587	5.39248	5.75036	0.0164853	0.394696
ACP2	0.966782	5.45759	5.74803	0.0165072	0.394714
TMED4	0.833418	6.50451	5.74118	0.0165716	0.395749
PAPPA	1.10656	5.08784	5.73072	0.0166706	0.396827
OR5M10	-0.857672	6.24024	5.73024	0.0166752	0.396827
KRT17	0.875654	6.27361	5.72968	0.0166805	0.396827
OAT	0.91461	6.12619	5.72664	0.0167095	0.397009
YBX1	0.986549	7.60334	5.71591	0.0168118	0.398934
SLC35F2	1.3444	4.71363	5.71177	0.0168515	0.399276
PLSCR2	-0.867169	5.82188	5.70972	0.0168712	0.399276
NSG2	-0.975476	5.64093	5.70732	0.0168943	0.399276
GPN1	-0.867172	5.82188	5.70551	0.0169118	0.399276
METTL27	1.11303	5.11671	5.69988	0.016966	0.399881
PDLIM7	0.908634	6.91609	5.69841	0.0169802	0.399881
ZNF546	-1.09526	5.26329	5.69537	0.0170098	0.400072
AFP	-0.923083	5.73242	5.6907	0.017055	0.400133
IPCEF1	-1.26087	4.90444	5.69068	0.0170552	0.400133
SLC22A25	1.09825	5.43383	5.68659	0.017095	0.400564
COLEC12	1.07309	6.4427	5.68125	0.0171472	0.401283
C5	0.93544	5.65283	5.67695	0.0171892	0.401694
NRG3	-0.993073	5.32469	5.67102	0.0172474	0.401694
PANO1	-1.12492	5.72507	5.66971	0.0172603	0.401694
DCX	-1.23091	4.92397	5.66685	0.0172884	0.401694
NSA2	0.826559	6.28358	5.66448	0.0173118	0.401694
OR51T1	-0.824919	5.99058	5.66361	0.0173205	0.401694
C12orf57	0.904177	6.46696	5.66147	0.0173416	0.401694
FGF11	-0.903474	6.2031	5.66034	0.0173527	0.401694
QRFPR	-1.33647	4.98693	5.65977	0.0173584	0.401694
PSMA4	1.07652	5.85868	5.6525	0.0174305	0.402864
RGS21	-0.960209	5.49807	5.64139	0.0175413	0.403476
ILDR1	-1.09558	5.22021	5.63578	0.0175975	0.403476
CPLX2	-0.853774	5.95395	5.63134	0.0176421	0.403476
GNPAT	1.13781	5.34767	5.63028	0.0176528	0.403476
MIEF2	1.13781	5.34767	5.63021	0.0176535	0.403476
GRN	0.922065	7.3106	5.62953	0.0176603	0.403476
CYP3A5	-1.09165	5.66878	5.62847	0.0176711	0.403476
MRAP	-0.929574	5.77501	5.62821	0.0176737	0.403476
C9orf43	-1.04641	6.08124	5.62695	0.0176864	0.403476
ACTL7A	-1.03542	5.38388	5.62636	0.0176924	0.403476
ARRB2	0.848998	6.09188	5.62613	0.0176946	0.403476
EIF4B	0.926258	7.26744	5.62212	0.0177352	0.403908
TACR1	1.23642	4.83325	5.61933	0.0177634	0.404058
BANK1	-1.01227	5.74694	5.61485	0.0178089	0.404422
WBP1	0.943595	6.3481	5.61217	0.0178362	0.404422
OTOP3	-1.09864	5.81779	5.60948	0.0178635	0.404422
SPAG5	-1.5628	4.62108	5.60924	0.0178661	0.404422
ADAM2	-0.843234	5.93584	5.60357	0.0179239	0.405241
NR1D1	-1.18157	5.28111	5.59646	0.0179968	0.406397
RNF145	0.816351	6.34962	5.5926	0.0180365	0.406802
SYP	-0.853445	6.82997	5.58796	0.0180844	0.407389
ATP5MC3	0.878535	6.30626	5.58545	0.0181103	0.407481
PDLIM3	0.802203	6.59744	5.57789	0.0181886	0.408674
TRAPPC5	0.819734	5.98728	5.57593	0.018209	0.408674
PSMB4	0.814384	6.71459	5.57045	0.018266	0.408674
CHAT	-0.967489	5.36393	5.56745	0.0182974	0.408674
ZSCAN10	-0.880848	5.89211	5.56269	0.0183472	0.408674
DDX50	0.816755	6.23821	5.56112	0.0183636	0.408674
FAM78B	-0.896371	5.7232	5.55935	0.0183823	0.408674
ANP32E	0.976274	5.57405	5.55776	0.0183989	0.408674
RAMP3	-0.8923	5.7561	5.55611	0.0184163	0.408674
CDH12	-1.03049	5.45698	5.5558	0.0184196	0.408674
CCDC178	-1.10326	5.30664	5.5527	0.0184522	0.408674
PDZD8	0.89498	5.81427	5.55258	0.0184535	0.408674
PKD1	0.811792	6.60321	5.55195	0.0184601	0.408674
ROGDI	0.849811	5.81797	5.55105	0.0184697	0.408674
SLC25A2	-0.936388	5.71069	5.5402	0.0185845	0.410416
OR2K2	-0.999738	5.70232	5.5392	0.0185951	0.410416
CAPS	0.908771	5.73281	5.53234	0.0186681	0.410416
RPS3	1.17597	8.49369	5.53232	0.0186683	0.410416
FSHR	-0.868427	5.83478	5.53136	0.0186786	0.410416
MTCH2	0.885459	5.76473	5.5312	0.0186803	0.410416
SPANXN3	-1.2328	5.07985	5.52887	0.0187052	0.410481
RPL21	1.15179	8.76936	5.52551	0.0187411	0.410787
FAM240A	-1.02699	5.44573	5.51967	0.0188038	0.411677
RPL31	0.948215	7.9468	5.51394	0.0188655	0.412544
ROPN1L	-1.07098	5.6059	5.5093	0.0189156	0.412609
TMEM144	-1.07866	5.38418	5.50829	0.0189265	0.412609
ISLR	0.797779	6.17251	5.50678	0.0189428	0.412609
PTP4A2	0.839121	6.60191	5.50511	0.018961	0.412609
RRBP1	0.806794	7.07232	5.50169	0.0189981	0.412609
CAPNS2	-0.946235	5.42266	5.5013	0.0190024	0.412609
TEDDM1	-1.00591	5.25538	5.49939	0.0190231	0.412609
MANSC1	-0.963317	5.62607	5.49694	0.0190497	0.412708
NPIPB3	0.859596	7.40793	5.48916	0.0191348	0.413371
NELFB	0.940342	5.44219	5.4884	0.019143	0.413371
OSTN	-0.915436	5.54834	5.48424	0.0191887	0.413371
WDR43	1.04616	5.48125	5.48365	0.0191951	0.413371
SEMG1	-0.970772	5.45399	5.47916	0.0192445	0.413371
PPP2R5C	0.814756	6.37727	5.47784	0.019259	0.413371
CDK8	-0.837288	6.14315	5.47063	0.0193387	0.413371
PRKG2	-1.26111	5.54699	5.46995	0.0193462	0.413371
CNTRL	0.984966	5.54149	5.46782	0.0193698	0.413371
DYDC1	-1.08674	5.06616	5.46533	0.0193974	0.413371
EPSTI1	-0.808932	6.08614	5.45839	0.0194745	0.413371
CYP2J2	1.20653	5.29865	5.45805	0.0194783	0.413371
NPTX1	0.911301	5.65778	5.45717	0.0194882	0.413371
PLET1	-0.951481	5.7413	5.45568	0.0195048	0.413371
CDH5	-0.917059	5.5947	5.4547	0.0195157	0.413371
CHCHD2	0.90827	6.64411	5.45174	0.0195488	0.413371
DAO	-0.98707	5.38912	5.45114	0.0195556	0.413371
IL1B	-0.961691	5.36564	5.451	0.0195572	0.413371
QRICH1	-0.870146	6.08019	5.45023	0.0195657	0.413371
NAA60	0.857048	5.76552	5.44999	0.0195685	0.413371
LARP7	0.897751	5.87569	5.44912	0.0195782	0.413371
C10orf67	-0.848892	5.82782	5.44814	0.0195892	0.413371
TRPC3	-1.04747	5.44375	5.44811	0.0195895	0.413371
CMTM1	-0.895231	5.89114	5.44487	0.0196259	0.413393
OSM	-1.04772	5.18546	5.44408	0.0196348	0.413393
COL5A3	-0.970017	5.385	5.44165	0.0196621	0.413502
PDCD5	0.81505	6.12616	5.43799	0.0197033	0.413818
FAM169A	-1.1227	5.26939	5.43638	0.0197215	0.413818
LRIG3	0.816681	6.22468	5.43429	0.0197451	0.41385
ABHD17A	0.810519	6.27402	5.43018	0.0197917	0.414097
SLC25A5	0.913646	6.72445	5.42933	0.0198013	0.414097
TMEM255A	-0.947032	5.48172	5.42707	0.0198269	0.41417
IL6	-0.829505	6.44524	5.41776	0.019933	0.415612
LMOD1	0.803554	6.25252	5.4171	0.0199405	0.415612
RNF181	0.838398	7.59826	5.40738	0.0200518	0.417467
OR10C1	-1.02754	5.47011	5.40521	0.0200767	0.417519
FAM3D	-1.01678	5.40188	5.40326	0.0200992	0.417522
CABP7	-1.15682	5.75644	5.39619	0.0201808	0.418752
OST4	0.850907	7.00525	5.39315	0.0202159	0.419015
NFIX	0.926642	7.08851	5.38385	0.0203239	0.420462
MTRF1L	-0.91427	5.78352	5.38198	0.0203458	0.420462
IL3RA	-1.19275	5.78561	5.38133	0.0203533	0.420462
SERPINE3	-0.833996	5.97236	5.37324	0.020448	0.420889
ASPSCR1	0.833682	5.90698	5.373	0.0204508	0.420889
ZMIZ1	0.922857	6.05886	5.37159	0.0204674	0.420889
RFLNA	-0.880103	5.93953	5.37054	0.0204797	0.420889
FBXO46	1.14055	4.96677	5.36707	0.0205205	0.420889
EIF4A1	0.948147	7.12403	5.36052	0.0205976	0.420889
DGCR2	0.847966	5.93884	5.35784	0.0206294	0.420889
USP22	0.82879	6.83072	5.35757	0.0206325	0.420889
UQCRHL	0.813507	6.36869	5.35681	0.0206415	0.420889
HSPA12A	-0.895656	5.57405	5.35666	0.0206433	0.420889
IGFL1	-1.02161	5.79907	5.35492	0.0206639	0.420889
RAP2C	-0.837487	5.79094	5.35265	0.0206909	0.420889
CT83	-1.20715	4.80397	5.35255	0.020692	0.420889
IDH1	0.88229	5.62187	5.35242	0.0206935	0.420889
L3HYPDH	0.93454	5.66695	5.35086	0.020712	0.420889
MLLT6	0.776067	6.69147	5.34681	0.0207602	0.421409
ZFYVE16	0.828728	5.87603	5.3426	0.0208104	0.421965
PTGFRN	-0.881392	6.19249	5.34031	0.0208378	0.421965
EPS8L3	-1.05638	5.2311	5.33884	0.0208554	0.421965
CALM2	0.881077	7.32789	5.33494	0.0209021	0.42228
NUDC	0.824074	6.32021	5.33377	0.0209161	0.42228
NYNRIN	1.18842	5.32921	5.32764	0.0209898	0.42331
EGLN1	1.01896	5.18794	5.32398	0.0210339	0.423742
FAM200A	-1.1353	5.35132	5.32168	0.0210618	0.423845
PHF10	0.909274	5.8826	5.3175	0.0211122	0.424133
H2AZ2	0.86633	5.96569	5.31571	0.021134	0.424133
GRIA1	0.841516	6.23923	5.31263	0.0211713	0.424133
KLC2	0.825228	6.05266	5.308	0.0212277	0.424133
SHTN1	0.884784	5.71877	5.30729	0.0212364	0.424133
COX7B2	-1.02771	5.46601	5.30727	0.0212366	0.424133
EFCAB13	1.01156	5.23156	5.30723	0.0212371	0.424133
RFT1	1.10965	5.42203	5.30479	0.0212668	0.424133
PRAP1	-1.16126	5.13392	5.30368	0.0212805	0.424133
HSPB1	0.863308	7.75398	5.29212	0.0214221	0.4265
TIAL1	0.781561	6.49226	5.28981	0.0214506	0.426612
CHST14	-0.931724	5.43609	5.28547	0.021504	0.42718
GTPBP4	-0.878634	6.09162	5.28379	0.0215249	0.42718
ZNF461	-0.997977	5.31366	5.275	0.0216338	0.428616
BOLA2B	0.905146	5.8922	5.27425	0.0216431	0.428616
APOBEC3H	-0.89238	5.55552	5.27114	0.0216818	0.428927
MX2	-0.997986	5.31366	5.26801	0.0217208	0.429012
SLTM	0.785243	6.4685	5.26651	0.0217396	0.429012
ARSD	0.797543	6.01105	5.26528	0.021755	0.429012
UQCRQ	0.926052	6.8483	5.2625	0.0217897	0.429243
PPM1G	0.798406	5.93704	5.25339	0.021904	0.430767
TRIM10	-1.18696	4.93502	5.25226	0.0219183	0.430767
ADAM33	-0.946462	5.94958	5.24721	0.0219819	0.430767
GSN	1.08803	7.87163	5.2456	0.0220024	0.430767
OR52D1	-1.03963	5.15245	5.24546	0.0220041	0.430767
ADAMDEC1	1.07944	5.09719	5.24535	0.0220055	0.430767
NUP35	-0.849855	5.92769	5.23574	0.0221274	0.43124
G6PC2	-0.930979	5.83516	5.23566	0.0221284	0.43124
PPIA	1.00885	8.52603	5.23434	0.0221452	0.43124
ENPP4	0.893695	5.57807	5.23298	0.0221626	0.43124
HS3ST1	0.850633	5.88888	5.23132	0.0221836	0.43124
SULF1	0.793768	6.07958	5.22767	0.0222303	0.43124
CLNK	-0.975678	5.26417	5.22746	0.0222329	0.43124
C6orf52	-0.934715	5.45616	5.22557	0.0222571	0.43124
LAMP1	0.801454	6.79329	5.22208	0.0223018	0.43124
CDH8	-1.14605	5.13794	5.22071	0.0223195	0.43124
EHF	0.859824	5.79371	5.21759	0.0223595	0.43124
AKR1A1	0.868275	6.05781	5.2143	0.0224018	0.43124
PET100	0.814114	6.37693	5.21287	0.0224203	0.43124
ARPC1B	0.830247	6.69074	5.20652	0.0225023	0.43124
TMEM127	0.887381	5.62472	5.20488	0.0225235	0.43124
MORF4L2	0.828196	6.57066	5.20405	0.0225343	0.43124
FLT3	-0.975023	5.32034	5.20369	0.022539	0.43124
PAGE1	-0.989101	5.46075	5.2028	0.0225505	0.43124
RPS20	1.18921	8.84374	5.20243	0.0225553	0.43124
FILIP1L	0.82466	6.9518	5.20155	0.0225667	0.43124
PPM1A	0.913408	5.42663	5.20101	0.0225738	0.43124
IZUMO3	-0.961528	5.35629	5.19961	0.022592	0.43124
CDK5RAP3	0.791658	6.29281	5.19847	0.0226067	0.43124
LCP1	0.957092	5.73367	5.19797	0.0226133	0.43124
OR6S1	-1.01687	5.47328	5.19641	0.0226336	0.43124
LRP6	0.843832	6.01212	5.19584	0.022641	0.43124
SAG	-0.848806	5.74556	5.19072	0.0227078	0.43124
CRISPLD1	0.866129	5.72592	5.18575	0.0227728	0.43124
SLC44A4	0.832093	5.83694	5.18531	0.0227786	0.43124
CCDC115	1.03346	5.33212	5.18158	0.0228276	0.43124
GRM1	-1.2056	5.21499	5.18016	0.0228462	0.43124
PCLAF	-1.32869	4.68486	5.1776	0.0228799	0.43124
MNT	-0.789171	6.34822	5.17386	0.0229292	0.43124
HMGN3	0.789634	6.09136	5.17103	0.0229666	0.43124
HS6ST1	0.93222	5.77863	5.16732	0.0230156	0.43124
RAB20	0.873021	5.61646	5.16673	0.0230235	0.43124
SPATA3	-0.922871	5.7502	5.16557	0.0230389	0.43124
CYB5D2	1.04231	5.35679	5.16453	0.0230527	0.43124
GABRA4	-0.95311	5.39005	5.16444	0.0230538	0.43124
OR13C3	-0.95311	5.39005	5.16418	0.0230574	0.43124
CTSZ	1.01957	7.50821	5.16407	0.0230589	0.43124
MRPL55	0.820022	5.899	5.1636	0.0230651	0.43124
RPS18	1.09764	8.89667	5.16154	0.0230924	0.43124
GTF2A1	-1.0179	6.01092	5.15835	0.0231348	0.43124
NDUFV3	0.861691	5.83737	5.15825	0.0231361	0.43124
FAM186A	-1.00178	5.47769	5.15822	0.0231366	0.43124
PERM1	-0.951265	5.54907	5.15745	0.0231468	0.43124
TMEM238	-0.863575	6.09655	5.15075	0.0232364	0.43124
SSTR3	-0.829337	5.76936	5.14986	0.0232483	0.43124
CXorf51A	-0.961638	5.30152	5.14872	0.0232635	0.43124
SNAI3	-1.12826	5.13843	5.14508	0.0233123	0.43124
MS4A5	-1.04591	5.26749	5.14028	0.0233769	0.43124
EVPL	0.878537	5.7333	5.13916	0.023392	0.43124
ACTN1	0.808252	6.36066	5.13834	0.023403	0.43124
RABL6	0.876285	5.56805	5.13744	0.0234151	0.43124
THAP10	-1.10291	5.641	5.13706	0.0234203	0.43124
PRRT2	-0.888148	5.8935	5.13669	0.0234253	0.43124
KCNIP1	-0.860705	5.8241	5.13514	0.0234461	0.43124
GPR6	-1.20071	5.16839	5.13316	0.023473	0.43124
RGS1	0.919634	6.32509	5.13179	0.0234915	0.43124
HAUS1	0.938703	5.7635	5.13172	0.0234924	0.43124
NDUFB3	0.795422	6.21208	5.13089	0.0235037	0.43124
CD274	-0.877955	5.57963	5.13068	0.0235065	0.43124
EPS15	0.784455	6.12217	5.13061	0.0235075	0.43124
SEC16A	0.863929	5.88	5.1258	0.0235727	0.431256
F3	-0.944238	5.77672	5.12548	0.0235771	0.431256
TCTN2	-0.912479	5.59616	5.12315	0.0236088	0.431256
SCAMP4	1.07372	5.94415	5.12123	0.0236349	0.431256
RNASEH2C	0.800407	5.93819	5.12048	0.0236451	0.431256
CLIC3	-0.778161	6.06225	5.12034	0.0236469	0.431256
CEMIP2	-0.810238	6.30773	5.11663	0.0236976	0.431354
KMT2E	0.770796	6.21103	5.11656	0.0236985	0.431354
DAPK1	0.801726	6.1515	5.11206	0.0237601	0.43185
SMARCE1	0.772644	6.562	5.10935	0.0237972	0.43185
BATF2	-1.02385	5.12069	5.10755	0.0238219	0.43185
ATP5ME	0.776043	6.86412	5.10504	0.0238564	0.43185
RGS6	-0.987391	5.31681	5.1048	0.0238597	0.43185
HIRIP3	1.30742	4.80263	5.10445	0.0238645	0.43185
PANX3	-1.06657	5.32183	5.10184	0.0239005	0.432084
CYP19A1	-0.964745	5.49686	5.09939	0.0239343	0.432275
PASK	0.881749	5.60614	5.09657	0.0239732	0.432506
ATP5PF	0.813534	6.28066	5.09511	0.0239934	0.432506
BSDC1	0.836876	5.76725	5.09186	0.0240384	0.4329
C1QBP	0.809233	5.992	5.08822	0.0240889	0.433391
DEGS2	1.30583	4.65405	5.08484	0.024136	0.43382
SPANXC	-1.03109	5.11866	5.08256	0.0241677	0.433972
CRABP2	-0.768851	6.90797	5.07022	0.0243403	0.435969
TMEM266	-1.09508	5.02592	5.06901	0.0243573	0.435969
DDIT3	-0.839733	6.2241	5.06886	0.0243594	0.435969
TAF7L	-0.959388	5.44003	5.06673	0.0243893	0.435969
FLT3LG	-1.10199	5.26145	5.06573	0.0244035	0.435969
PPIE	0.877517	5.61901	5.06224	0.0244527	0.435969
ROS1	1.12714	6.05966	5.06062	0.0244754	0.435969
DDX51	-0.883265	5.81689	5.05956	0.0244904	0.435969
SPIC	-1.10561	5.35955	5.05859	0.0245042	0.435969
NPTN	0.879412	6.60113	5.05801	0.0245123	0.435969
FOXF2	0.81361	6.21379	5.0529	0.0245847	0.43684
PKHD1L1	-0.995986	5.28166	5.04931	0.0246357	0.43706
VTI1B	0.768037	6.08873	5.0473	0.0246643	0.43706
SIRT3	0.777399	5.92486	5.04709	0.0246673	0.43706
CHCHD10	0.902214	6.16234	5.04525	0.0246935	0.43711
CTBS	0.951923	5.34827	5.04181	0.0247426	0.43717
TEX45	-0.910268	5.66105	5.04173	0.0247437	0.43717
TMEM145	-1.00876	5.27803	5.03802	0.0247968	0.437534
SNRPD1	0.880181	5.92337	5.03702	0.0248112	0.437534
MYH2	1.31034	4.90665	5.03246	0.0248765	0.438272
MRPL9	0.888064	5.55885	5.02271	0.025017	0.440333
CYBC1	0.810137	6.06433	5.0195	0.0250634	0.440347
PAX6	1.01876	5.11468	5.01778	0.0250883	0.440347
WDR33	0.909267	5.71906	5.01776	0.0250886	0.440347
SMG8	-0.82076	5.98022	5.01233	0.0251674	0.440677
RBL1	-0.922082	5.95729	5.01192	0.0251734	0.440677
ACKR2	-1.03764	5.51595	5.00749	0.0252379	0.440677
CCDC148	-0.966342	5.23292	5.00682	0.0252477	0.440677
S100P	-0.966342	5.23292	5.00682	0.0252477	0.440677
TMBIM1	0.810995	6.38277	5.0042	0.0252859	0.440677
OR4Q3	1.19803	6.68758	5.00388	0.0252906	0.440677
MUC22	-0.899565	5.59236	5.0035	0.0252961	0.440677
PKD1L1	-0.905813	5.66244	4.99809	0.0253753	0.441644
COX4I1	0.786058	6.40815	4.99307	0.025449	0.442317
LINS1	0.931085	5.66997	4.99223	0.0254613	0.442317
JUP	0.769504	6.45913	4.99005	0.0254935	0.442464
C1orf112	1.47573	4.38675	4.97922	0.0256535	0.444828
CYP26A1	-1.02165	5.52057	4.97674	0.0256904	0.445008
ST14	0.910767	5.74716	4.97531	0.0257115	0.445008
ITIH5	0.789105	6.12498	4.97256	0.0257526	0.445211
PIGG	0.79335	6.03394	4.97132	0.025771	0.445211
LRRC74B	-0.838996	5.64619	4.96676	0.0258389	0.445973
RAB5C	0.843074	6.27102	4.96296	0.0258958	0.446102
OR2G2	-0.896027	5.60134	4.96195	0.0259109	0.446102
PLEKHG4	-0.902989	5.78053	4.96046	0.0259333	0.446102
MFSD9	-0.924687	5.72532	4.95857	0.0259616	0.446102
C18orf25	-0.830987	6.29193	4.95468	0.0260202	0.446102
RPL32	1.09498	8.3104	4.95399	0.0260305	0.446102
MIIP	0.93188	5.31717	4.95315	0.0260432	0.446102
CPM	0.773218	6.44219	4.953	0.0260454	0.446102
FBXW10	-0.811811	5.9022	4.95095	0.0260763	0.446102
RPS27L	0.777556	6.73627	4.95035	0.0260853	0.446102
CABYR	1.06066	5.212	4.94718	0.0261333	0.446514
HOXC9	-0.937858	5.78687	4.94347	0.0261894	0.447063
SPON1	0.840575	6.35101	4.93923	0.0262538	0.447101
KRTAP23-1	1.37532	4.94449	4.93864	0.0262627	0.447101
RXRA	-0.808671	6.05747	4.93808	0.0262712	0.447101
ZNF83	0.842774	5.73978	4.93702	0.0262874	0.447101
ST7L	0.972765	5.27662	4.93342	0.0263422	0.447229
CEP350	1.00135	5.56655	4.93337	0.0263428	0.447229
CDC42EP1	0.826374	7.00441	4.9302	0.0263912	0.447644
CUTA	0.888429	6.50436	4.91628	0.0266048	0.450023
ANKRD7	-0.934203	5.36449	4.91585	0.0266113	0.450023
ERBB2	0.872101	6.17799	4.91507	0.0266233	0.450023
DAD1	0.779449	6.45304	4.91315	0.026653	0.450023
CSNK1E	0.760687	6.81473	4.90881	0.02672	0.450023
SPEM3	-1.14327	5.00168	4.90836	0.0267271	0.450023
ZNF709	-0.792385	5.99557	4.9083	0.0267279	0.450023
CD63	1.1889	8.34209	4.90613	0.0267615	0.450023
CCDC192	-1.08325	5.48289	4.90591	0.0267649	0.450023
PCOLCE	0.798695	6.45725	4.90527	0.0267749	0.450023
GPA33	-0.952306	5.27108	4.90127	0.0268369	0.450023
TAGLN	0.935946	8.38779	4.89965	0.0268621	0.450023
ENDOU	-0.942662	5.34912	4.89736	0.0268977	0.450023
EZR	0.9806	7.52568	4.89725	0.0268995	0.450023
NOL4L	-0.916837	5.40103	4.89718	0.0269006	0.450023
ZFP14	-0.916838	5.40103	4.89612	0.0269171	0.450023
HEXIM2	-0.854877	6.04039	4.89065	0.0270025	0.450191
RPL27A	1.17336	8.66517	4.88975	0.0270167	0.450191
GGT6	0.876776	5.49944	4.88548	0.0270836	0.450191
COX5B	0.805496	6.70346	4.88519	0.027088	0.450191
DARS2	1.01744	5.2353	4.88495	0.0270919	0.450191
POLR2G	0.929992	5.45382	4.88446	0.0270995	0.450191
B3GNT9	-0.890557	5.62218	4.88296	0.027123	0.450191
OR6C6	-1.01461	5.08613	4.88249	0.0271305	0.450191
ARHGEF7	0.779301	5.96367	4.88011	0.027168	0.450191
IFNA5	-0.765819	5.96789	4.88009	0.0271681	0.450191
SLC6A4	-0.867851	6.09013	4.87168	0.027301	0.451316
SPARCL1	1.00934	7.84849	4.86988	0.0273295	0.451316
AURKA	0.842107	6.00027	4.8694	0.027337	0.451316
H2AC12	0.902987	5.78741	4.86604	0.0273902	0.451316
TP53AIP1	-0.888057	5.52026	4.86486	0.027409	0.451316
ATRX	0.789954	6.98208	4.86372	0.0274272	0.451316
STUM	-0.933742	5.44777	4.8636	0.0274291	0.451316
SLC5A8	-0.952095	5.49679	4.86358	0.0274294	0.451316
PTP4A1	0.747296	6.66835	4.86099	0.0274706	0.451513
ZNF691	-0.981953	5.48366	4.85979	0.0274897	0.451513
CNP	0.818203	5.84128	4.85179	0.0276174	0.452625
TSPAN5	-0.867509	5.79174	4.85159	0.0276206	0.452625
ZNF112	-0.820402	5.72253	4.85018	0.0276433	0.452625
DOC2A	1.17134	5.01088	4.84949	0.0276543	0.452625
NTRK3	-0.815754	5.68012	4.84693	0.0276954	0.452899
RPL4	1.15189	8.51957	4.83986	0.0278091	0.45406
LMNB1	1.15987	4.78976	4.8395	0.027815	0.45406
HOXD9	-0.879991	5.473	4.83385	0.0279063	0.455045
RNF103	0.766472	5.95625	4.83237	0.0279303	0.455045
SH3BGRL3	1.10151	6.78324	4.83124	0.0279484	0.455045
CCDC91	0.913893	5.38686	4.82449	0.0280581	0.45597
MAB21L3	-1.05718	5.12219	4.82256	0.0280895	0.45597
CLTCL1	-0.759175	6.40305	4.81822	0.0281604	0.45597
OR5L1	0.830856	6.44968	4.81761	0.0281704	0.45597
AAR2	-1.13808	5.71553	4.81694	0.0281813	0.45597
ARPC4	0.757895	6.7301	4.81589	0.0281985	0.45597
CENPM	-0.955575	5.24648	4.81577	0.0282005	0.45597
SCAF11	0.760355	6.02522	4.8148	0.0282163	0.45597
RUNDC3A	-0.831466	5.69339	4.81393	0.0282305	0.45597
CAPZB	0.824701	6.45312	4.81239	0.0282559	0.45597
ZNF605	-0.903103	5.48666	4.81047	0.0282874	0.45597
ANKRD13B	-0.876871	6.08724	4.80846	0.0283204	0.45597
FA2H	-0.907517	5.88151	4.80832	0.0283226	0.45597
MACROD2	-0.817352	5.8514	4.80534	0.0283716	0.456365
USO1	0.791215	5.82579	4.79961	0.0284662	0.456591
MPZL1	0.780066	6.07147	4.7985	0.0284845	0.456591
FTSJ3	0.899933	5.82904	4.79799	0.0284929	0.456591
FAIM2	-0.87273	5.60077	4.79621	0.0285223	0.456591
OC90	-0.904459	5.57141	4.79578	0.0285296	0.456591
CDH22	-0.840496	5.76576	4.79561	0.0285323	0.456591
IFI16	0.808459	6.33978	4.79375	0.0285631	0.456692
TUBE1	0.78702	5.86395	4.79199	0.0285924	0.456765
COMMD7	1.00543	5.6215	4.79028	0.0286208	0.456765
SPINK13	-0.887207	5.38825	4.78906	0.0286411	0.456765
NDUFA4	0.820762	6.67371	4.78758	0.0286656	0.456767
ANGPTL4	-0.829924	5.81054	4.78547	0.0287008	0.456938
FMOD	0.79315	6.08892	4.78384	0.028728	0.456942
VASH2	-0.824586	5.72119	4.78231	0.0287535	0.456942
MAPK11	-0.864322	5.63042	4.78105	0.0287745	0.456942
PAGE2B	-0.954346	5.44166	4.77622	0.0288555	0.457283
MAGIX	-0.954348	5.44166	4.77467	0.0288813	0.457283
ZNF80	-0.982862	5.13234	4.7731	0.0289077	0.457283
DCAF12L1	-0.982862	5.13234	4.7731	0.0289077	0.457283
PPL	0.769544	6.2797	4.77246	0.0289184	0.457283
FARS2	0.989888	5.38843	4.766	0.0290271	0.458242
STK11	0.914306	5.3268	4.76594	0.0290281	0.458242
FOXA2	0.764312	6.1757	4.76121	0.029108	0.459115
PACSIN3	0.912756	5.70169	4.75746	0.0291716	0.459729
STAG3	-1.08634	4.92042	4.74954	0.0293061	0.46146
ANPEP	-0.793596	5.85938	4.74528	0.0293787	0.462214
GBP4	-0.895129	5.80673	4.74153	0.0294429	0.462671
DCTN1	0.749395	6.33848	4.74068	0.0294574	0.462671
CD82	0.764191	6.80168	4.73736	0.0295143	0.462995
FMR1	0.83039	5.64042	4.73659	0.0295275	0.462995
BROX	0.743615	6.10806	4.7338	0.0295754	0.463357
NKX2-8	-0.827417	6.06942	4.7317	0.0296116	0.463371
RNF13	-0.749465	6.28174	4.72976	0.029645	0.463371
PI3	-0.960293	5.17517	4.72774	0.0296799	0.463371
CT47A10	0.829658	5.73215	4.72718	0.0296895	0.463371
ANKRD10	0.73196	6.82284	4.72655	0.0297004	0.463371
B3GAT3	-0.739348	6.22364	4.72383	0.0297474	0.463717
NKAIN4	-0.860593	5.8435	4.71505	0.0298998	0.465411
SKIL	0.768532	6.79422	4.71469	0.0299059	0.465411
MMP13	-0.822689	5.78898	4.71282	0.0299385	0.46553
TMED2	0.758108	6.33574	4.70928	0.0300002	0.465779
PON2	0.787914	6.38419	4.70904	0.0300044	0.465779
HNRNPCL1	-0.946966	5.69378	4.70754	0.0300306	0.465798
TBX2	0.800289	7.31068	4.70451	0.0300836	0.466233
SEMA4F	-0.891393	5.56753	4.70198	0.0301279	0.466533
PPIAL4A	0.823655	7.24196	4.69923	0.0301761	0.466564
LIPN	-0.923284	5.55775	4.69902	0.0301799	0.466564
SCARF2	0.808096	5.8354	4.69324	0.0302816	0.467749
AVPR2	-1.16022	5.4462	4.69143	0.0303134	0.467853
ACADVL	0.788121	7.40916	4.68473	0.0304318	0.468529
GM2A	0.907003	5.71772	4.68414	0.0304423	0.468529
UBA52	0.940142	7.86153	4.68276	0.0304667	0.468529
PDE1C	-0.859812	5.52911	4.68209	0.0304787	0.468529
VBP1	1.20679	4.74572	4.68187	0.0304826	0.468529
LTA4H	0.760167	6.15965	4.67759	0.0305586	0.469278
SAP30BP	-0.810698	5.94312	4.67471	0.0306099	0.469278
KLRB1	-0.841837	5.56323	4.67406	0.0306214	0.469278
ZNF274	-0.792397	5.90526	4.6731	0.0306386	0.469278
C2CD4C	-0.800943	5.71086	4.67207	0.030657	0.469278
COX7A2	0.784781	6.34662	4.6669	0.0307493	0.470306
CRAMP1	0.79348	5.86757	4.66327	0.0308144	0.470735
RAB31	0.862682	5.70565	4.66228	0.0308322	0.470735
CYLC2	-0.911012	5.2834	4.65927	0.0308863	0.470735
COLGALT2	-1.00484	5.05071	4.65815	0.0309065	0.470735
CBX6	0.784734	6.08398	4.65657	0.0309349	0.470735
SCARB2	0.906012	6.7316	4.65549	0.0309543	0.470735
SNX31	-0.909597	5.58943	4.65382	0.0309846	0.470735
CRACDL	-0.789792	6.04919	4.6535	0.0309903	0.470735
SLC35F3	-0.897245	5.88483	4.65271	0.0310046	0.470735
APLP2	0.962364	8.04082	4.65133	0.0310295	0.470735
CGA	-0.921978	5.60498	4.64782	0.031093	0.471097
TIMELESS	-0.943561	5.29709	4.64723	0.0311038	0.471097
PCGF2	0.919584	5.57749	4.64299	0.0311807	0.471818
CTSH	0.816431	7.74884	4.64159	0.0312061	0.471818
DVL2	1.01704	5.13702	4.63967	0.031241	0.471818
ATP6V0E1	0.798745	5.91	4.63904	0.0312524	0.471818
STK3	0.976376	5.23289	4.63506	0.0313251	0.472533
MYPOP	-0.927426	5.6745	4.63122	0.0313952	0.473209
DLX2	-0.819785	5.83087	4.62912	0.0314338	0.473327
CDC42EP3	0.754074	5.91141	4.62723	0.0314683	0.473327
RHOT1	-0.939217	5.62633	4.62387	0.0315301	0.473327
ZGLP1	1.33298	4.45468	4.6227	0.0315515	0.473327
LZTS3	0.921805	5.55779	4.62204	0.0315636	0.473327
CFAP97	0.921807	5.55779	4.62122	0.0315788	0.473327
DARS1	0.770961	6.28867	4.62039	0.031594	0.473327
PIP5K1A	-0.747113	6.16006	4.61959	0.0316088	0.473327
IGF2	-1.28894	4.85179	4.61838	0.0316312	0.473327
DCDC1	-0.758122	6.04307	4.61577	0.0316792	0.473544
ATRNL1	0.825651	5.57381	4.6145	0.0317028	0.473544
CXCL5	-0.96377	5.46006	4.61347	0.0317217	0.473544
UCHL5	1.00389	5.45564	4.6116	0.0317564	0.473683
GDI2	0.767598	6.34146	4.61001	0.0317859	0.473744
TMEM230	0.756583	6.16204	4.60829	0.0318177	0.473841
EPCAM	0.874921	5.91476	4.59908	0.0319891	0.475812
POLE3	0.934464	5.20919	4.59844	0.0320011	0.475812
RPL39	0.945879	8.0856	4.59223	0.0321172	0.476633
LPA	-0.880122	5.7245	4.59159	0.0321292	0.476633
FOXJ1	0.873359	5.58159	4.58464	0.0322598	0.476633
COX6C	0.71935	6.61238	4.58175	0.0323142	0.476633
KRTAP11-1	-0.945535	5.73689	4.58118	0.032325	0.476633
MYORG	-0.98299	5.58668	4.58053	0.0323371	0.476633
MRGPRX3	-1.11327	5.29545	4.58042	0.0323393	0.476633
RPS15A	0.897501	7.97299	4.57899	0.0323663	0.476633
CYFIP2	0.841098	5.49575	4.57797	0.0323856	0.476633
LONRF1	0.816625	5.61776	4.57784	0.0323881	0.476633
MAP2K4	0.902375	5.69551	4.57733	0.0323977	0.476633
MAPK8IP1	-0.837978	5.80133	4.57539	0.0324344	0.476633
LHX1	-0.961643	5.24462	4.57309	0.0324779	0.476633
ADAMTS2	-0.803155	5.68423	4.57018	0.0325331	0.476633
MZT2B	1.9139	12.0666	4.56869	0.0325615	0.476633
RBM3	0.845097	7.33498	4.56777	0.0325789	0.476633
ITPR1	0.904324	5.40352	4.56569	0.0326184	0.476633
HOMER3	-0.797056	5.73022	4.56376	0.0326552	0.476633
PYGM	-0.846339	5.86221	4.56151	0.0326983	0.476633
SPATC1L	-1.00095	5.49879	4.55889	0.0327484	0.476633
CDYL	-0.781638	5.85012	4.55743	0.0327762	0.476633
RAB33B	-0.875566	5.44441	4.55679	0.0327885	0.476633
GDF10	-0.770823	6.0388	4.55325	0.0328564	0.476633
GNRH1	1.12527	4.77039	4.55284	0.0328641	0.476633
HHEX	-1.04585	5.23443	4.55041	0.0329109	0.476633
SRL	-0.930915	5.33362	4.54986	0.0329215	0.476633
TMED9	0.787579	6.88592	4.54793	0.0329586	0.476633
RBMXL1	0.785364	5.82233	4.5473	0.0329706	0.476633
SRI	0.848267	6.21971	4.54658	0.0329846	0.476633
PGLS	0.783235	5.99196	4.54617	0.0329925	0.476633
CD99L2	0.776599	5.76257	4.54504	0.0330143	0.476633
RUNX2	1.17224	4.82785	4.54437	0.0330271	0.476633
TFEB	-0.84319	5.5226	4.54276	0.0330583	0.476633
G6PC1	-0.894154	5.45993	4.5412	0.0330884	0.476633
RHBDL1	1.27221	4.88404	4.5403	0.0331057	0.476633
SMAD3	0.76803	6.02953	4.53813	0.0331477	0.476633
FGFBP3	-0.907752	5.77267	4.53775	0.0331552	0.476633
DMPK	0.741674	6.0039	4.53722	0.0331654	0.476633
ZNF737	-1.1715	5.35038	4.53685	0.0331726	0.476633
ADPRS	0.810324	5.84873	4.53679	0.0331738	0.476633
ITGBL1	0.735592	6.43909	4.53672	0.0331751	0.476633
OR1N2	-0.926991	5.5002	4.5361	0.033187	0.476633
POTEA	-1.01794	5.01994	4.53508	0.0332069	0.476633
LHB	-0.965282	5.32348	4.53435	0.033221	0.476633
SRRM4	-0.750124	6.22823	4.53405	0.033227	0.476633
PECAM1	-0.743661	6.7258	4.53387	0.0332303	0.476633
CCL18	1.10548	6.12388	4.53138	0.0332788	0.476917
GORASP2	0.821562	5.89525	4.53023	0.0333012	0.476917
DDA1	-0.834403	5.94876	4.52574	0.0333887	0.477078
AAGAB	0.857976	5.39499	4.52316	0.033439	0.477078
ESRRA	1.12854	5.36011	4.52294	0.0334433	0.477078
SPINK5	-0.789728	6.10177	4.52182	0.0334652	0.477078
SLC24A2	-0.803962	5.76728	4.52107	0.0334799	0.477078
BPHL	-0.792505	5.86319	4.51974	0.0335059	0.477078
UFC1	0.84246	5.86708	4.51967	0.0335073	0.477078
GTF3C4	0.908428	5.26044	4.51878	0.0335248	0.477078
OXGR1	-0.992931	5.15496	4.5174	0.0335518	0.477078
FAM83C	-0.77681	6.40471	4.51658	0.0335679	0.477078
CALR3	-0.850257	5.53215	4.51365	0.0336255	0.4772
MAP3K11	-0.821355	5.85374	4.51354	0.0336276	0.4772
SLC39A9	0.996208	5.44043	4.51125	0.0336727	0.477477
PLEKHB1	-0.816819	5.74174	4.50287	0.0338381	0.478958
VWA5A	0.823627	5.53789	4.50229	0.0338496	0.478958
SARAF	0.788561	7.11266	4.50206	0.0338541	0.478958
CD69	0.779689	6.61294	4.49991	0.0338967	0.479199
GJA9	-0.982406	5.32781	4.49584	0.0339775	0.479863
TRAPPC10	0.956148	5.4852	4.49276	0.0340388	0.479863
TRIML2	-0.815426	5.55175	4.48863	0.034121	0.479863
C11orf58	0.726196	7.09937	4.48861	0.0341215	0.479863
RPL28	1.09858	8.6633	4.48792	0.0341351	0.479863
EGR4	1.32719	4.45145	4.48734	0.0341469	0.479863
COG7	0.808571	5.80641	4.4873	0.0341475	0.479863
ATP5MK	0.824007	5.97358	4.48646	0.0341643	0.479863
DHRS12	0.880323	5.44682	4.48593	0.034175	0.479863
STING1	1.00595	6.18067	4.47915	0.0343109	0.481409
KRT222	-0.848058	6.18567	4.47313	0.0344319	0.482168
SOX30	-0.797545	6.28629	4.47158	0.0344632	0.482168
GDE1	0.765769	5.97099	4.47139	0.034467	0.482168
DAOA	-0.875404	5.38244	4.47056	0.0344836	0.482168
VCAN	0.725459	6.26678	4.46594	0.034577	0.482168
YIPF6	0.828824	5.68619	4.4651	0.034594	0.482168
SLURP1	-0.792492	5.63449	4.46383	0.0346199	0.482168
IQCN	-0.708553	6.62531	4.46329	0.0346307	0.482168
WARS2	-0.885036	5.74475	4.46202	0.0346565	0.482168
HAMP	-0.985716	5.3403	4.46079	0.0346814	0.482168
TNFRSF10A	-1.00407	5.1263	4.46062	0.0346849	0.482168
GPKOW	-0.945906	6.04091	4.45936	0.0347105	0.482168
C1GALT1C1	0.952114	5.42594	4.45888	0.0347203	0.482168
SUMF2	0.740438	6.46085	4.45631	0.0347726	0.482168
FN3K	0.815349	6.02122	4.45567	0.0347856	0.482168
TP53INP1	0.957445	5.54059	4.45511	0.034797	0.482168
ZCCHC17	-0.832164	5.5379	4.45477	0.0348039	0.482168
EYA3	0.867789	5.7219	4.45064	0.0348881	0.482977
PVR	0.797589	5.60688	4.44699	0.0349629	0.483385
WNT11	0.725335	6.35235	4.44667	0.0349694	0.483385
TSPAN32	-0.774821	6.26381	4.442	0.0350652	0.484351
AMOTL2	-0.754312	6.45197	4.43622	0.035184	0.484917
TCIM	0.790799	7.74005	4.43462	0.035217	0.484917
GEMIN6	1.1226	5.21858	4.43449	0.0352198	0.484917
CA6	-0.850271	5.50316	4.43425	0.0352248	0.484917
PTH2R	-0.725032	6.13456	4.43118	0.0352882	0.484917
FOXO4	0.871871	5.80002	4.43099	0.035292	0.484917
C21orf58	-0.768037	6.12859	4.43088	0.0352942	0.484917
QRICH2	-0.808408	5.72652	4.42974	0.0353178	0.484917
HSD17B4	0.777345	6.14619	4.42752	0.0353638	0.484917
AP1B1	0.890406	5.39555	4.42743	0.0353658	0.484917
RAB9B	-0.814622	5.52317	4.42425	0.0354317	0.485284
RPS6KA1	0.798866	5.66922	4.42351	0.035447	0.485284
PRPS2	0.774563	5.84466	4.42128	0.0354934	0.485284
MRPS18B	0.800225	5.84289	4.42113	0.0354965	0.485284
BNIPL	-1.146	4.87536	4.41774	0.0355671	0.485893
TTC6	-0.921015	5.74451	4.4163	0.0355972	0.485948
H3C15	-0.83422	5.99864	4.41386	0.0356482	0.486111
RPS12	1.08813	9.03728	4.41324	0.0356611	0.486111
KCNAB3	0.874742	5.56689	4.40855	0.0357593	0.487093
GZMB	-0.901939	5.7078	4.4066	0.0358	0.487293
HAP1	-0.882969	5.54227	4.404	0.0358548	0.487549
TTBK1	-0.912806	5.24887	4.40322	0.0358711	0.487549
CLSTN3	1.08438	5.15258	4.39927	0.0359543	0.487942
CBS	-0.787173	6.04821	4.39501	0.0360442	0.487942
REG3A	-0.943144	5.38424	4.39462	0.0360525	0.487942
ZNF432	0.90717	5.46252	4.39308	0.0360851	0.487942
ACSL1	-0.851614	5.92156	4.3925	0.0360973	0.487942
GPR83	-0.777818	5.66622	4.39172	0.0361139	0.487942
NCOR1	0.821351	6.10489	4.38984	0.0361536	0.487942
PLCZ1	-0.888959	5.71184	4.38964	0.036158	0.487942
ACTL6A	-0.724322	6.06619	4.38939	0.0361632	0.487942
ZNF608	0.835514	5.43852	4.38911	0.0361692	0.487942
SLC25A44	-0.834815	5.55386	4.38825	0.0361874	0.487942
CCN2	0.87578	8.0628	4.3848	0.0362607	0.488577
ZNF506	0.914861	5.19814	4.3781	0.0364036	0.489788
SUSD2	0.926324	7.64859	4.37433	0.0364841	0.489788
KCNS1	-1.00245	5.01221	4.37332	0.0365059	0.489788
RASAL3	-0.954685	5.73424	4.3691	0.0365963	0.489788
SLCO5A1	-0.850654	5.3678	4.36853	0.0366085	0.489788
UGDH	0.79646	6.05115	4.36836	0.0366121	0.489788
ECPAS	-0.803697	6.00143	4.36665	0.0366489	0.489788
SHFL	0.904579	5.78769	4.36506	0.0366832	0.489788
C1QTNF6	-0.784518	5.78421	4.36484	0.0366879	0.489788
SND1	0.730273	6.9322	4.36261	0.036736	0.489788
NIFK	0.748712	6.15754	4.36223	0.0367442	0.489788
URI1	0.739664	5.9408	4.36129	0.0367645	0.489788
TUBGCP6	0.929872	5.27244	4.35624	0.0368735	0.489788
SPDYE4	0.987885	5.09718	4.355	0.0369004	0.489788
EGFR	0.756743	5.95058	4.35051	0.0369979	0.489788
CNIH3	-1.03835	5.20251	4.34936	0.037023	0.489788
FOXA3	-0.825114	5.61603	4.34305	0.0371603	0.489788
TPM4	0.810012	7.56569	4.34234	0.0371759	0.489788
CNBP	0.775215	6.95439	4.34152	0.0371936	0.489788
POF1B	-0.97035	5.14692	4.34124	0.0371998	0.489788
ADIPOR1	0.849012	5.60236	4.33961	0.0372353	0.489788
ARL5B	0.947985	5.36414	4.33751	0.0372813	0.489788
NCEH1	0.941454	5.41975	4.33732	0.0372855	0.489788
SSMEM1	-0.801781	5.8995	4.33709	0.0372907	0.489788
TBPL2	-0.839399	5.68363	4.33517	0.0373326	0.489788
FAM220A	-0.772047	5.69455	4.33496	0.0373374	0.489788
MAP3K6	-0.82937	5.73779	4.33381	0.0373624	0.489788
TGOLN2	0.853504	6.20534	4.33186	0.0374052	0.489788
PDXK	0.732006	6.3486	4.33156	0.037412	0.489788
SLC35G4	-0.785799	5.92711	4.33026	0.0374404	0.489788
EXOC4	0.71935	6.50586	4.32954	0.0374564	0.489788
INS	-0.821559	5.95307	4.32785	0.0374935	0.489788
BICDL2	0.792455	5.60399	4.32625	0.0375288	0.489788
DDX1	0.974658	5.70284	4.32457	0.0375659	0.489788
OR51B2	-0.743599	5.82227	4.32323	0.0375956	0.489788
GNAI2	0.741499	7.06676	4.32254	0.0376108	0.489788
TMEM202	-1.03593	5.22298	4.32171	0.037629	0.489788
LAMP2	0.723467	6.79253	4.32097	0.0376454	0.489788
SERINC3	0.723472	6.33116	4.32083	0.0376486	0.489788
LGALS7B	-0.845185	5.36951	4.32061	0.0376533	0.489788
PRF1	-0.734224	5.91226	4.32046	0.0376567	0.489788
WWC1	0.91533	5.65474	4.31984	0.0376704	0.489788
ERGIC2	-0.851857	5.43037	4.31922	0.0376841	0.489788
NFKBID	1.12996	4.77298	4.31922	0.0376841	0.489788
RPLP2	0.960526	8.44834	4.31863	0.0376973	0.489788
CEACAM7	-0.929428	5.27796	4.31846	0.0377011	0.489788
KHDC1	1.10413	5.05524	4.31836	0.0377033	0.489788
HOXD12	-0.95152	5.26145	4.31737	0.0377252	0.489788
LEAP2	-1.10362	5.3824	4.31702	0.037733	0.489788
SLC33A1	-0.842027	5.58314	4.31686	0.0377366	0.489788
OMA1	0.77162	5.72971	4.31682	0.0377374	0.489788
TNRC6A	0.730411	6.20961	4.31635	0.0377479	0.489788
WDR37	1.14674	4.81345	4.31548	0.037767	0.489788
SLC9A3	1.24419	4.53718	4.3147	0.0377845	0.489788
ZSCAN25	0.931955	5.33651	4.31321	0.0378174	0.489788
ZIC2	-1.10707	5.1738	4.31313	0.0378192	0.489788
ERN2	0.748317	6.22016	4.31134	0.0378592	0.489965
CBLN1	-0.994498	5.09188	4.30994	0.0378904	0.490018
REEP5	0.745831	6.43801	4.30817	0.0379299	0.490018
CDK13	0.725852	6.14411	4.30736	0.0379478	0.490018
BRK1	0.806105	5.79239	4.30612	0.0379755	0.490018
ABO	0.946487	5.63753	4.30368	0.03803	0.490018
BCL11B	0.943231	5.29956	4.30283	0.038049	0.490018
HELLS	-0.891266	5.45706	4.30054	0.0381003	0.490018
CACNG5	1.03956	4.90959	4.30009	0.0381104	0.490018
PSMD4	0.761139	5.84896	4.29999	0.0381125	0.490018
ST6GALNAC3	-1.11416	4.78283	4.29941	0.0381256	0.490018
RPL19	1.09617	9.08022	4.29685	0.038183	0.490418
CYP4F2	-0.971263	5.31244	4.29431	0.03824	0.490593
PBDC1	-0.794038	6.06072	4.28929	0.0383532	0.490593
CLIC5	-0.729447	6.48004	4.28919	0.0383554	0.490593
TOR2A	-0.956471	5.2935	4.28723	0.0383996	0.490593
N4BP2	0.856485	5.52045	4.28631	0.0384205	0.490593
HLA-DPB1	0.962944	8.0969	4.28629	0.0384208	0.490593
NEURL2	-1.30558	4.71744	4.28616	0.0384239	0.490593
TAMM41	-0.830791	5.4059	4.28159	0.0385272	0.490593
RPL7A	0.990351	8.94193	4.28144	0.0385308	0.490593
CTSF	0.817024	5.99594	4.27978	0.0385682	0.490593
LPIN3	-0.78437	5.84266	4.27967	0.0385709	0.490593
PI16	1.02585	5.04177	4.27961	0.0385722	0.490593
PRR7	-0.830791	5.4059	4.27933	0.0385786	0.490593
RPL18	0.977222	8.28473	4.27925	0.0385804	0.490593
SP110	-0.929947	5.54814	4.27715	0.0386281	0.490593
NOP56	-0.813206	5.70682	4.27436	0.0386914	0.490593
CDX1	1.20085	5.69916	4.27354	0.0387102	0.490593
SMIM22	0.762022	6.16944	4.27214	0.0387422	0.490593
PPP1CA	0.820884	5.63477	4.27041	0.0387816	0.490593
FAM240C	-0.824379	5.95218	4.26582	0.0388865	0.490593
TBC1D31	-0.850851	5.54036	4.26448	0.0389172	0.490593
ROBO2	0.695199	6.68161	4.26442	0.0389184	0.490593
ATP5PO	0.738366	6.44772	4.26313	0.038948	0.490593
TMEM91	-0.895452	5.21918	4.26042	0.0390104	0.490593
BCAN	-0.760462	5.80965	4.2597	0.0390269	0.490593
KRT18	0.79466	7.96278	4.25752	0.0390769	0.490593
C10orf88	-0.749502	5.75349	4.25665	0.0390968	0.490593
ATP6V1C1	0.980151	5.18741	4.25612	0.0391091	0.490593
TIGD3	1.09557	5.02556	4.25541	0.0391255	0.490593
SLC41A3	-1.08123	5.85586	4.25506	0.0391335	0.490593
TMEM131L	-0.81602	5.97634	4.25308	0.0391792	0.490593
ZNF331	-0.782522	5.68343	4.25237	0.0391955	0.490593
USP45	1.09341	4.75278	4.25231	0.0391969	0.490593
PLA2G2E	-0.841595	5.46402	4.25145	0.0392168	0.490593
DNAJB6	0.754313	6.71724	4.24727	0.0393136	0.490593
LIMS2	-0.717534	6.17042	4.24643	0.0393329	0.490593
EFCAB7	-0.76631	5.67007	4.24622	0.0393379	0.490593
INKA1	-0.804042	5.49713	4.24521	0.0393611	0.490593
COL6A2	0.833628	7.73394	4.23987	0.0394852	0.490593
GOLPH3L	0.901931	5.19088	4.23645	0.0395648	0.490593
IRGQ	0.886221	5.24794	4.2357	0.0395822	0.490593
PAMR1	0.806169	5.96308	4.2355	0.039587	0.490593
TUBB	0.746167	6.62232	4.23547	0.0395876	0.490593
ALG12	0.80406	5.51074	4.23525	0.0395929	0.490593
TRH	-0.719123	6.07703	4.2325	0.039657	0.490593
TNP1	-1.08609	4.90791	4.2325	0.0396571	0.490593
UCHL1	0.970074	5.20824	4.23218	0.0396646	0.490593
CCDC47	0.818138	6.85936	4.23179	0.0396736	0.490593
SLC9C1	-0.849629	5.39049	4.23174	0.0396748	0.490593
TRIM46	-0.861021	5.68004	4.23153	0.0396797	0.490593
IFNA2	-0.860706	5.2988	4.23101	0.0396918	0.490593
H4C2	0.760602	6.22233	4.23097	0.0396927	0.490593
CCDC65	-0.90539	5.74947	4.23095	0.0396933	0.490593
OTOP2	-0.84963	5.39049	4.23087	0.0396951	0.490593
SELENOH	0.753748	6.06589	4.23047	0.0397044	0.490593
GPR21	-0.877502	5.25954	4.22956	0.0397258	0.490593
FAM107B	0.752542	5.84408	4.22905	0.0397378	0.490593
HMHB1	-0.877504	5.25954	4.22734	0.0397778	0.490593
MOS	-0.877504	5.25954	4.22732	0.0397783	0.490593
XPA	0.917271	5.32816	4.22625	0.0398033	0.490593
ZNF749	-1.03685	5.67873	4.22593	0.0398108	0.490593
HMGB1	0.831698	8.22151	4.22256	0.0398898	0.490593
CDC14C	0.964114	5.33609	4.22177	0.0399085	0.490593
CRH	-0.797323	5.65208	4.22064	0.0399351	0.490593
UBL4B	-0.823983	5.71432	4.22027	0.0399437	0.490593
TYRP1	0.859721	5.35605	4.22021	0.0399453	0.490593
HP1BP3	0.698077	6.46847	4.21875	0.0399796	0.490593
LYPD4	0.945776	5.72019	4.21811	0.0399946	0.490593
SMC3	0.787928	5.60141	4.21692	0.0400227	0.490593
PLCL1	0.838396	5.64464	4.21638	0.0400355	0.490593
PSMB6	0.795539	5.7863	4.21501	0.0400678	0.490645
CTSB	0.729595	7.26075	4.21397	0.0400924	0.490645
SH2D5	-0.728259	5.91435	4.21048	0.0401749	0.490654
ARHGAP40	0.797619	5.57324	4.20993	0.0401881	0.490654
LINGO1	-0.815571	5.53143	4.20966	0.0401943	0.490654
OTUD6B	0.863065	5.29785	4.2095	0.0401982	0.490654
SERPINE2	0.853801	5.41034	4.20571	0.0402881	0.49115
SMR3A	-0.918975	5.47371	4.20449	0.0403171	0.49115
HDC	0.87176	5.52895	4.20397	0.0403294	0.49115
TFR2	1.18218	4.8328	4.20283	0.0403565	0.49115
FBLIM1	0.792434	5.83825	4.20155	0.040387	0.49115
TMEM121B	-0.850253	6.03691	4.20115	0.0403966	0.49115
PIAS3	0.906254	5.32191	4.19921	0.0404429	0.491393
RCOR2	-1.13291	4.80945	4.19733	0.0404877	0.491618
CENPVL3	-0.911868	5.60398	4.19484	0.0405472	0.492016
KNCN	-0.879475	5.23474	4.19375	0.0405732	0.492016
H3C8	-0.818179	5.6147	4.18967	0.0406709	0.492134
IRF1	-0.812082	6.68865	4.18956	0.0406736	0.492134
TSPO2	-0.854864	5.33391	4.18912	0.0406842	0.492134
EIF3D	0.69565	6.22831	4.18843	0.0407007	0.492134
KCNJ16	-0.704257	5.96733	4.18687	0.0407382	0.492134
BST2	-0.74573	6.22504	4.18675	0.040741	0.492134
BAIAP2L1	0.840772	5.51157	4.18409	0.040805	0.492239
HACL1	-0.82222	5.51211	4.18259	0.0408412	0.492239
POGLUT2	-0.854902	5.30059	4.18242	0.0408452	0.492239
MRPL10	0.927866	5.41187	4.18201	0.0408552	0.492239
CSPG4	-0.70313	6.01105	4.17699	0.0409764	0.493187
FBXL5	0.942199	5.56904	4.1744	0.0410391	0.493187
GABRA1	-0.808094	5.56249	4.17387	0.0410519	0.493187
RXFP1	-0.919244	5.24702	4.17333	0.0410649	0.493187
ARL2BP	0.733121	5.94797	4.17235	0.0410889	0.493187
TVP23B	0.69628	6.25818	4.17074	0.041128	0.493187
SECTM1	-0.905304	5.45672	4.16845	0.0411835	0.493187
PCBP1	0.840028	7.90551	4.16841	0.0411845	0.493187
MYL12B	0.743485	7.73593	4.16733	0.0412106	0.493187
TBC1D2	0.730867	5.89809	4.16707	0.0412169	0.493187
PRDM8	1.06861	5.18738	4.16677	0.0412244	0.493187
SF1	0.780984	6.86737	4.16495	0.0412687	0.493402
SLC6A9	-0.754299	6.0594	4.16255	0.041327	0.493519
ONECUT1	-0.845008	5.33701	4.16097	0.0413656	0.493519
CAPN2	0.971897	6.8859	4.16081	0.0413695	0.493519
BASP1	0.774891	7.21927	4.16021	0.0413842	0.493519
LY75	-0.757522	5.80031	4.15393	0.0415379	0.494525
UPP2	-0.824884	5.42965	4.15332	0.041553	0.494525
GAB3	-1.03563	5.03074	4.15238	0.0415762	0.494525
TSPAN4	0.724335	6.17048	4.15191	0.0415876	0.494525
SRRM5	-0.904158	5.95786	4.15033	0.0416263	0.494525
PGGT1B	1.06022	5.31998	4.1492	0.0416543	0.494525
RTN4RL1	1.00876	4.97694	4.14817	0.0416795	0.494525
NOP53	0.773036	7.28717	4.14638	0.0417236	0.494525
LMO4	0.895382	5.64939	4.14483	0.0417619	0.494525
TYW3	-0.900391	5.97995	4.14405	0.0417811	0.494525
SLC31A2	-0.855193	5.38881	4.1432	0.041802	0.494525
WARS1	-0.890302	5.62567	4.14186	0.0418352	0.494525
DRAM1	0.777453	6.29756	4.14055	0.0418675	0.494525
CILP	-0.714684	5.87963	4.14033	0.041873	0.494525
CLPTM1L	0.726227	6.7056	4.14011	0.0418785	0.494525
LSM11	-1.01989	5.15794	4.1382	0.0419257	0.494525
RBM6	0.86185	6.32758	4.13629	0.0419731	0.494525
BNIP3L	0.748642	7.0019	4.13559	0.0419903	0.494525
CEACAM18	-0.703323	6.29805	4.13511	0.0420023	0.494525
R3HDM1	-0.798004	5.53717	4.13465	0.0420138	0.494525
TMOD2	-0.849121	5.30238	4.13421	0.0420247	0.494525
PALLD	0.697145	7.02336	4.13074	0.042111	0.495191
C5AR2	-0.931224	5.26356	4.12911	0.0421514	0.495191
SP5	-1.05691	4.99733	4.12874	0.0421608	0.495191
LAMA4	0.710955	6.69658	4.12679	0.0422093	0.495449
FHL2	0.700441	6.0497	4.12544	0.042243	0.495533
ZNF491	-0.820288	5.59015	4.12048	0.0423671	0.495561
C16orf87	0.952998	5.12795	4.12017	0.0423749	0.495561
DCDC2C	-0.776279	5.56455	4.11938	0.0423947	0.495561
KCNU1	-0.914073	5.66742	4.11912	0.0424012	0.495561
STAG2	0.74371	5.82699	4.11906	0.0424027	0.495561
MTIF2	0.92107	5.44809	4.11898	0.0424046	0.495561
ADAMTSL2	0.830505	6.29161	4.11782	0.0424336	0.495589
ZSCAN5B	0.936192	5.47328	4.11328	0.0425478	0.496306
TAX1BP1	0.790496	5.9213	4.11295	0.0425562	0.496306
TMEM114	-0.72199	6.18271	4.11221	0.0425747	0.496306
PANX2	-0.805247	5.50555	4.1053	0.0427491	0.498028
PARL	0.84635	5.88036	4.1011	0.0428554	0.498951
NRGN	-0.70944	5.94972	4.09852	0.0429208	0.498951
ANKRD13A	-0.692192	6.07177	4.09738	0.0429498	0.498951
GPATCH2L	0.804095	5.47479	4.09705	0.0429582	0.498951
TP73	-0.810344	5.61726	4.0969	0.0429619	0.498951
MESP2	-0.940434	5.54512	4.09413	0.0430325	0.49942
SMOC1	-0.838978	5.39385	4.09279	0.0430665	0.49942
MICALCL	0.898963	5.52866	4.0919	0.0430892	0.49942
INSL5	-0.91275	5.11557	4.09111	0.0431093	0.49942
SF3B2	0.782206	6.11572	4.08798	0.0431893	0.499806
AP3S1	0.738616	6.35507	4.08771	0.0431961	0.499806
ZNF75A	-1.01823	5.74232	4.08614	0.0432363	0.499962
ARG2	-0.794398	5.64179	4.08452	0.0432777	0.500131
AGA	0.898265	5.37748	4.0807	0.0433757	0.500953
RPL8	0.990898	8.48649	4.07785	0.043449	0.50122
BTNL2	-1.05485	5.64862	4.07701	0.0434706	0.50122
RPL22	0.95946	8.47012	4.07663	0.0434804	0.50122
CLDN17	-0.76128	5.59783	4.07472	0.0435296	0.50122
ASB5	-0.854688	5.44209	4.07458	0.043533	0.50122
NPIPB6	0.701121	7.2471	4.07351	0.0435608	0.50123
TRIM17	-0.857194	5.43759	4.07009	0.043649	0.501794
VSIG10L2	-0.905168	5.27527	4.06821	0.0436975	0.501794
HSPA9	0.686402	6.69238	4.06762	0.0437128	0.501794
NUP50	0.788137	5.75194	4.06635	0.0437458	0.501794
SLAIN1	-0.804269	5.47603	4.06551	0.0437674	0.501794
SH3PXD2A	0.77301	5.90617	4.06398	0.0438071	0.501794
C9orf131	-0.983808	4.97714	4.06298	0.043833	0.501794
DENND5B	-0.83555	5.47832	4.06211	0.0438557	0.501794
LIPM	-0.942867	5.32089	4.06074	0.0438914	0.501794
CTNND2	-0.805133	6.40306	4.05955	0.0439222	0.501794
ZNF429	-0.709585	6.0358	4.0574	0.0439782	0.501794
CLPSL1	-0.771743	5.56604	4.05712	0.0439854	0.501794
TAF6	0.773912	5.70017	4.05588	0.0440179	0.501794
GTF2F1	0.92118	5.6716	4.0552	0.0440354	0.501794
ZYG11A	-0.739134	5.81689	4.05364	0.0440762	0.501794
COX8A	0.771976	7.02862	4.0536	0.0440774	0.501794
TMEM82	0.956682	5.30669	4.0534	0.0440825	0.501794
CREB3L2	0.738825	6.41974	4.05274	0.0440997	0.501794
BTNL3	-0.776001	5.82183	4.05195	0.0441203	0.501794
SERPINB1	-0.770653	6.87109	4.04599	0.0442765	0.503265
YPEL2	-0.847517	5.62846	4.04377	0.0443345	0.503475
EID3	-0.865318	5.69416	4.04278	0.0443606	0.503475
INAVA	-1.16324	7.68809	4.0422	0.0443759	0.503475
RBM38	0.93796	5.63218	4.03931	0.0444521	0.504033
MAP3K10	0.867082	5.90992	4.03808	0.0444844	0.504093
CKS1B	0.676012	6.59312	4.03528	0.0445582	0.504623
HIVEP1	-0.709214	6.03934	4.03344	0.0446068	0.504868
ADRA2C	-0.781195	5.50457	4.03107	0.0446696	0.505273
POLI	0.723524	5.86697	4.02661	0.044788	0.505834
KIF3C	0.880524	5.24464	4.02579	0.0448095	0.505834
GAS1	-0.712702	5.83289	4.02534	0.0448216	0.505834
OR10H3	1.07246	5.03701	4.02155	0.0449224	0.505834
OR7C2	-0.722994	5.78754	4.02151	0.0449234	0.505834
TRAP1	0.701464	5.95568	4.02116	0.0449327	0.505834
VWA3B	-0.792378	5.55082	4.02037	0.0449539	0.505834
HNRNPA3	0.807874	8.0017	4.0202	0.0449584	0.505834
MAD2L1BP	0.804218	5.644	4.01696	0.0450448	0.505834
OLR1	0.713695	6.21715	4.01589	0.0450734	0.505834
COQ9	1.04924	5.17618	4.01338	0.0451405	0.505834
ADIG	-0.880653	5.48975	4.0132	0.0451453	0.505834
KRTAP12-3	-0.810653	5.53295	4.01316	0.0451466	0.505834
CHST15	-0.899706	5.63433	4.01219	0.0451725	0.505834
NBPF15	0.900719	7.45933	4.01215	0.0451736	0.505834
FAM156A	0.701347	5.98079	4.01149	0.0451912	0.505834
TMED3	0.985836	5.50134	4.0113	0.0451962	0.505834
TBC1D28	-0.79721	5.62155	4.00885	0.045262	0.505834
ZNF250	-0.781029	5.71009	4.00866	0.0452672	0.505834
FBLL1	-1.06109	4.87202	4.00612	0.0453354	0.505834
RPL38	1.00231	8.50244	4.00259	0.0454305	0.505834
ARHGAP28	-0.87361	5.97323	4.00243	0.0454347	0.505834
ATN1	0.756749	6.22833	4.0013	0.0454653	0.505834
VPS52	0.888125	5.41218	4.00004	0.0454991	0.505834
OPRK1	-0.815351	5.69153	3.99978	0.0455062	0.505834
DPYSL4	-0.710868	5.90407	3.99925	0.0455204	0.505834
SLC9C2	-0.849602	5.44371	3.99811	0.0455514	0.505834
ASB14	-0.960235	5.10172	3.99698	0.0455819	0.505834
TUBGCP4	0.832142	5.45339	3.99652	0.0455943	0.505834
PGGHG	-0.726821	6.02392	3.99505	0.0456341	0.505834
GPI	0.850265	6.29061	3.99194	0.0457185	0.505834
ACYP2	-0.758873	5.69134	3.99091	0.0457463	0.505834
CCDC106	-0.787684	5.62827	3.99083	0.0457486	0.505834
RASL10A	-0.849064	5.26831	3.99041	0.04576	0.505834
CARD9	-0.747765	6.02037	3.98806	0.0458239	0.505834
NKG7	-0.874496	5.64665	3.98737	0.0458425	0.505834
WDR48	-0.874497	5.64665	3.98724	0.0458462	0.505834
NR2C1	0.758054	5.58455	3.9869	0.0458555	0.505834
FZD3	-0.849068	5.26831	3.98636	0.0458701	0.505834
GADD45B	0.864095	8.45815	3.98605	0.0458784	0.505834
KY	-0.841233	5.5352	3.98581	0.0458851	0.505834
ATP7B	0.790498	5.51907	3.98556	0.0458917	0.505834
KAZALD1	-0.760402	5.7605	3.98444	0.0459223	0.505834
LRMDA	-1.01826	5.63581	3.98437	0.0459243	0.505834
CPLANE2	-0.806801	5.46618	3.98386	0.0459381	0.505834
DCP1A	0.755779	5.94992	3.98127	0.0460088	0.506314
MAPK1	0.706328	6.24281	3.98012	0.0460402	0.506361
AMELX	-0.887126	5.66163	3.97821	0.0460926	0.506565
COL6A1	0.828546	7.53849	3.97746	0.046113	0.506565
TTLL6	0.86109	5.23387	3.97634	0.0461438	0.506572
MROH2B	1.28225	4.42693	3.97429	0.0461998	0.506572
KRTAP4-2	-0.838728	5.36189	3.97354	0.0462204	0.506572
AMBN	-0.950164	5.13085	3.97348	0.0462222	0.506572
TIMM17A	0.835084	5.51285	3.97235	0.0462532	0.506615
HGD	-0.769986	5.53774	3.97132	0.0462814	0.506626
TUBGCP3	0.919721	5.28599	3.96705	0.0463989	0.507616
TBC1D5	0.974632	5.54963	3.96545	0.0464431	0.507802
NDRG3	0.76066	5.58601	3.96211	0.0465354	0.508247
LCE2B	-0.860879	5.38713	3.962	0.0465383	0.508247
DDX52	-0.909751	5.34021	3.96089	0.0465692	0.508287
TBC1D23	0.916536	5.34599	3.95965	0.0466034	0.508364
GATM	0.825145	5.60324	3.95602	0.0467039	0.508875
ZSCAN9	-0.681077	6.07573	3.95579	0.0467105	0.508875
OR9Q2	0.93286	5.22861	3.95454	0.0467452	0.508875
ETFDH	-0.82986	5.58722	3.95403	0.0467593	0.508875
SYCN	-1.09434	4.65999	3.95153	0.0468288	0.509029
MS4A10	-1.09434	4.65999	3.95153	0.0468288	0.509029
H3C12	-0.930877	5.23346	3.95058	0.0468552	0.509029
RPS8	1.10868	8.8695	3.94458	0.0470227	0.509715
RD3	-0.729844	5.96816	3.94449	0.0470251	0.509715
OR10J3	-1.04706	5.19043	3.94353	0.0470519	0.509715
PTGER1	-0.798084	5.46901	3.94186	0.0470987	0.509715
IBTK	0.761298	5.64786	3.94136	0.0471127	0.509715
DLGAP2	1.06609	4.80423	3.94109	0.0471204	0.509715
UQCRB	0.721494	6.64815	3.94027	0.0471431	0.509715
TXNDC16	-0.801878	5.71774	3.93726	0.0472275	0.509715
AP2A2	0.707926	6.30647	3.93714	0.047231	0.509715
SLC25A6	0.813885	7.59098	3.93704	0.0472337	0.509715
C19orf25	-0.769537	5.87111	3.93629	0.047255	0.509715
CEP63	-0.851029	5.47357	3.93552	0.0472766	0.509715
MS4A7	-0.877861	5.82326	3.93488	0.0472945	0.509715
PKNOX1	-1.09768	6.1214	3.93362	0.04733	0.509715
ATRN	0.867566	5.6674	3.93299	0.0473477	0.509715
ZBED9	-0.759768	5.62609	3.93273	0.0473551	0.509715
OR8U3	-0.872216	5.22631	3.93001	0.0474317	0.509862
CASTOR1	-0.816897	5.48428	3.9292	0.0474545	0.509862
TM9SF2	0.751169	6.57845	3.92859	0.0474718	0.509862
RSPH4A	-0.833265	5.36361	3.92837	0.0474779	0.509862
TP53	0.769266	5.69746	3.92224	0.0476514	0.511431
PRTN3	-0.830774	5.4799	3.91745	0.0477873	0.512108
SERTAD2	0.693405	6.04567	3.91704	0.0477988	0.512108
CES3	-0.800592	5.72206	3.91654	0.0478132	0.512108
ABL1	0.905025	5.99236	3.91468	0.047866	0.512108
P4HA3	1.07504	4.95549	3.91393	0.0478875	0.512108
UCP1	-0.958307	4.95567	3.91385	0.0478898	0.512108
RPLP1	1.13582	9.22291	3.91277	0.0479205	0.512108
ZFP41	0.744265	5.75708	3.91228	0.0479346	0.512108
TP63	-0.804219	5.99587	3.91072	0.047979	0.512108
WWC2	-0.668783	6.21178	3.91038	0.0479887	0.512108
MRPS6	0.915764	5.51603	3.90739	0.0480741	0.512726
DXO	1.0958	5.3398	3.9034	0.0481883	0.513651
ARGLU1	0.716129	6.66721	3.90094	0.0482591	0.514112
TCEAL2	-0.8298	5.39683	3.89931	0.0483059	0.514317
KHDRBS3	0.897157	5.50557	3.89724	0.0483656	0.514375
GPT	-0.794401	5.59858	3.89721	0.0483664	0.514375
YIPF5	0.969039	5.73335	3.89449	0.0484447	0.514766
OR51L1	-0.860478	5.62449	3.89402	0.0484583	0.514766
ASL	0.848453	5.71016	3.89099	0.0485459	0.515179
SORT1	0.76586	5.89076	3.89001	0.0485741	0.515179
STAB2	1.07651	5.19124	3.88981	0.0485799	0.515179
PLXND1	-0.742563	6.44064	3.88756	0.0486449	0.515576
NOVA2	-0.927562	5.41131	3.88463	0.0487299	0.515724
DUSP22	0.915456	5.71532	3.88371	0.0487566	0.515724
C4BPA	0.680931	6.41894	3.88312	0.0487738	0.515724
VMO1	-0.794238	5.3857	3.88245	0.0487934	0.515724
FAM135B	-0.697513	6.0699	3.88232	0.048797	0.515724
FBXO15	-0.774635	5.53622	3.87947	0.04888	0.516181
QPCT	-0.845148	5.70066	3.87892	0.048896	0.516181
DCAF17	-0.785847	5.5815	3.87799	0.0489232	0.516181
EPDR1	0.715172	6.01374	3.8769	0.0489548	0.516223
GRP	-0.902193	5.18154	3.87516	0.0490055	0.516466
NANOS2	-0.754909	5.6927	3.87346	0.0490552	0.516579
SH2D4A	-0.713785	5.9356	3.8729	0.0490715	0.516579
C17orf49	0.729753	6.15064	3.87035	0.0491464	0.516757
CD36	-0.712384	5.85692	3.86994	0.0491583	0.516757
FAM71F2	-0.826467	5.63525	3.86931	0.0491767	0.516757
ARHGDIB	0.812868	7.34857	3.868	0.0492151	0.516757
NAP1L1	0.81673	7.58062	3.86555	0.0492871	0.516757
LSM3	0.672678	6.09053	3.86544	0.0492904	0.516757
MBTPS1	0.77716	5.90826	3.8654	0.0492913	0.516757
F13A1	0.758441	6.22635	3.86478	0.0493098	0.516757
RAD18	-0.816088	5.43256	3.86252	0.0493761	0.517161
RPS5	0.968901	7.91564	3.8601	0.0494473	0.517617
ZNF607	-1.03085	4.81864	3.85765	0.0495198	0.517705
MEIOC	-0.83033	5.44982	3.85726	0.0495313	0.517705
PRAMEF2	-0.83033	5.44982	3.85699	0.0495392	0.517705
GEMIN5	0.918078	5.17871	3.85606	0.0495666	0.517705
SEPTIN7	0.712668	7.12363	3.85366	0.0496375	0.518155
PSTK	-0.752946	5.6668	3.85068	0.0497258	0.518634
SLC26A5	0.960008	5.10442	3.84986	0.04975	0.518634
LMNTD2	1.39573	4.18029	3.8493	0.0497666	0.518634
ZCCHC12	-0.880335	5.12525	3.84804	0.0498042	0.518736
H2AC11	-0.737608	5.70614	3.84626	0.0498572	0.518998
TMEM64	1.07944	4.95776	3.84277	0.049961	0.51979
RNF126	0.712832	5.78111	3.83757	0.0501162	0.520197
COMT	0.709132	6.58325	3.83713	0.0501292	0.520197
PJVK	0.8982	5.16743	3.8368	0.0501393	0.520197
PCDH17	-0.69929	5.83755	3.83611	0.0501598	0.520197
ALDH6A1	-0.802375	5.88317	3.83603	0.0501622	0.520197
HMX3	-0.925027	5.11195	3.83586	0.0501673	0.520197
BPTF	0.682626	6.1688	3.83266	0.050263	0.520774
CDY2B	-0.757196	5.66541	3.8313	0.0503038	0.520774
LORICRIN	0.857913	5.50508	3.82964	0.0503538	0.520774
IL6ST	0.774687	7.04015	3.82907	0.0503709	0.520774
ECH1	0.684644	6.08372	3.82843	0.05039	0.520774
RPS29	1.01315	9.05677	3.82842	0.0503903	0.520774
C1orf53	-0.754	5.51351	3.81595	0.0507667	0.523975
CALU	0.67691	6.12518	3.81578	0.0507721	0.523975
C14orf180	-0.810814	5.56529	3.81452	0.0508103	0.523975
GLT8D2	0.926476	5.46728	3.81394	0.0508276	0.523975
P4HA2	0.732968	6.12025	3.81353	0.0508403	0.523975
ANGPT1	0.816574	5.69213	3.81216	0.0508817	0.523982
TINF2	0.687426	5.91108	3.81166	0.0508971	0.523982
TMEM18	-0.72859	5.69056	3.81072	0.0509255	0.523985
CLRN2	-0.728588	5.69056	3.8084	0.050996	0.524422
MTERF3	-0.718183	5.82409	3.80711	0.0510353	0.524538
USP46	0.927088	5.15748	3.80436	0.0511192	0.52511
MEIS1	0.763249	6.13746	3.80063	0.0512333	0.525474
SBF1	0.920809	5.40727	3.80046	0.0512386	0.525474
SYT15	-0.848063	5.60135	3.80044	0.051239	0.525474
DGUOK	0.748445	5.67218	3.79846	0.0512997	0.525624
SPATS1	-0.873603	5.12726	3.79813	0.0513099	0.525624
ATP6V1E1	0.748573	6.0962	3.79678	0.0513513	0.525717
SLC9A2	-0.748832	5.66818	3.79599	0.0513753	0.525717
GPR155	0.890586	5.44717	3.79315	0.0514627	0.526323
ADAM9	0.669352	6.61782	3.78827	0.0516129	0.527347
LTF	-0.724804	5.94795	3.78777	0.0516285	0.527347
OLFML2A	-0.691341	5.94338	3.78378	0.0517515	0.527347
MED18	-0.973053	5.62852	3.78375	0.0517527	0.527347
AANAT	-0.770695	6.35447	3.78324	0.0517684	0.527347
VANGL2	-0.666805	6.10118	3.7829	0.0517788	0.527347
INSL3	-0.79417	5.40812	3.78273	0.051784	0.527347
WFDC10B	-0.822223	5.63667	3.78158	0.0518197	0.527347
MRPL1	1.11016	4.69194	3.78084	0.0518427	0.527347
PTPRF	0.740835	6.33567	3.77958	0.0518817	0.527347
AHNAK2	-0.741883	5.84675	3.77819	0.0519249	0.527347
ADAM7	-0.823516	5.88662	3.77689	0.051965	0.527347
ODF4	-0.888059	5.13434	3.77638	0.0519809	0.527347
CACYBP	0.670361	5.99832	3.77562	0.0520047	0.527347
CTCFL	-0.743618	5.54648	3.77541	0.0520112	0.527347
GPX6	-0.743618	5.54648	3.7753	0.0520146	0.527347
LMNTD1	0.851788	5.35127	3.77156	0.052131	0.527708
POLR1C	-0.683063	5.93009	3.77041	0.0521668	0.527708
PRAG1	0.873056	5.22019	3.77029	0.0521706	0.527708
APOL6	-0.684941	5.96791	3.76957	0.0521929	0.527708
OR7A5	1.29402	4.56359	3.76914	0.0522066	0.527708
FHIP2B	-0.678685	5.8922	3.76871	0.0522198	0.527708
MGAT4C	-0.769884	5.47818	3.76676	0.0522808	0.52782
HLTF	-0.973136	4.86545	3.76655	0.0522874	0.52782
RPS27	1.01058	8.80936	3.76322	0.0523915	0.528426
PGD	0.660656	6.25846	3.76282	0.0524041	0.528426
ZNF354C	0.809197	5.52944	3.75988	0.0524963	0.52904
NUP155	-0.786754	5.44196	3.75908	0.0525216	0.52904
GNB5	-0.764733	5.63232	3.75652	0.0526019	0.529099
SNAPC1	0.733698	5.65002	3.75563	0.0526299	0.529099
BRS3	-1.01457	5.19963	3.75524	0.0526424	0.529099
PRR9	-0.808143	5.32545	3.75494	0.0526518	0.529099
KBTBD12	-1.00772	5.20155	3.75289	0.0527162	0.529099
SPRTN	-0.864956	5.28756	3.75018	0.0528018	0.529099
IGFL2	-0.86496	5.28756	3.7487	0.0528486	0.529099
COX11	0.735393	5.69582	3.74816	0.0528656	0.529099
[truncated: 16,813 more rows]
